# Supplementary material for: Exploring Pharmacological Mechanisms of Xiang Ju Tablets in the Treatment of Allergic Rhinitis via a Network Pharmacology Approach
Source: Evid Based Complement Alternat Med. 2019 Sep 12;2019:6272073. doi: 10.1155/2019/6272073 (PMC6757243; doi:10.1155/2019/6272073)
Supplement: Supplementary Materials — There are eight supplementary material documents: (1) “Active ingredient information of Xiang Ju tablets” file: this file contains ingredient information of the 9 herbs in the prescribed Xiang Ju tablets, namely, Platycarya strobilacea Sieb. et Zucc (with seeds removed), Prunellae Spica, Chrysanthemi Indici flos, Astragali radix, Magnoliae Flos, Saposhnikoviae Radix, Angelicae dahuricae radix, Glycyrrhizae radix et rhizoma, and Chuanxiong Rhizoma. (2) “Allergic rhinitis related targets” file: this file contains information on 170 targets of allergic rhinitis. (3) “Biological process” file: this file contains biological process analysis results of 32 putative therapeutic targets obtained from the GO functional enrichment analysis using the Bioconductor database in RStudio software. (4) “Cell composition” file: this file contains cell composition analysis results of 32 putative therapeutic targets obtained from the GO functional enrichment analysis using the Bioconductor database in RStudio software. (5) “Composition information of Xiang Ju tablets” file: this file contains information on 976 components of 9 herbs in the Xiang Ju tablets. (6) “KEGG pathway analysis” file: this file contains signal pathway analysis results of 32 putative therapeutic targets obtained from the KEGG signal pathway enrichment analysis using the Bioconductor database in RStudio software. (7) “Molecular function” file: this file contains results of the molecular function analysis of the 32 putative therapeutic targets obtained from the GO functional enrichment analysis using the Bioconductor database in RStudio software. (8) “Target information” file: this file contains target information of 9 herbs in the Xiang Ju tablets. [file 6272073.f1.zip › 6272073.f1/Active ingredient information of Xiang Ju tablets.xlsx]

## Sheet: Sheet1
Number	Traditional Chinese medicine	Mol ID	composition	OB%	caco-2	DL
1	Platycarya strobilacea Sieb. et Zucc	MOL000513	Gallic acid	31.69	-0.09	0.04
2	Platycarya strobilacea Sieb. et Zucc	MOL001002	Ellagic acid	43.06	-0.44	0.43
3	Platycarya strobilacea Sieb. et Zucc	MOL000414	Caffeic acid	54.97	0.27	0.05
4	Platycarya strobilacea Sieb. et Zucc	MOL000511	ursolic acid	16.77	0.67	0.75
5	Platycarya strobilacea Sieb. et Zucc	MOL000098	quercetin	46.43	0.05	0.28
6	Platycarya strobilacea Sieb. et Zucc	MOL000415	Rutinum	3.2	-1.93	0.68
7	Prunellae Spica	MOL004355	Spinasterol	42.98	1.44	0.76
8	Prunellae Spica	MOL000449	Stigmasterol	43.83	1.44	0.76
9	Prunellae Spica	MOL006772	poriferasterol monoglucoside_qt	43.83	1.33	0.76
10	Prunellae Spica	MOL006774	stigmast-7-enol	37.42	1.39	0.75
11	Prunellae Spica	MOL011865	rosmarinic acid	1.38	-0.54	0.35
12	Prunellae Spica	MOL000422	kaempferol	41.88	0.26	0.24
13	Astragali radix	MOL000442	1,7-Dihydroxy-3,9-dimethoxy pterocarpene	39.05	0.89	0.48
14	Astragali radix	MOL000417	Calycosin	47.75	0.52	0.24
15	Astragali radix	MOL000392	formononetin	69.67	0.78	0.21
16	Astragali radix	MOL000380	(6aR,11aR)-9,10-dimethoxy-6a,11a-dihydro-6H-benzofurano[3,2-c]chromen-3-ol	64.26	0.93	0.42
17	Astragali radix	MOL000378	7-O-methylisomucronulatol	74.69	1.08	0.3
18	Astragali radix	MOL000371	3,9-di-O-methylnissolin	53.74	1.18	0.48
19	Astragali radix	MOL000296	hederagenin	36.91	1.32	0.75
20	Astragali radix	MOL000239	Jaranol	50.83	0.61	0.29
21	Astragali radix	MOL000211	Mairin	55.38	0.73	0.78
22	Astragali radix	MOL000033	(3S,8S,9S,10R,13R,14S,17R)-10,13-dimethyl-17-[(2R,5S)-5-propan-2-yloctan-2-yl]-2,3,4,7,8,9,11,12,14,15,16,17-dodecahydro-1H-cyclopenta[a]phenanthren-3-ol	36.23	1.45	0.78
23	Astragali radix	MOL000354	isorhamnetin	49.6	0.31	0.31
24	Chrysanthemi Indici Flos	MOL001689	acacetin	34.97	0.67	0.24
25	Chrysanthemi Indici Flos	MOL000358	beta-sitosterol	36.91	1.32	0.75
26	Chrysanthemi Indici Flos	MOL008173	daucosterol_qt	36.91	1.33	0.75
27	Chrysanthemi Indici Flos	MOL000008	apigenin	23.06	0.43	0.21
28	Chrysanthemi Indici Flos	MOL000006	luteolin	36.16	0.19	0.25
29	Saposhnikoviae Radix	MOL011732	anomalin	59.65	0.56	0.66
30	Saposhnikoviae Radix	MOL001941	Ammidin	34.55	1.13	0.22
31	Saposhnikoviae Radix	MOL011749	phelloptorin	43.39	0.9	0.28
32	Saposhnikoviae Radix	MOL011753	5-O-Methylvisamminol	37.99	0.54	0.25
33	Saposhnikoviae Radix	MOL001944	Marmesin	50.28	0.52	0.18
34	Saposhnikoviae Radix	MOL002644	Phellopterin	40.19	0.98	0.28
35	Saposhnikoviae Radix	MOL000173	wogonin	30.68	0.79	0.23
36	Saposhnikoviae Radix	MOL001942	isoimperatorin	45.46	0.97	0.23
37	Saposhnikoviae Radix	MOL003588	Prangenidin	36.31	0.91	0.22
38	Saposhnikoviae Radix	MOL004793	Marmesine	84.77	0.43	0.18
39	Saposhnikoviae Radix	MOL007514	methyl icosa-11,14-dienoate	39.67	1.47	0.23
40	Saposhnikoviae Radix	MOL013077	Decursin	39.27	0.77	0.38
41	Magnoliae Flos	MOL012112	36150-23-9	34.73	0.79	0.73
42	Magnoliae Flos	MOL012119	(1R,5R,6R,7R)-3-allyl-6-(3,4-dimethoxyphenyl)-1-methoxy-7-methylbicyclo[3.2.1]oct-2-ene-4,8-dione	61.56	0.42	0.36
43	Magnoliae Flos	MOL012123	denudanolide a	31.19	0.68	0.46
44	Magnoliae Flos	MOL012124	denudanolide b	100.06	0.68	0.36
45	Magnoliae Flos	MOL012125	denudanolide c	62.56	0.77	0.39
46	Magnoliae Flos	MOL012126	denudanolide d	51.28	0.83	0.47
47	Magnoliae Flos	MOL012130	(2S,3R,3aR,7R,7aS)-7-allyl-2-(1,3-benzodioxol-5-yl)-3a,4-dimethoxy-3-methyl-2,3,7,7a-tetrahydrobenzofuran-6-one	59.37	0.64	0.51
48	Magnoliae Flos	MOL012131	isodihydrofutoquinol a	60.54	0.74	0.36
49	Magnoliae Flos	MOL000313	Galgravin	57.12	1.13	0.39
50	Magnoliae Flos	MOL000314	(2S,3S,4S,5S)-2,5-bis(3,4-dimethoxyphenyl)-3,4-dimethyltetrahydrofuran	57.12	1.11	0.39
51	Magnoliae Flos	MOL007563	Yangambin	57.53	0.67	0.81
52	Magnoliae Flos	MOL009849	ZINC05223929	31.57	0.73	0.83
53	Magnoliae Flos	MOL007261	neolignan	14.79	0.33	0.49
54	Magnoliae Flos	MOL002695	lignan	43.32	0.42	0.65
55	Glycyrrhizae radix et rhizoma	MOL001484	Inermine	75.18	0.89	0.54
56	Glycyrrhizae radix et rhizoma	MOL001792	DFV	32.76	0.51	0.18
57	Glycyrrhizae radix et rhizoma	MOL002311	Glycyrol	90.78	0.71	0.67
58	Glycyrrhizae radix et rhizoma	MOL002565	Medicarpin	49.22	1	0.34
59	Glycyrrhizae radix et rhizoma	MOL002844	Pinocembrin	64.72	0.61	0.18
60	Glycyrrhizae radix et rhizoma	MOL003656	Lupiwighteone	51.64	0.68	0.37
61	Glycyrrhizae radix et rhizoma	MOL003896	7-Methoxy-2-methyl isoflavone	42.56	1.16	0.2
62	Glycyrrhizae radix et rhizoma	MOL004805	(2S)-2-[4-hydroxy-3-(3-methylbut-2-enyl)phenyl]-8,8-dimethyl-2,3-dihydropyrano[2,3-f]chromen-4-one	31.79	1	0.72
63	Glycyrrhizae radix et rhizoma	MOL004806	euchrenone	30.29	1.09	0.57
64	Glycyrrhizae radix et rhizoma	MOL004808	glyasperin B	65.22	0.47	0.44
65	Glycyrrhizae radix et rhizoma	MOL004810	glyasperin F	75.84	0.43	0.54
66	Glycyrrhizae radix et rhizoma	MOL004811	Glyasperin C	45.56	0.71	0.4
67	Glycyrrhizae radix et rhizoma	MOL004814	Isotrifoliol	31.94	0.53	0.42
68	Glycyrrhizae radix et rhizoma	MOL004815	(E)-1-(2,4-dihydroxyphenyl)-3-(2,2-dimethylchromen-6-yl)prop-2-en-1-one	39.62	0.66	0.35
69	Glycyrrhizae radix et rhizoma	MOL004820	kanzonols W	50.48	0.63	0.52
70	Glycyrrhizae radix et rhizoma	MOL004827	Semilicoisoflavone B	48.78	0.45	0.55
71	Glycyrrhizae radix et rhizoma	MOL004828	Glepidotin A	44.72	0.79	0.35
72	Glycyrrhizae radix et rhizoma	MOL004829	Glepidotin B	64.46	0.46	0.34
73	Glycyrrhizae radix et rhizoma	MOL004833	Phaseolinisoflavan	32.01	1.01	0.45
74	Glycyrrhizae radix et rhizoma	MOL004835	Glypallichalcone	61.6	0.76	0.19
75	Glycyrrhizae radix et rhizoma	MOL004841	Licochalcone B	76.76	0.47	0.19
76	Glycyrrhizae radix et rhizoma	MOL004848	licochalcone G	49.25	0.64	0.32
77	Glycyrrhizae radix et rhizoma	MOL004849	3-(2,4-dihydroxyphenyl)-8-(1,1-dimethylprop-2-enyl)-7-hydroxy-5-methoxy-coumarin	59.62	0.4	0.43
78	Glycyrrhizae radix et rhizoma	MOL004855	Licoricone	63.58	0.53	0.47
79	Glycyrrhizae radix et rhizoma	MOL004856	Gancaonin A	51.08	0.8	0.4
80	Glycyrrhizae radix et rhizoma	MOL004857	Gancaonin B	48.79	0.58	0.45
81	Glycyrrhizae radix et rhizoma	MOL004863	3-(3,4-dihydroxyphenyl)-5,7-dihydroxy-8-(3-methylbut-2-enyl)chromone	66.37	0.52	0.41
82	Glycyrrhizae radix et rhizoma	MOL004864	5,7-dihydroxy-3-(4-methoxyphenyl)-8-(3-methylbut-2-enyl)chromone	30.49	0.9	0.41
83	Glycyrrhizae radix et rhizoma	MOL004866	2-(3,4-dihydroxyphenyl)-5,7-dihydroxy-6-(3-methylbut-2-enyl)chromone	44.15	0.48	0.41
84	Glycyrrhizae radix et rhizoma	MOL004879	Glycyrin	52.61	0.59	0.47
85	Glycyrrhizae radix et rhizoma	MOL004882	Licocoumarone	33.21	0.84	0.36
86	Glycyrrhizae radix et rhizoma	MOL004884	Licoisoflavone B	38.93	0.46	0.55
87	Glycyrrhizae radix et rhizoma	MOL004891	shinpterocarpin	80.3	1.1	0.73
88	Glycyrrhizae radix et rhizoma	MOL004898	(E)-3-[3,4-dihydroxy-5-(3-methylbut-2-enyl)phenyl]-1-(2,4-dihydroxyphenyl)prop-2-en-1-one	46.27	0.41	0.31
89	Glycyrrhizae radix et rhizoma	MOL004908	Glabridin	53.25	0.97	0.47
90	Glycyrrhizae radix et rhizoma	MOL004910	Glabranin	52.9	0.97	0.31
91	Glycyrrhizae radix et rhizoma	MOL004911	Glabrene	46.27	0.99	0.44
92	Glycyrrhizae radix et rhizoma	MOL004912	Glabrone	52.51	0.59	0.5
93	Glycyrrhizae radix et rhizoma	MOL004913	1,3-dihydroxy-9-methoxy-6-benzofurano[3,2-c]chromenone	48.14	0.48	0.43
94	Glycyrrhizae radix et rhizoma	MOL004914	1,3-dihydroxy-8,9-dimethoxy-6-benzofurano[3,2-c]chromenone	62.9	0.4	0.53
95	Glycyrrhizae radix et rhizoma	MOL004915	Eurycarpin A	43.28	0.43	0.37
96	Glycyrrhizae radix et rhizoma	MOL004935	Sigmoidin-B	34.88	0.42	0.41
97	Glycyrrhizae radix et rhizoma	MOL004941	(2R)-7-hydroxy-2-(4-hydroxyphenyl)chroman-4-one	71.12	0.41	0.18
98	Glycyrrhizae radix et rhizoma	MOL004945	(2S)-7-hydroxy-2-(4-hydroxyphenyl)-8-(3-methylbut-2-enyl)chroman-4-one	36.57	0.72	0.32
99	Glycyrrhizae radix et rhizoma	MOL004948	Isoglycyrol	44.7	0.91	0.84
100	Glycyrrhizae radix et rhizoma	MOL004949	Isolicoflavonol	45.17	0.54	0.42
101	Glycyrrhizae radix et rhizoma	MOL004957	HMO	38.37	0.79	0.21
102	Glycyrrhizae radix et rhizoma	MOL004959	1-Methoxyphaseollidin	69.98	1.01	0.64
103	Glycyrrhizae radix et rhizoma	MOL004966	3'-Hydroxy-4'-O-Methylglabridin	43.71	1	0.57
104	Glycyrrhizae radix et rhizoma	MOL000497	licochalcone a	40.79	0.82	0.29
105	Glycyrrhizae radix et rhizoma	MOL004974	3'-Methoxyglabridin	46.16	0.94	0.57
106	Glycyrrhizae radix et rhizoma	MOL004978	2-[(3R)-8,8-dimethyl-3,4-dihydro-2H-pyrano[6,5-f]chromen-3-yl]-5-methoxyphenol	36.21	1.12	0.52
107	Glycyrrhizae radix et rhizoma	MOL004980	Inflacoumarin A	39.71	0.73	0.33
108	Glycyrrhizae radix et rhizoma	MOL004985	icos-5-enoic acid	30.7	1.22	0.2
109	Glycyrrhizae radix et rhizoma	MOL004988	Kanzonol F	32.47	1.18	0.89
110	Glycyrrhizae radix et rhizoma	MOL004989	6-prenylated eriodictyol	39.22	0.4	0.41
111	Glycyrrhizae radix et rhizoma	MOL004991	7-Acetoxy-2-methylisoflavone	38.92	0.74	0.26
112	Glycyrrhizae radix et rhizoma	MOL004993	8-prenylated eriodictyol	53.79	0.43	0.4
113	Glycyrrhizae radix et rhizoma	MOL004996	gadelaidic acid	30.7	1.2	0.2
114	Glycyrrhizae radix et rhizoma	MOL000500	Vestitol	74.66	0.86	0.21
115	Glycyrrhizae radix et rhizoma	MOL005000	Gancaonin G	60.44	0.78	0.39
116	Glycyrrhizae radix et rhizoma	MOL005001	Gancaonin H	50.1	0.6	0.78
117	Glycyrrhizae radix et rhizoma	MOL005003	Licoagrocarpin	58.81	1.23	0.58
118	Glycyrrhizae radix et rhizoma	MOL005007	Glyasperins M	72.67	0.49	0.59
119	Glycyrrhizae radix et rhizoma	MOL005012	Licoagroisoflavone	57.28	0.71	0.49
120	Glycyrrhizae radix et rhizoma	MOL005016	Odoratin	49.95	0.42	0.3
121	Glycyrrhizae radix et rhizoma	MOL005017	Phaseol	78.77	0.76	0.58
122	Glycyrrhizae radix et rhizoma	MOL005018	Xambioona	54.85	1.09	0.87
123	Glycyrrhizae radix et rhizoma	MOL005020	dehydroglyasperins C	53.82	0.68	0.37
124	Glycyrrhizae radix et rhizoma	MOL004804	18beta-glycyrrhetinic acid	22.05	0.1	0.74
125	Glycyrrhizae radix et rhizoma	MOL004328	naringenin	59.29	0.28	0.21
126	Chuanxiong Rhizoma	MOL001494	Mandenol	42	1.46	0.19
127	Chuanxiong Rhizoma	MOL002135	Myricanone	40.6	0.67	0.51
128	Chuanxiong Rhizoma	MOL002140	Perlolyrine	65.95	0.88	0.27
129	Chuanxiong Rhizoma	MOL002157	wallichilide	42.31	0.82	0.71
130	Chuanxiong Rhizoma	MOL000359	sitosterol	36.91	1.32	0.75
131	Chuanxiong Rhizoma	MOL000360	ferulic acid	39.56	0.47	0.06
132	Chuanxiong Rhizoma	MOL002202	tetramethylpyrazine	20.01	1.19	0.03
133	Angelicae dahuricae radix	MOL001939	Alloisoimperatorin	34.8	0.9	0.22
134	Angelicae dahuricae radix	MOL001956	Cnidilin	32.69	1.03	0.28
135	Angelicae dahuricae radix	MOL002883	Ethyl oleate (NF)	32.4	1.4	0.19
136	Angelicae dahuricae radix	MOL005789	neobyakangelico l	36.18	0.4	0.31
137	Angelicae dahuricae radix	MOL005792	{5-[2'(R)-Hydroxy-3'-methyl-3'-butenyl-oxy]furocoumarin}	42.85	0.53	0.26
138	Angelicae dahuricae radix	MOL005800	Byakangelicol	41.42	0.76	0.36
139	Angelicae dahuricae radix	MOL005802	propyleneglycol monoleate	37.6	0.86	0.26
140	Angelicae dahuricae radix	MOL005807	sen-byakangelicol	58	0.59	0.61
141	Angelicae dahuricae radix	MOL000953	CLR	37.87	1.43	0.68
142	Angelicae dahuricae radix	MOL001506	Supraene	33.55	2.08	0.42
143	Angelicae dahuricae radix	MOL001749	ZINC03860434	43.59	1.04	0.35
144	Angelicae dahuricae radix	MOL003791	Linolein, 2-mono-	37.28	0.49	0.3
145	Angelicae dahuricae radix	MOL013430	Prangenin	43.6	0.8	0.29
