# Supplementary material for: Exploring Pharmacological Mechanisms of Xiang Ju Tablets in the Treatment of Allergic Rhinitis via a Network Pharmacology Approach
Source: Evid Based Complement Alternat Med. 2019 Sep 12;2019:6272073. doi: 10.1155/2019/6272073 (PMC6757243; doi:10.1155/2019/6272073)
Supplement: Supplementary Materials — There are eight supplementary material documents: (1) “Active ingredient information of Xiang Ju tablets” file: this file contains ingredient information of the 9 herbs in the prescribed Xiang Ju tablets, namely, Platycarya strobilacea Sieb. et Zucc (with seeds removed), Prunellae Spica, Chrysanthemi Indici flos, Astragali radix, Magnoliae Flos, Saposhnikoviae Radix, Angelicae dahuricae radix, Glycyrrhizae radix et rhizoma, and Chuanxiong Rhizoma. (2) “Allergic rhinitis related targets” file: this file contains information on 170 targets of allergic rhinitis. (3) “Biological process” file: this file contains biological process analysis results of 32 putative therapeutic targets obtained from the GO functional enrichment analysis using the Bioconductor database in RStudio software. (4) “Cell composition” file: this file contains cell composition analysis results of 32 putative therapeutic targets obtained from the GO functional enrichment analysis using the Bioconductor database in RStudio software. (5) “Composition information of Xiang Ju tablets” file: this file contains information on 976 components of 9 herbs in the Xiang Ju tablets. (6) “KEGG pathway analysis” file: this file contains signal pathway analysis results of 32 putative therapeutic targets obtained from the KEGG signal pathway enrichment analysis using the Bioconductor database in RStudio software. (7) “Molecular function” file: this file contains results of the molecular function analysis of the 32 putative therapeutic targets obtained from the GO functional enrichment analysis using the Bioconductor database in RStudio software. (8) “Target information” file: this file contains target information of 9 herbs in the Xiang Ju tablets. [file 6272073.f1.zip › 6272073.f1/Allergic rhinitis related targets.xlsx]

## Sheet: Sheet1
Number	Disease	Target	Entry	Gene name
1	allergicrhinitis	Arachidonate 5-lipoxygenase	P09917	ALOX5
2	allergicrhinitis	Leukocyte elastase	P08246	ELANE
3	allergicrhinitis	Integrin alpha-4	P13612	ITGA4
4	allergicrhinitis	Histamine H3 receptor	Q9Y5N1	HRH3
5	allergicrhinitis	interleukin 13	P35225	IL13
6	allergicrhinitis	histamine receptor H1	P35367	HRH1
7	allergicrhinitis	forkhead box J1	Q92949	FOXJ1
8	allergicrhinitis	phospholipase C gamma 2	P16885	PLCG2
9	allergicrhinitis	phosphoglucomutase 3	O95394	PGM3
10	allergicrhinitis	interleukin 4	P05112	IL4
11	allergicrhinitis	interleukin 5	P05113	IL5
12	allergicrhinitis	interferon gamma	P01579	IFNG
13	allergicrhinitis	mucin 5AC, oligomeric mucus/gel-forming	P98088	MUC5AC
14	allergicrhinitis	interleukin 2	P60568	IL2
15	allergicrhinitis	tachykinin receptor 1	P25103	TACR1
16	allergicrhinitis	BCL2, apoptosis regulator	P10415	BCL2
17	allergicrhinitis	protein kinase, cGMP-dependent, type I	Q13976	PRKG1
18	allergicrhinitis	toll like receptor 4	O00206	TLR4
19	allergicrhinitis	toll like receptor 2	O60603	TLR2
20	allergicrhinitis	interleukin 10	P22301	IL10
21	allergicrhinitis	interleukin 18	Q14116	IL18
22	allergicrhinitis	GATA binding protein 3	P23771	GATA3
23	allergicrhinitis	ADAM metallopeptidase domain 33	Q9BZ11	ADAM33
24	allergicrhinitis	angiotensin I converting enzyme	P12821	ACE
25	allergicrhinitis	tumor necrosis factor	P01375	TNF
26	allergicrhinitis	ribonuclease A family member 3	P12724	RNASE3
27	allergicrhinitis	BPI fold containing family A member 1	Q9NP55	BPIFA1
28	allergicrhinitis	major histocompatibility complex, class II, DQ beta 1	P01920	HLA-DQB1
29	allergicrhinitis	Wnt family member 2B	Q93097	WNT2B
30	allergicrhinitis	Charcot-Leyden crystal galectin	Q05315	CLC
31	allergicrhinitis	angiotensinogen	P01019	AGT
32	allergicrhinitis	interferon lambda receptor 1	Q8IU57	IFNLR1
33	allergicrhinitis	interferon gamma receptor 1	P15260	IFNGR1
34	allergicrhinitis	Fc fragment of IgG receptor Ia	P12314	FCGR1A
35	allergicrhinitis	transforming growth factor beta 1	P01137	TGFB1
36	allergicrhinitis	major histocompatibility complex, class II, DQ alpha 1	P01909	HLA-DQA1
37	allergicrhinitis	interleukin 6	P05231	IL6
38	allergicrhinitis	prolactin induced protein	P12273	PIP
39	allergicrhinitis	leukotriene C4 synthase	Q16873	LTC4S
40	allergicrhinitis	C-C motif chemokine ligand 5	P13501	CCL5
41	allergicrhinitis	thymic stromal lymphopoietin	Q969D9	TSLP
42	allergicrhinitis	filaggrin	P20930	FLG
43	allergicrhinitis	interleukin 33	O95760	IL33
44	allergicrhinitis	secretoglobin family 1A member 1	P11684	SCGB1A1
45	allergicrhinitis	C-X-C motif chemokine ligand 8	P10145	CXCL8
46	allergicrhinitis	interleukin 17A	Q16552	IL17A
47	allergicrhinitis	leptin	P41159	LEP
48	allergicrhinitis	secreted phosphoprotein 1	P10451	SPP1
49	allergicrhinitis	brain derived neurotrophic factor	P23560	BDNF
50	allergicrhinitis	colony stimulating factor 2	P04141	CSF2
51	allergicrhinitis	interleukin 4 receptor	P24394	IL4R
52	allergicrhinitis	intercellular adhesion molecule 1	P05362	ICAM1
53	allergicrhinitis	C-C motif chemokine ligand 17	Q92583	CCL17
54	allergicrhinitis	mitochondrial ribosomal protein L4	Q9BYD3	MRPL4
55	allergicrhinitis	solute carrier family 3 member 2	P08195	SLC3A2
56	allergicrhinitis	matrix metallopeptidase 9	P14780	MMP9
57	allergicrhinitis	hedgehog acyltransferase	Q5VTY9	HHAT
58	allergicrhinitis	ORMDL sphingolipid biosynthesis regulator 3	Q8N138	ORMDL3
59	allergicrhinitis	myeloid derived growth factor	Q969H8	MYDGF
60	allergicrhinitis	solute carrier family 25 member 46	Q96AG3	SLC25A46
61	allergicrhinitis	T-cell immunoglobulin and mucin domain containing 4	Q96H15	TIMD4
62	allergicrhinitis	phosphatidylinositol-4,5-bisphosphate 3-kinase catalytic subunit alpha	P42336	PIK3CA
63	allergicrhinitis	phosphatidylinositol-4,5-bisphosphate 3-kinase catalytic subunit beta	P42338	PIK3CB
64	allergicrhinitis	phosphatidylinositol-4,5-bisphosphate 3-kinase catalytic subunit delta	O00329	PIK3CD
65	allergicrhinitis	SDA1 domain containing 1	Q9NVU7	SDAD1
66	allergicrhinitis	plasminogen activator, tissue type	P00750	PLAT
67	allergicrhinitis	phosphatidylinositol-4,5-bisphosphate 3-kinase catalytic subunit gamma	P48736	PIK3CG
68	allergicrhinitis	CD19 molecule	P15391	CD19
69	allergicrhinitis	interleukin 17D	Q8TAD2	IL17D
70	allergicrhinitis	CD14 molecule	P08571	CD14
71	allergicrhinitis	CD1c molecule	P29017	CD1C
72	allergicrhinitis	prostaglandin D2 receptor	Q13258	PTGDR
73	allergicrhinitis	Fc fragment of IgG receptor IIc (gene/pseudogene)	P31994	FCGR2C
74	allergicrhinitis	signal transducer and activator of transcription 6	P42226	STAT6
75	allergicrhinitis	transforming growth factor beta receptor 2	P37173	TGFBR2
76	allergicrhinitis	translocator protein	P30536	TSPO
77	allergicrhinitis	transient receptor potential cation channel subfamily V member 1	Q8NER1	TRPV1
78	allergicrhinitis	toll like receptor 3	O15455	TLR3
79	allergicrhinitis	vimentin	P08670	VIM
80	allergicrhinitis	upstream transcription factor 2, c-fos interacting	Q15853	USF2
81	allergicrhinitis	TNF receptor superfamily member 1B	P20333	TNFRSF1B
82	allergicrhinitis	POTE ankyrin domain family member F	A5A3E0	POTEF
83	allergicrhinitis	somatostatin receptor 1	P30872	SSTR1
84	allergicrhinitis	cytokine receptor-like factor 2	Q9HC73	CRLF2
85	allergicrhinitis	C-X-C motif chemokine receptor 4	P61073	CXCR4
86	allergicrhinitis	recombination activating 2	P55895	RAG2
87	allergicrhinitis	ADAM metallopeptidase domain 12	O43184	ADAM12
88	allergicrhinitis	actin beta	P60709	ACTB
89	allergicrhinitis	KH-type splicing regulatory protein	Q92945	KHSRP
90	allergicrhinitis	RAR related orphan receptor C	P51449	RORC
91	allergicrhinitis	caspase 1	P29466	CASP1
92	allergicrhinitis	S100 calcium binding protein A7	P31151	S100A7
93	allergicrhinitis	eosinophil peroxidase	P11678	EPX
94	allergicrhinitis	C-C motif chemokine ligand 13	Q99616	CCL13
95	allergicrhinitis	C-C motif chemokine ligand 7	P80098	CCL7
96	allergicrhinitis	tubulin beta 4B class IVb	P68371	TUBB4B
97	allergicrhinitis	aryl hydrocarbon receptor	P35869	AHR
98	allergicrhinitis	ETS proto-oncogene 1, transcription factor	P14921	ETS1
99	allergicrhinitis	membrane spanning 4-domains A2	Q01362	MS4A2
100	allergicrhinitis	Fc fragment of IgG receptor IIb	P31995	FCGR2B
101	allergicrhinitis	Fc fragment of IgG receptor IIIa	P08637	FCGR3A
102	allergicrhinitis	ficolin 2	Q15485	FCN2
103	allergicrhinitis	filamin C	Q14315	FLNC
104	allergicrhinitis	fibronectin 1	P02751	FN1
105	allergicrhinitis	interleukin 27	Q8NEV9	IL27
106	allergicrhinitis	defensin beta 4B	O15263	DEFB4B
107	allergicrhinitis	sialic acid binding Ig like lectin 7	Q9Y286	SIGLEC7
108	allergicrhinitis	signaling threshold regulating transmembrane adaptor 1	Q9Y3P8	SIT1
109	allergicrhinitis	early growth response 1	P18146	EGR1
110	allergicrhinitis	ectodysplasin A	Q92838	EDA
111	allergicrhinitis	defensin beta 4A	O15263	DEFB4A
112	allergicrhinitis	nucleotide binding oligomerization domain containing 1	Q9Y239	NOD1
113	allergicrhinitis	chitinase 3 like 1	P36222	CHI3L1
114	allergicrhinitis	PC4 and SFRS1 interacting protein 1	O75475	PSIP1
115	allergicrhinitis	cholinergic receptor muscarinic 3	P20309	CHRM3
116	allergicrhinitis	NLR family pyrin domain containing 3	Q96P20	NLRP3
117	allergicrhinitis	Fc receptor like 3	Q96P31	FCRL3
118	allergicrhinitis	phosphoinositide-3-kinase adaptor protein 1	Q6ZUJ8	PIK3AP1
119	allergicrhinitis	C-C motif chemokine receptor 4	P51679	CCR4
120	allergicrhinitis	solute carrier organic anion transporter family member 6A1	Q86UG4	SLCO6A1
121	allergicrhinitis	mirror-image polydactyly 1	Q8TD10	MIPOL1
122	allergicrhinitis	interleukin 23 receptor	Q5VWK5	IL23R
123	allergicrhinitis	cut like homeobox 1	P39880	CUX1
124	allergicrhinitis	defensin beta 1	P60022	DEFB1
125	allergicrhinitis	nuclear receptor subfamily 3 group C member 1	P04150	NR3C1
126	allergicrhinitis	inducible T-cell costimulator	Q9Y6W8	ICOS
127	allergicrhinitis	interferon regulatory factor 4	Q15306	IRF4
128	allergicrhinitis	interferon stimulated exonuclease gene 20	Q96AZ6	ISG20
129	allergicrhinitis	glutathione S-transferase kappa 1	Q9Y2Q3	GSTK1
130	allergicrhinitis	kininogen 1	P01042	KNG1
131	allergicrhinitis	mannose binding lectin 2	P11226	MBL2
132	allergicrhinitis	neuronal differentiation 1	Q13562	NEUROD1
133	allergicrhinitis	nerve growth factor	P01138	NGF
134	allergicrhinitis	serpin family E member 1	P05121	SERPINE1
135	allergicrhinitis	forkhead box P3	Q9BZS1	FOXP3
136	allergicrhinitis	PHD finger protein 11	Q9UIL8	PHF11
137	allergicrhinitis	interleukin 12B	P29460	IL12B
138	allergicrhinitis	C-X-C motif chemokine receptor 2	P25025	CXCR2
139	allergicrhinitis	interleukin 9	P15248	IL9
140	allergicrhinitis	hematopoietic cell-specific Lyn substrate 1	P14317	HCLS1
141	allergicrhinitis	histidine decarboxylase	P19113	HDC
142	allergicrhinitis	hypoxia inducible factor 1 alpha subunit	Q16665	HIF1A
143	allergicrhinitis	histamine N-methyltransferase	P50135	HNMT
144	allergicrhinitis	interferon alpha 1	P01562	IFNA1
145	allergicrhinitis	interferon alpha 13	P01562	IFNA13
146	allergicrhinitis	interleukin 1 alpha	P01583	IL1A
147	allergicrhinitis	interleukin 1 beta	P01584	IL1B
148	allergicrhinitis	interleukin 1 receptor antagonist	P18510	IL1RN
149	allergicrhinitis	interleukin 2 receptor subunit alpha	P01589	IL2RA
150	allergicrhinitis	interleukin 2 receptor subunit beta	P14784	IL2RB
151	allergicrhinitis	interleukin 3	P08700	IL3
152	allergicrhinitis	C-X-C motif chemokine receptor 1	P25024	CXCR1
153	allergicrhinitis	interleukin 1 receptor associated kinase 4	Q9NWZ3	IRAK4
154	allergicrhinitis	Alpha-2C adrenergic receptor	P18825	ADRA2C
155	allergicrhinitis	Cysteinyl leukotriene receptor 1	Q9Y271	CYSLTR1
156	allergicrhinitis	Phospholipase A2	P04054	PLA2G1B
157	allergicrhinitis	Toll-like receptor 7	Q9NYK1	TLR7
158	allergicrhinitis	Adenosine A2a receptor	P29274	ADORA2A
159	allergicrhinitis	Thromboxane A2 receptor	P21731	TBXA2R
160	allergicrhinitis	Acetylcholine receptor	P08912	CHRM5
161	allergicrhinitis	Putative G-protein coupled receptor 44	Q9Y5Y4	PTGDR2
162	allergicrhinitis	Histamine H4 receptor	Q9H3N8	HRH4
163	allergicrhinitis	toll-like receptor 9	Q9NR96	TLR9
164	allergicrhinitis	toll-like receptor 8	Q9NR97	TLR8
165	allergicrhinitis	Integrin alpha-5	P08648	ITGA5
166	allergicrhinitis	Steroid hormone receptor ERR1	P11474	ESRRA
167	allergicrhinitis	Eotaxin	P51671	CCL11
168	allergicrhinitis	High affinity immunoglobulin epsilon receptor subunit alpha	P12319	FCER1A
169	allergicrhinitis	Amiloride-sensitive amine oxidase	P19801	AOC1
170	allergicrhinitis	Alpha-enolase	P06733	ENO1
