# Supplementary material for: Exploring Pharmacological Mechanisms of Xiang Ju Tablets in the Treatment of Allergic Rhinitis via a Network Pharmacology Approach
Source: Evid Based Complement Alternat Med. 2019 Sep 12;2019:6272073. doi: 10.1155/2019/6272073 (PMC6757243; doi:10.1155/2019/6272073)
Supplement: Supplementary Materials — There are eight supplementary material documents: (1) “Active ingredient information of Xiang Ju tablets” file: this file contains ingredient information of the 9 herbs in the prescribed Xiang Ju tablets, namely, Platycarya strobilacea Sieb. et Zucc (with seeds removed), Prunellae Spica, Chrysanthemi Indici flos, Astragali radix, Magnoliae Flos, Saposhnikoviae Radix, Angelicae dahuricae radix, Glycyrrhizae radix et rhizoma, and Chuanxiong Rhizoma. (2) “Allergic rhinitis related targets” file: this file contains information on 170 targets of allergic rhinitis. (3) “Biological process” file: this file contains biological process analysis results of 32 putative therapeutic targets obtained from the GO functional enrichment analysis using the Bioconductor database in RStudio software. (4) “Cell composition” file: this file contains cell composition analysis results of 32 putative therapeutic targets obtained from the GO functional enrichment analysis using the Bioconductor database in RStudio software. (5) “Composition information of Xiang Ju tablets” file: this file contains information on 976 components of 9 herbs in the Xiang Ju tablets. (6) “KEGG pathway analysis” file: this file contains signal pathway analysis results of 32 putative therapeutic targets obtained from the KEGG signal pathway enrichment analysis using the Bioconductor database in RStudio software. (7) “Molecular function” file: this file contains results of the molecular function analysis of the 32 putative therapeutic targets obtained from the GO functional enrichment analysis using the Bioconductor database in RStudio software. (8) “Target information” file: this file contains target information of 9 herbs in the Xiang Ju tablets. [file 6272073.f1.zip › 6272073.f1/Biological process.xlsx]

## Sheet: Sheet1
Number	ID	Description	GeneRatio	BgRatio	pvalue	p.adjust	qvalue	geneID	Count
1	GO:0001819	positive regulation of cytokine production	14/32	422/18493	2.71927e-15	5.40915e-12	1.98411e-12	HIF1A/TNF/IL6/TGFB1/IL4/IL10/IL1B/IL2/SERPINE1/IFNG/IL1A/CSF2/CASP1/IL13	14
2	GO:0050708	regulation of protein secretion	14/32	438/18493	4.54742e-15	5.40915e-12	1.98411e-12	HIF1A/TNF/IL6/FN1/TGFB1/IL10/IL1B/IL2/IFNG/IL1A/ADRA2C/CASP1/IL5/IL13	14
3	GO:0002791	regulation of peptide secretion	14/32	465/18493	1.03736e-14	8.22623e-12	3.01743e-12	HIF1A/TNF/IL6/FN1/TGFB1/IL10/IL1B/IL2/IFNG/IL1A/ADRA2C/CASP1/IL5/IL13	14
4	GO:0071222	cellular response to lipopolysaccharide	11/32	199/18493	1.79739e-14	1.069e-11	3.92115e-12	TNF/IL6/CXCL8/TGFB1/ICAM1/IL10/IL1B/SERPINE1/CSF2/CASP1/TBXA2R	11
5	GO:0071219	cellular response to molecule of bacterial origin	11/32	206/18493	2.6353e-14	1.25387e-11	4.59928e-12	TNF/IL6/CXCL8/TGFB1/ICAM1/IL10/IL1B/SERPINE1/CSF2/CASP1/TBXA2R	11
6	GO:0051047	positive regulation of secretion	13/32	404/18493	5.08292e-14	2.01538e-11	7.39253e-12	HIF1A/TNF/IL6/TGFB1/IL10/IL1B/IL2/IFNG/IL1A/SPP1/CASP1/IL5/IL13	13
7	GO:0071216	cellular response to biotic stimulus	11/32	229/18493	8.47256e-14	2.87946e-11	1.0562e-11	TNF/IL6/CXCL8/TGFB1/ICAM1/IL10/IL1B/SERPINE1/CSF2/CASP1/TBXA2R	11
8	GO:0032496	response to lipopolysaccharide	12/32	324/18493	1.12672e-13	2.98294e-11	1.09416e-11	TNF/IL6/CXCL8/TGFB1/ICAM1/IL10/IL1B/SERPINE1/CSF2/CASP1/TBXA2R/IL13	12
9	GO:0002637	regulation of immunoglobulin production	8/32	63/18493	1.12848e-13	2.98294e-11	1.09416e-11	TNF/IL6/TGFB1/IL4/IL10/IL2/IL5/IL13	8
10	GO:1904951	positive regulation of establishment of protein localization	13/32	437/18493	1.38653e-13	3.29854e-11	1.20993e-11	HIF1A/BCL2/TNF/IL6/TGFB1/IL10/IL1B/IL2/IFNG/IL1A/CASP1/IL5/IL13	13
11	GO:0002237	response to molecule of bacterial origin	12/32	337/18493	1.79724e-13	3.88693e-11	1.42575e-11	TNF/IL6/CXCL8/TGFB1/ICAM1/IL10/IL1B/SERPINE1/CSF2/CASP1/TBXA2R/IL13	12
12	GO:0046651	lymphocyte proliferation	11/32	264/18493	4.03371e-13	7.99682e-11	2.93328e-11	PIK3CG/BCL2/IL6/TGFB1/IL4/AHR/IL10/IL1B/IL2/IL5/IL13	11
13	GO:0032943	mononuclear cell proliferation	11/32	266/18493	4.38069e-13	8.01667e-11	2.94056e-11	PIK3CG/BCL2/IL6/TGFB1/IL4/AHR/IL10/IL1B/IL2/IL5/IL13	11
14	GO:1903532	positive regulation of secretion by cell	12/32	373/18493	5.97142e-13	1.01472e-10	3.72204e-11	HIF1A/TNF/IL6/TGFB1/IL10/IL2/IFNG/IL1A/SPP1/CASP1/IL5/IL13	12
15	GO:0070661	leukocyte proliferation	11/32	283/18493	8.61491e-13	1.36633e-10	5.01176e-11	PIK3CG/BCL2/IL6/TGFB1/IL4/AHR/IL10/IL1B/IL2/IL5/IL13	11
16	GO:0002700	regulation of production of molecular mediator of immune response	9/32	133/18493	9.54409e-13	1.41909e-10	5.2053e-11	TNF/IL6/TGFB1/IL4/IL10/IL1B/IL2/IL5/IL13	9
17	GO:0050670	regulation of lymphocyte proliferation	10/32	205/18493	1.17294e-12	1.62755e-10	5.96994e-11	BCL2/IL6/TGFB1/IL4/AHR/IL10/IL1B/IL2/IL5/IL13	10
18	GO:0032944	regulation of mononuclear cell proliferation	10/32	206/18493	1.23143e-12	1.62755e-10	5.96994e-11	BCL2/IL6/TGFB1/IL4/AHR/IL10/IL1B/IL2/IL5/IL13	10
19	GO:0051222	positive regulation of protein transport	12/32	402/18493	1.44258e-12	1.80627e-10	6.6255e-11	HIF1A/TNF/IL6/TGFB1/IL10/IL1B/IL2/IFNG/IL1A/CASP1/IL5/IL13	12
20	GO:0070663	regulation of leukocyte proliferation	10/32	216/18493	1.97727e-12	2.35196e-10	8.62712e-11	BCL2/IL6/TGFB1/IL4/AHR/IL10/IL1B/IL2/IL5/IL13	10
21	GO:0097191	extrinsic apoptotic signaling pathway	10/32	224/18493	2.84146e-12	3.21897e-10	1.18074e-10	BCL2/TNF/TGFB1/ICAM1/IL1B/IL2/SERPINE1/IFNG/IL1A/CSF2	10
22	GO:0050714	positive regulation of protein secretion	10/32	246/18493	7.21097e-12	7.61763e-10	2.79419e-10	HIF1A/TNF/IL6/TGFB1/IL10/IL2/IL1A/CASP1/IL5/IL13	10
23	GO:0030888	regulation of B cell proliferation	7/32	59/18493	7.36467e-12	7.61763e-10	2.79419e-10	BCL2/IL4/AHR/IL10/IL2/IL5/IL13	7
24	GO:1904019	epithelial cell apoptotic process	8/32	108/18493	9.73652e-12	9.65133e-10	3.54016e-10	PIK3CG/TNF/IL6/IL4/ICAM1/IL10/SERPINE1/IL13	8
25	GO:0050900	leukocyte migration	12/32	478/18493	1.09517e-11	1.04217e-09	3.82273e-10	PIK3CG/TNF/IL6/FN1/CXCL8/TGFB1/ICAM1/MMP9/IL10/IL1B/SERPINE1/CCL11	12
26	GO:0002793	positive regulation of peptide secretion	10/32	265/18493	1.50633e-11	1.37829e-09	5.05565e-10	HIF1A/TNF/IL6/TGFB1/IL10/IL2/IL1A/CASP1/IL5/IL13	10
27	GO:0050864	regulation of B cell activation	9/32	183/18493	1.72192e-11	1.5172e-09	5.56519e-10	BCL2/IL6/TGFB1/IL4/AHR/IL10/IL2/IL5/IL13	9
28	GO:0050731	positive regulation of peptidyl-tyrosine phosphorylation	9/32	186/18493	1.99306e-11	1.69339e-09	6.21147e-10	IL6/TGFB1/IL4/ICAM1/IL2/IFNG/CSF2/IL5/IL13	9
29	GO:0002699	positive regulation of immune effector process	9/32	209/18493	5.66859e-11	4.6502e-09	1.70572e-09	TNF/IL6/TGFB1/IL4/IL1B/IL2/IFNG/IL5/IL13	9
30	GO:2001234	negative regulation of apoptotic signaling pathway	9/32	222/18493	9.71536e-11	7.70428e-09	2.82598e-09	HIF1A/BCL2/TNF/ICAM1/MMP9/IL1B/SERPINE1/IL1A/CSF2	9
31	GO:0046427	positive regulation of JAK-STAT cascade	7/32	85/18493	1.03318e-10	7.92881e-09	2.90834e-09	IL6/IL4/IL2/IFNG/CSF2/IL5/IL13	7
32	GO:0002639	positive regulation of immunoglobulin production	6/32	44/18493	1.10076e-10	8.18347e-09	3.00174e-09	IL6/TGFB1/IL4/IL2/IL5/IL13	6
33	GO:1904894	positive regulation of STAT cascade	7/32	88/18493	1.32412e-10	9.5457e-09	3.50142e-09	IL6/IL4/IL2/IFNG/CSF2/IL5/IL13	7
34	GO:0002702	positive regulation of production of molecular mediator of immune response	7/32	91/18493	1.68222e-10	1.14343e-08	4.19418e-09	IL6/TGFB1/IL4/IL1B/IL2/IL5/IL13	7
35	GO:0042100	B cell proliferation	7/32	91/18493	1.68222e-10	1.14343e-08	4.19418e-09	BCL2/IL4/AHR/IL10/IL2/IL5/IL13	7
36	GO:0051249	regulation of lymphocyte activation	11/32	472/18493	2.12109e-10	1.40169e-08	5.14147e-09	BCL2/IL6/TGFB1/IL4/AHR/IL10/IL1B/IL2/IFNG/IL5/IL13	11
37	GO:0050730	regulation of peptidyl-tyrosine phosphorylation	9/32	245/18493	2.33489e-10	1.50127e-08	5.50675e-09	IL6/TGFB1/IL4/ICAM1/IL2/IFNG/CSF2/IL5/IL13	9
38	GO:0035690	cellular response to drug	10/32	355/18493	2.65465e-10	1.66195e-08	6.09613e-09	NR3C1/TNF/IL6/CHRM3/TGFB1/CHRM5/ICAM1/AHR/IL10/IL1B	10
39	GO:0022409	positive regulation of cell-cell adhesion	9/32	251/18493	2.89368e-10	1.76514e-08	6.47465e-09	TNF/IL6/TGFB1/IL4/ICAM1/IL10/IL1B/IL2/IFNG	9
40	GO:0002696	positive regulation of leukocyte activation	10/32	372/18493	4.18413e-10	2.48851e-08	9.12801e-09	BCL2/IL6/TGFB1/IL4/IL10/IL1B/IL2/IFNG/IL5/IL13	10
41	GO:2001237	negative regulation of extrinsic apoptotic signaling pathway	7/32	104/18493	4.34752e-10	2.52262e-08	9.25313e-09	BCL2/TNF/ICAM1/IL1B/SERPINE1/IL1A/CSF2	7
42	GO:0002440	production of molecular mediator of immune response	9/32	268/18493	5.16759e-10	2.92707e-08	1.07367e-08	TNF/IL6/TGFB1/IL4/IL10/IL1B/IL2/IL5/IL13	9
43	GO:0050867	positive regulation of cell activation	10/32	384/18493	5.69418e-10	3.15034e-08	1.15556e-08	BCL2/IL6/TGFB1/IL4/IL10/IL1B/IL2/IFNG/IL5/IL13	10
44	GO:0002377	immunoglobulin production	8/32	180/18493	5.9388e-10	3.211e-08	1.17781e-08	TNF/IL6/TGFB1/IL4/IL10/IL2/IL5/IL13	8
45	GO:2000377	regulation of reactive oxygen species metabolic process	8/32	185/18493	7.38325e-10	3.90328e-08	1.43175e-08	HIF1A/BCL2/TNF/TGFB1/ICAM1/IL10/IL1B/IFNG	8
46	GO:0045785	positive regulation of cell adhesion	10/32	397/18493	7.86159e-10	4.06581e-08	1.49136e-08	TNF/IL6/FN1/TGFB1/IL4/ICAM1/IL10/IL1B/IL2/IFNG	10
47	GO:1903037	regulation of leukocyte cell-cell adhesion	9/32	293/18493	1.13416e-09	5.6562e-08	2.07473e-08	TNF/IL6/TGFB1/IL4/ICAM1/IL10/IL1B/IL2/IFNG	9
48	GO:0072577	endothelial cell apoptotic process	6/32	64/18493	1.14122e-09	5.6562e-08	2.07473e-08	TNF/IL4/ICAM1/IL10/SERPINE1/IL13	6
49	GO:0002703	regulation of leukocyte mediated immunity	8/32	196/18493	1.16724e-09	5.66707e-08	2.07872e-08	TNF/IL6/TGFB1/IL4/IL10/IL1B/IL2/IL13	8
50	GO:0045766	positive regulation of angiogenesis	8/32	200/18493	1.36964e-09	6.51674e-08	2.39038e-08	HIF1A/CXCL8/IL10/IL1B/SERPINE1/IL1A/TBXA2R/CCL11	8
51	GO:0042113	B cell activation	9/32	303/18493	1.52309e-09	7.04034e-08	2.58244e-08	BCL2/IL6/TGFB1/IL4/AHR/IL10/IL2/IL5/IL13	9
52	GO:0046886	positive regulation of hormone biosynthetic process	4/32	10/18493	1.53887e-09	7.04034e-08	2.58244e-08	HIF1A/TNF/IL1B/IFNG	4
53	GO:0042531	positive regulation of tyrosine phosphorylation of STAT protein	6/32	70/18493	1.98138e-09	8.7479e-08	3.20878e-08	IL6/IL4/IL2/IFNG/CSF2/IL13	6
54	GO:0046425	regulation of JAK-STAT cascade	7/32	129/18493	1.98565e-09	8.7479e-08	3.20878e-08	IL6/IL4/IL2/IFNG/CSF2/IL5/IL13	7
55	GO:0002697	regulation of immune effector process	10/32	439/18493	2.07471e-09	8.77005e-08	3.21691e-08	TNF/IL6/TGFB1/IL4/IL10/IL1B/IL2/IFNG/IL5/IL13	10
56	GO:0071347	cellular response to interleukin-1	7/32	130/18493	2.09616e-09	8.77005e-08	3.21691e-08	HIF1A/IL6/CXCL8/ICAM1/IL1B/IL1A/CCL11	7
57	GO:0038034	signal transduction in absence of ligand	6/32	71/18493	2.16166e-09	8.77005e-08	3.21691e-08	BCL2/TNF/IL1B/IL2/IL1A/CSF2	6
58	GO:0097192	extrinsic apoptotic signaling pathway in absence of ligand	6/32	71/18493	2.16166e-09	8.77005e-08	3.21691e-08	BCL2/TNF/IL1B/IL2/IL1A/CSF2	6
59	GO:0010574	regulation of vascular endothelial growth factor production	5/32	32/18493	2.17828e-09	8.77005e-08	3.21691e-08	HIF1A/IL6/TGFB1/IL1B/IL1A	5
60	GO:0002705	positive regulation of leukocyte mediated immunity	7/32	131/18493	2.21187e-09	8.77005e-08	3.21691e-08	TNF/IL6/TGFB1/IL4/IL1B/IL2/IL13	7
61	GO:0050671	positive regulation of lymphocyte proliferation	7/32	132/18493	2.33296e-09	8.96782e-08	3.28945e-08	BCL2/IL6/IL4/IL1B/IL2/IL5/IL13	7
62	GO:1903039	positive regulation of leukocyte cell-cell adhesion	8/32	214/18493	2.33714e-09	8.96782e-08	3.28945e-08	TNF/IL6/TGFB1/IL4/ICAM1/IL1B/IL2/IFNG	8
63	GO:0032946	positive regulation of mononuclear cell proliferation	7/32	133/18493	2.45964e-09	9.14294e-08	3.35369e-08	BCL2/IL6/IL4/IL1B/IL2/IL5/IL13	7
64	GO:1904892	regulation of STAT cascade	7/32	133/18493	2.45964e-09	9.14294e-08	3.35369e-08	IL6/IL4/IL2/IFNG/CSF2/IL5/IL13	7
65	GO:0042110	T cell activation	10/32	451/18493	2.68866e-09	9.84051e-08	3.60956e-08	PIK3CG/BCL2/IL6/TGFB1/IL4/ICAM1/IL10/IL1B/IL2/IFNG	10
66	GO:0007159	leukocyte cell-cell adhesion	9/32	327/18493	2.96971e-09	1.06613e-07	3.91064e-08	TNF/IL6/TGFB1/IL4/ICAM1/IL10/IL1B/IL2/IFNG	9
67	GO:0010573	vascular endothelial growth factor production	5/32	34/18493	3.00256e-09	1.06613e-07	3.91064e-08	HIF1A/IL6/TGFB1/IL1B/IL1A	5
68	GO:0070665	positive regulation of leukocyte proliferation	7/32	139/18493	3.34946e-09	1.17182e-07	4.2983e-08	BCL2/IL6/IL4/IL1B/IL2/IL5/IL13	7
69	GO:0051251	positive regulation of lymphocyte activation	9/32	333/18493	3.48099e-09	1.17232e-07	4.30014e-08	BCL2/IL6/TGFB1/IL4/IL1B/IL2/IFNG/IL5/IL13	9
70	GO:1901099	negative regulation of signal transduction in absence of ligand	5/32	35/18493	3.49873e-09	1.17232e-07	4.30014e-08	BCL2/TNF/IL1B/IL1A/CSF2	5
71	GO:2001240	negative regulation of extrinsic apoptotic signaling pathway in absence of ligand	5/32	35/18493	3.49873e-09	1.17232e-07	4.30014e-08	BCL2/TNF/IL1B/IL1A/CSF2	5
72	GO:1904018	positive regulation of vasculature development	8/32	228/18493	3.84903e-09	1.27178e-07	4.66497e-08	HIF1A/CXCL8/IL10/IL1B/SERPINE1/IL1A/TBXA2R/CCL11	8
73	GO:0002822	regulation of adaptive immune response based on somatic recombination of immune receptors built from immunoglobulin superfamily domains	7/32	144/18493	4.28724e-09	1.37829e-07	5.05565e-08	TNF/IL6/TGFB1/IL4/IL10/IL1B/IL2	7
74	GO:0050871	positive regulation of B cell activation	7/32	144/18493	4.28724e-09	1.37829e-07	5.05565e-08	BCL2/IL6/TGFB1/IL4/IL2/IL5/IL13	7
75	GO:0042509	regulation of tyrosine phosphorylation of STAT protein	6/32	80/18493	4.48652e-09	1.42312e-07	5.2201e-08	IL6/IL4/IL2/IFNG/CSF2/IL13	6
76	GO:0002706	regulation of lymphocyte mediated immunity	7/32	146/18493	4.72033e-09	1.47759e-07	5.41988e-08	TNF/IL6/TGFB1/IL4/IL10/IL1B/IL2	7
77	GO:0007259	JAK-STAT cascade	7/32	147/18493	4.95046e-09	1.5295e-07	5.61029e-08	IL6/IL4/IL2/IFNG/CSF2/IL5/IL13	7
78	GO:0051384	response to glucocorticoid	7/32	149/18493	5.43943e-09	1.65903e-07	6.08541e-08	NR3C1/BCL2/TNF/IL6/TGFB1/ICAM1/IL10	7
79	GO:0007260	tyrosine phosphorylation of STAT protein	6/32	83/18493	5.61496e-09	1.69089e-07	6.20227e-08	IL6/IL4/IL2/IFNG/CSF2/IL13	6
80	GO:0097696	STAT cascade	7/32	151/18493	5.96884e-09	1.77499e-07	6.51075e-08	IL6/IL4/IL2/IFNG/CSF2/IL5/IL13	7
81	GO:0070555	response to interleukin-1	7/32	152/18493	6.24956e-09	1.83552e-07	6.73279e-08	HIF1A/IL6/CXCL8/ICAM1/IL1B/IL1A/CCL11	7
82	GO:1904035	regulation of epithelial cell apoptotic process	6/32	85/18493	6.49044e-09	1.88302e-07	6.90702e-08	TNF/IL6/IL4/ICAM1/SERPINE1/IL13	6
83	GO:0030890	positive regulation of B cell proliferation	5/32	40/18493	7.04863e-09	2.02032e-07	7.41067e-08	BCL2/IL4/IL2/IL5/IL13	5
84	GO:0032352	positive regulation of hormone metabolic process	4/32	14/18493	7.29981e-09	2.06741e-07	7.58339e-08	HIF1A/TNF/IL1B/IFNG	4
85	GO:2001236	regulation of extrinsic apoptotic signaling pathway	7/32	156/18493	7.48745e-09	2.09561e-07	7.68681e-08	BCL2/TNF/ICAM1/IL1B/SERPINE1/IL1A/CSF2	7
86	GO:0002819	regulation of adaptive immune response	7/32	157/18493	7.82755e-09	2.16532e-07	7.94252e-08	TNF/IL6/TGFB1/IL4/IL10/IL1B/IL2	7
87	GO:0045765	regulation of angiogenesis	9/32	381/18493	1.12299e-08	3.07079e-07	1.12639e-07	HIF1A/IL6/CXCL8/IL10/IL1B/SERPINE1/IL1A/TBXA2R/CCL11	9
88	GO:0031960	response to corticosteroid	7/32	166/18493	1.15259e-08	3.11591e-07	1.14293e-07	NR3C1/BCL2/TNF/IL6/TGFB1/ICAM1/IL10	7
89	GO:0002367	cytokine production involved in immune response	6/32	95/18493	1.27429e-08	3.39849e-07	1.24659e-07	TNF/IL6/TGFB1/IL4/IL10/IL1B	6
90	GO:0018108	peptidyl-tyrosine phosphorylation	9/32	387/18493	1.28568e-08	3.39849e-07	1.24659e-07	IL6/TGFB1/IL4/ICAM1/IL2/IFNG/CSF2/IL5/IL13	9
91	GO:0022407	regulation of cell-cell adhesion	9/32	388/18493	1.31472e-08	3.43705e-07	1.26073e-07	TNF/IL6/TGFB1/IL4/ICAM1/IL10/IL1B/IL2/IFNG	9
92	GO:0018212	peptidyl-tyrosine modification	9/32	390/18493	1.37452e-08	3.55433e-07	1.30375e-07	IL6/TGFB1/IL4/ICAM1/IL2/IFNG/CSF2/IL5/IL13	9
93	GO:2001233	regulation of apoptotic signaling pathway	9/32	391/18493	1.40531e-08	3.59486e-07	1.31862e-07	HIF1A/BCL2/TNF/ICAM1/MMP9/IL1B/SERPINE1/IL1A/CSF2	9
94	GO:2001239	regulation of extrinsic apoptotic signaling pathway in absence of ligand	5/32	46/18493	1.45767e-08	3.68914e-07	1.3532e-07	BCL2/TNF/IL1B/IL1A/CSF2	5
95	GO:0002285	lymphocyte activation involved in immune response	7/32	174/18493	1.59669e-08	3.99577e-07	1.46567e-07	IL6/TGFB1/IL4/ICAM1/IL10/IL2/IFNG	7
96	GO:0006953	acute-phase response	5/32	47/18493	1.62921e-08	3.99577e-07	1.46567e-07	TNF/IL6/FN1/IL1B/IL1A	5
97	GO:0150076	neuroinflammatory response	5/32	47/18493	1.62921e-08	3.99577e-07	1.46567e-07	TNF/IL6/MMP9/IL1B/IL13	5
98	GO:0072593	reactive oxygen species metabolic process	8/32	276/18493	1.71529e-08	4.16396e-07	1.52737e-07	HIF1A/BCL2/TNF/TGFB1/ICAM1/IL10/IL1B/IFNG	8
99	GO:0002824	positive regulation of adaptive immune response based on somatic recombination of immune receptors built from immunoglobulin superfamily domains	6/32	100/18493	1.73726e-08	4.17468e-07	1.5313e-07	TNF/IL6/TGFB1/IL4/IL1B/IL2	6
100	GO:0042098	T cell proliferation	7/32	178/18493	1.86834e-08	4.44479e-07	1.63038e-07	PIK3CG/IL6/TGFB1/IL4/IL10/IL1B/IL2	7
101	GO:0051023	regulation of immunoglobulin secretion	4/32	18/18493	2.22072e-08	5.23078e-07	1.91868e-07	TNF/IL6/IL2/IL5	4
102	GO:1903708	positive regulation of hemopoiesis	7/32	183/18493	2.26217e-08	5.27617e-07	1.93533e-07	HIF1A/TNF/TGFB1/IL4/IL2/IFNG/IL5	7
103	GO:0002708	positive regulation of lymphocyte mediated immunity	6/32	105/18493	2.33127e-08	5.282e-07	1.93747e-07	TNF/IL6/TGFB1/IL4/IL1B/IL2	6
104	GO:0002821	positive regulation of adaptive immune response	6/32	105/18493	2.33127e-08	5.282e-07	1.93747e-07	TNF/IL6/TGFB1/IL4/IL1B/IL2	6
105	GO:0042089	cytokine biosynthetic process	6/32	105/18493	2.33127e-08	5.282e-07	1.93747e-07	TNF/IL6/IL4/IL10/IL1B/IL1A	6
106	GO:0042107	cytokine metabolic process	6/32	106/18493	2.46816e-08	5.53939e-07	2.03188e-07	TNF/IL6/IL4/IL10/IL1B/IL1A	6
107	GO:1901342	regulation of vasculature development	9/32	421/18493	2.65944e-08	5.91291e-07	2.16889e-07	HIF1A/IL6/CXCL8/IL10/IL1B/SERPINE1/IL1A/TBXA2R/CCL11	9
108	GO:0002712	regulation of B cell mediated immunity	5/32	52/18493	2.74362e-08	5.98813e-07	2.19648e-07	TNF/TGFB1/IL4/IL10/IL2	5
109	GO:0002889	regulation of immunoglobulin mediated immune response	5/32	52/18493	2.74362e-08	5.98813e-07	2.19648e-07	TNF/TGFB1/IL4/IL10/IL2	5
110	GO:0032103	positive regulation of response to external stimulus	8/32	297/18493	3.0315e-08	6.5563e-07	2.40489e-07	PIK3CG/TNF/IL6/CXCL8/TGFB1/IL1B/IL2/SERPINE1	8
111	GO:0002573	myeloid leukocyte differentiation	7/32	197/18493	3.75853e-08	8.05545e-07	2.95479e-07	TNF/TGFB1/IL4/MMP9/IFNG/CSF2/IL5	7
112	GO:0048305	immunoglobulin secretion	4/32	21/18493	4.3277e-08	9.19249e-07	3.37186e-07	TNF/IL6/IL2/IL5	4
113	GO:2000351	regulation of endothelial cell apoptotic process	5/32	58/18493	4.80192e-08	1.01095e-06	3.70824e-07	TNF/IL4/ICAM1/SERPINE1/IL13	5
114	GO:0050769	positive regulation of neurogenesis	9/32	453/18493	4.9885e-08	1.04102e-06	3.81853e-07	HIF1A/BCL2/TNF/IL6/FN1/TGFB1/IL1B/IL2/ADRA2C	9
115	GO:0033619	membrane protein proteolysis	5/32	59/18493	5.24016e-08	1.08403e-06	3.97628e-07	TNF/TGFB1/IL10/IL1B/IFNG	5
116	GO:0002687	positive regulation of leukocyte migration	6/32	121/18493	5.46072e-08	1.11992e-06	4.10793e-07	TNF/IL6/CXCL8/TGFB1/ICAM1/SERPINE1	6
117	GO:0046677	response to antibiotic	8/32	323/18493	5.79967e-08	1.17927e-06	4.32562e-07	BCL2/IL6/ICAM1/AHR/IL10/IL2/TBXA2R/IL13	8
118	GO:0002526	acute inflammatory response	7/32	211/18493	6.02048e-08	1.21379e-06	4.45225e-07	PIK3CG/TNF/IL6/FN1/ICAM1/IL1B/IL1A	7
119	GO:0051043	regulation of membrane protein ectodomain proteolysis	4/32	23/18493	6.38746e-08	1.27696e-06	4.68395e-07	TNF/IL10/IL1B/IFNG	4
120	GO:0045428	regulation of nitric oxide biosynthetic process	5/32	62/18493	6.74845e-08	1.33788e-06	4.90742e-07	TNF/ICAM1/IL10/IL1B/IFNG	5
121	GO:0030595	leukocyte chemotaxis	7/32	217/18493	7.29437e-08	1.43416e-06	5.26058e-07	PIK3CG/IL6/CXCL8/IL10/IL1B/SERPINE1/CCL11	7
122	GO:0046885	regulation of hormone biosynthetic process	4/32	25/18493	9.10285e-08	1.76062e-06	6.45808e-07	HIF1A/TNF/IL1B/IFNG	4
123	GO:0150077	regulation of neuroinflammatory response	4/32	25/18493	9.10285e-08	1.76062e-06	6.45808e-07	TNF/IL6/MMP9/IL1B	4
124	GO:0002449	lymphocyte mediated immunity	8/32	344/18493	9.41751e-08	1.8068e-06	6.62743e-07	TNF/IL6/TGFB1/IL4/ICAM1/IL10/IL1B/IL2	8
125	GO:0050729	positive regulation of inflammatory response	6/32	133/18493	9.60169e-08	1.82739e-06	6.70299e-07	PIK3CG/TNF/IL6/IL1B/IL2/SERPINE1	6
126	GO:0051051	negative regulation of transport	9/32	495/18493	1.06341e-07	2.00781e-06	7.36477e-07	BCL2/TNF/FN1/TGFB1/ICAM1/MMP9/IL10/IL1B/ADRA2C	9
127	GO:0002460	adaptive immune response based on somatic recombination of immune receptors built from immunoglobulin superfamily domains	8/32	354/18493	1.17337e-07	2.19799e-06	8.06236e-07	TNF/IL6/TGFB1/IL4/ICAM1/IL10/IL1B/IL2	8
128	GO:0010575	positive regulation of vascular endothelial growth factor production	4/32	27/18493	1.25983e-07	2.34151e-06	8.58879e-07	HIF1A/TGFB1/IL1B/IL1A	4
129	GO:1902107	positive regulation of leukocyte differentiation	6/32	142/18493	1.4172e-07	2.61357e-06	9.58674e-07	TNF/TGFB1/IL4/IL2/IFNG/IL5	6
130	GO:0002675	positive regulation of acute inflammatory response	4/32	28/18493	1.46802e-07	2.68647e-06	9.85415e-07	PIK3CG/TNF/IL6/IL1B	4
131	GO:0006809	nitric oxide biosynthetic process	5/32	73/18493	1.54558e-07	2.80681e-06	1.02956e-06	TNF/ICAM1/IL10/IL1B/IFNG	5
132	GO:0032770	positive regulation of monooxygenase activity	4/32	29/18493	1.70084e-07	3.06538e-06	1.1244e-06	HIF1A/TNF/IL1B/IFNG	4
133	GO:0032642	regulation of chemokine production	5/32	75/18493	1.77165e-07	3.16899e-06	1.1624e-06	HIF1A/TNF/IL6/IL10/IL1B	5
134	GO:0045637	regulation of myeloid cell differentiation	7/32	248/18493	1.81235e-07	3.21759e-06	1.18023e-06	HIF1A/TNF/TGFB1/IL4/IFNG/CSF2/IL5	7
135	GO:0001773	myeloid dendritic cell activation	4/32	30/18493	1.96013e-07	3.45418e-06	1.26702e-06	TGFB1/IL4/IL10/CSF2	4
136	GO:0002718	regulation of cytokine production involved in immune response	5/32	77/18493	2.02317e-07	3.51323e-06	1.28867e-06	TNF/IL6/TGFB1/IL10/IL1B	5
137	GO:0046209	nitric oxide metabolic process	5/32	77/18493	2.02317e-07	3.51323e-06	1.28867e-06	TNF/ICAM1/IL10/IL1B/IFNG	5
138	GO:0051091	positive regulation of DNA-binding transcription factor activity	7/32	255/18493	2.18909e-07	3.7738e-06	1.38425e-06	TNF/IL6/TGFB1/ICAM1/IL10/IL1B/IL5	7
139	GO:0042129	regulation of T cell proliferation	6/32	153/18493	2.20522e-07	3.77425e-06	1.38442e-06	IL6/TGFB1/IL4/IL10/IL1B/IL2	6
140	GO:0001818	negative regulation of cytokine production	7/32	256/18493	2.24795e-07	3.81991e-06	1.40116e-06	TNF/IL6/FN1/TGFB1/IL10/IFNG/IL13	7
141	GO:0031334	positive regulation of protein complex assembly	7/32	259/18493	2.4326e-07	4.09187e-06	1.50092e-06	TNF/TGFB1/ICAM1/IFNG/CSF2/IL5/CCL11	7
142	GO:2001057	reactive nitrogen species metabolic process	5/32	80/18493	2.45268e-07	4.09187e-06	1.50092e-06	TNF/ICAM1/IL10/IL1B/IFNG	5
143	GO:0048545	response to steroid hormone	8/32	390/18493	2.45959e-07	4.09187e-06	1.50092e-06	NR3C1/BCL2/TNF/IL6/TGFB1/ICAM1/IL10/SPP1	8
144	GO:0032602	chemokine production	5/32	82/18493	2.777e-07	4.58784e-06	1.68285e-06	HIF1A/TNF/IL6/IL10/IL1B	5
145	GO:0030099	myeloid cell differentiation	8/32	405/18493	3.27744e-07	5.37726e-06	1.97241e-06	HIF1A/TNF/TGFB1/IL4/MMP9/IFNG/CSF2/IL5	8
146	GO:2000352	negative regulation of endothelial cell apoptotic process	4/32	34/18493	3.30098e-07	5.37878e-06	1.97297e-06	IL4/ICAM1/SERPINE1/IL13	4
147	GO:0071674	mononuclear cell migration	5/32	85/18493	3.32624e-07	5.38307e-06	1.97454e-06	TNF/IL6/TGFB1/SERPINE1/CCL11	5
148	GO:0045191	regulation of isotype switching	4/32	35/18493	3.7224e-07	5.9835e-06	2.19478e-06	TGFB1/IL4/IL10/IL2	4
149	GO:0048660	regulation of smooth muscle cell proliferation	6/32	168/18493	3.8297e-07	6.11467e-06	2.2429e-06	TNF/IL6/MMP9/IL10/IFNG/IL13	6
150	GO:0001776	leukocyte homeostasis	5/32	88/18493	3.95812e-07	6.27757e-06	2.30265e-06	HIF1A/BCL2/IL6/TGFB1/IL2	5
151	GO:0048659	smooth muscle cell proliferation	6/32	170/18493	4.10599e-07	6.42642e-06	2.35725e-06	TNF/IL6/MMP9/IL10/IFNG/IL13	6
152	GO:0048771	tissue remodeling	6/32	170/18493	4.10599e-07	6.42642e-06	2.35725e-06	HIF1A/IL6/TGFB1/IL2/IL1A/SPP1	6
153	GO:1903706	regulation of hemopoiesis	8/32	418/18493	4.16525e-07	6.46134e-06	2.37006e-06	HIF1A/TNF/TGFB1/IL4/IL2/IFNG/CSF2/IL5	8
154	GO:0032350	regulation of hormone metabolic process	4/32	36/18493	4.18262e-07	6.46134e-06	2.37006e-06	HIF1A/TNF/IL1B/IFNG	4
155	GO:0045639	positive regulation of myeloid cell differentiation	5/32	91/18493	4.68142e-07	7.18523e-06	2.63559e-06	HIF1A/TNF/TGFB1/IFNG/IL5	5
156	GO:0050727	regulation of inflammatory response	8/32	425/18493	4.72354e-07	7.2034e-06	2.64225e-06	PIK3CG/TNF/IL6/MMP9/IL10/IL1B/IL2/SERPINE1	8
157	GO:1901655	cellular response to ketone	5/32	93/18493	5.21901e-07	7.82322e-06	2.86961e-06	NR3C1/TGFB1/ICAM1/AHR/SPP1	5
158	GO:0002714	positive regulation of B cell mediated immunity	4/32	38/18493	5.22864e-07	7.82322e-06	2.86961e-06	TNF/TGFB1/IL4/IL2	4
159	GO:0002891	positive regulation of immunoglobulin mediated immune response	4/32	38/18493	5.22864e-07	7.82322e-06	2.86961e-06	TNF/TGFB1/IL4/IL2	4
160	GO:0042035	regulation of cytokine biosynthetic process	5/32	94/18493	5.5055e-07	8.13514e-06	2.98402e-06	TNF/IL6/IL10/IL1B/IL1A	5
161	GO:1903426	regulation of reactive oxygen species biosynthetic process	5/32	94/18493	5.5055e-07	8.13514e-06	2.98402e-06	TNF/ICAM1/IL10/IL1B/IFNG	5
162	GO:0001660	fever generation	3/32	10/18493	5.60125e-07	8.17507e-06	2.99867e-06	TNF/IL1B/IL1A	3
163	GO:0090594	inflammatory response to wounding	3/32	10/18493	5.60125e-07	8.17507e-06	2.99867e-06	HIF1A/TGFB1/IL1A	3
164	GO:0002685	regulation of leukocyte migration	6/32	180/18493	5.74482e-07	8.33349e-06	3.05678e-06	TNF/IL6/CXCL8/TGFB1/ICAM1/SERPINE1	6
165	GO:0060326	cell chemotaxis	7/32	295/18493	5.85379e-07	8.44011e-06	3.09588e-06	PIK3CG/IL6/CXCL8/IL10/IL1B/SERPINE1/CCL11	7
166	GO:0048661	positive regulation of smooth muscle cell proliferation	5/32	98/18493	6.77824e-07	9.65595e-06	3.54186e-06	TNF/IL6/MMP9/IL10/IL13	5
167	GO:2000379	positive regulation of reactive oxygen species metabolic process	5/32	98/18493	6.77824e-07	9.65595e-06	3.54186e-06	TNF/TGFB1/ICAM1/IL1B/IFNG	5
168	GO:0051341	regulation of oxidoreductase activity	5/32	99/18493	7.13009e-07	1.00967e-05	3.70354e-06	HIF1A/TNF/IL1B/IFNG/IL13	5
169	GO:0050863	regulation of T cell activation	7/32	305/18493	7.32193e-07	1.0307e-05	3.78068e-06	IL6/TGFB1/IL4/IL10/IL1B/IL2/IFNG	7
170	GO:0046879	hormone secretion	7/32	306/18493	7.4844e-07	1.04738e-05	3.84184e-06	HIF1A/TNF/IL6/IL1B/IFNG/SPP1/ADRA2C	7
171	GO:0042368	vitamin D biosynthetic process	3/32	11/18493	7.69266e-07	1.05785e-05	3.88026e-06	TNF/IL1B/IFNG	3
172	GO:0051024	positive regulation of immunoglobulin secretion	3/32	11/18493	7.69266e-07	1.05785e-05	3.88026e-06	IL6/IL2/IL5	3
173	GO:0071803	positive regulation of podosome assembly	3/32	11/18493	7.69266e-07	1.05785e-05	3.88026e-06	TNF/CSF2/IL5	3
174	GO:1901654	response to ketone	6/32	190/18493	7.88584e-07	1.06049e-05	3.88994e-06	NR3C1/TGFB1/ICAM1/AHR/SPP1/TBXA2R	6
175	GO:0006509	membrane protein ectodomain proteolysis	4/32	42/18493	7.89014e-07	1.06049e-05	3.88994e-06	TNF/IL10/IL1B/IFNG	4
176	GO:0045429	positive regulation of nitric oxide biosynthetic process	4/32	42/18493	7.89014e-07	1.06049e-05	3.88994e-06	TNF/ICAM1/IL1B/IFNG	4
177	GO:1904407	positive regulation of nitric oxide metabolic process	4/32	42/18493	7.89014e-07	1.06049e-05	3.88994e-06	TNF/ICAM1/IL1B/IFNG	4
178	GO:0007565	female pregnancy	6/32	191/18493	8.13174e-07	1.08682e-05	3.98653e-06	BCL2/TGFB1/MMP9/IL1B/SPP1/ADRA2C	6
179	GO:0042136	neurotransmitter biosynthetic process	5/32	102/18493	8.27297e-07	1.09952e-05	4.0331e-06	TNF/ICAM1/IL10/IL1B/IFNG	5
180	GO:0033138	positive regulation of peptidyl-serine phosphorylation	5/32	103/18493	8.68447e-07	1.1478e-05	4.21019e-06	BCL2/TNF/IL6/TGFB1/IFNG	5
181	GO:0009914	hormone transport	7/32	316/18493	9.28296e-07	1.22012e-05	4.47547e-06	HIF1A/TNF/IL6/IL1B/IFNG/SPP1/ADRA2C	7
182	GO:0030656	regulation of vitamin metabolic process	3/32	12/18493	1.02448e-06	1.33254e-05	4.88785e-06	TNF/IL1B/IFNG	3
183	GO:0048871	multicellular organismal homeostasis	8/32	471/18493	1.02503e-06	1.33254e-05	4.88785e-06	BCL2/TNF/IL6/IL4/IL1B/IL1A/SPP1/IL13	8
184	GO:0097529	myeloid leukocyte migration	6/32	199/18493	1.03346e-06	1.33619e-05	4.90123e-06	PIK3CG/IL6/CXCL8/IL1B/SERPINE1/CCL11	6
185	GO:1904036	negative regulation of epithelial cell apoptotic process	4/32	45/18493	1.04648e-06	1.34572e-05	4.93617e-06	IL4/ICAM1/SERPINE1/IL13	4
186	GO:0050870	positive regulation of T cell activation	6/32	202/18493	1.12771e-06	1.44238e-05	5.29074e-06	IL6/TGFB1/IL4/IL1B/IL2/IFNG	6
187	GO:0002204	somatic recombination of immunoglobulin genes involved in immune response	4/32	47/18493	1.24973e-06	1.57307e-05	5.77012e-06	TGFB1/IL4/IL10/IL2	4
188	GO:0002208	somatic diversification of immunoglobulins involved in immune response	4/32	47/18493	1.24973e-06	1.57307e-05	5.77012e-06	TGFB1/IL4/IL10/IL2	4
189	GO:0045190	isotype switching	4/32	47/18493	1.24973e-06	1.57307e-05	5.77012e-06	TGFB1/IL4/IL10/IL2	4
190	GO:0002761	regulation of myeloid leukocyte differentiation	5/32	114/18493	1.43695e-06	1.79747e-05	6.59323e-06	TNF/TGFB1/IL4/IFNG/IL5	5
191	GO:0050878	regulation of body fluid levels	8/32	493/18493	1.44311e-06	1.79747e-05	6.59323e-06	HIF1A/PIK3CG/IL6/CHRM3/PLAT/SERPINE1/ADRA2C/TBXA2R	8
192	GO:1903409	reactive oxygen species biosynthetic process	5/32	115/18493	1.50044e-06	1.85914e-05	6.81942e-06	TNF/ICAM1/IL10/IL1B/IFNG	5
193	GO:0016447	somatic recombination of immunoglobulin gene segments	4/32	50/18493	1.60776e-06	1.98179e-05	7.26934e-06	TGFB1/IL4/IL10/IL2	4
194	GO:0030098	lymphocyte differentiation	7/32	344/18493	1.63544e-06	2.00553e-05	7.35639e-06	BCL2/IL6/TGFB1/IL4/IL10/IL2/IFNG	7
195	GO:0042362	fat-soluble vitamin biosynthetic process	3/32	14/18493	1.69107e-06	2.04216e-05	7.49075e-06	TNF/IL1B/IFNG	3
196	GO:0045591	positive regulation of regulatory T cell differentiation	3/32	14/18493	1.69107e-06	2.04216e-05	7.49075e-06	TGFB1/IL2/IFNG	3
197	GO:0150078	positive regulation of neuroinflammatory response	3/32	14/18493	1.69107e-06	2.04216e-05	7.49075e-06	TNF/IL6/IL1B	3
198	GO:0030198	extracellular matrix organization	7/32	348/18493	1.76609e-06	2.12199e-05	7.78357e-06	TNF/FN1/TGFB1/ICAM1/MMP9/SERPINE1/SPP1	7
199	GO:0002763	positive regulation of myeloid leukocyte differentiation	4/32	52/18493	1.8854e-06	2.24268e-05	8.22629e-06	TNF/TGFB1/IFNG/IL5	4
200	GO:0051353	positive regulation of oxidoreductase activity	4/32	52/18493	1.8854e-06	2.24268e-05	8.22629e-06	HIF1A/TNF/IL1B/IFNG	4
201	GO:0044706	multi-multicellular organism process	6/32	221/18493	1.90226e-06	2.25148e-05	8.25855e-06	BCL2/TGFB1/MMP9/IL1B/SPP1/ADRA2C	6
202	GO:0032722	positive regulation of chemokine production	4/32	53/18493	2.03684e-06	2.39883e-05	8.79906e-06	HIF1A/TNF/IL6/IL1B	4
203	GO:0034116	positive regulation of heterotypic cell-cell adhesion	3/32	15/18493	2.11135e-06	2.45019e-05	8.98746e-06	TNF/IL10/IL1B	3
204	GO:0051044	positive regulation of membrane protein ectodomain proteolysis	3/32	15/18493	2.11135e-06	2.45019e-05	8.98746e-06	TNF/IL1B/IFNG	3
205	GO:0071801	regulation of podosome assembly	3/32	15/18493	2.11135e-06	2.45019e-05	8.98746e-06	TNF/CSF2/IL5	3
206	GO:0002381	immunoglobulin production involved in immunoglobulin mediated immune response	4/32	54/18493	2.19712e-06	2.53735e-05	9.30717e-06	TGFB1/IL4/IL10/IL2	4
207	GO:1903428	positive regulation of reactive oxygen species biosynthetic process	4/32	55/18493	2.36657e-06	2.71985e-05	9.97656e-06	TNF/ICAM1/IL1B/IFNG	4
208	GO:0097305	response to alcohol	6/32	231/18493	2.45822e-06	2.81159e-05	1.03131e-05	TGFB1/ICAM1/AHR/IL2/TBXA2R/IL13	6
209	GO:0019229	regulation of vasoconstriction	4/32	56/18493	2.54553e-06	2.89752e-05	1.06283e-05	CHRM3/ICAM1/ADRA2C/TBXA2R	4
210	GO:0030217	T cell differentiation	6/32	234/18493	2.6487e-06	3.0006e-05	1.10064e-05	BCL2/IL6/TGFB1/IL4/IL2/IFNG	6
211	GO:0033002	muscle cell proliferation	6/32	236/18493	2.78225e-06	3.13696e-05	1.15065e-05	TNF/IL6/MMP9/IL10/IFNG/IL13	6
212	GO:0048565	digestive tract development	5/32	131/18493	2.85326e-06	3.20184e-05	1.17446e-05	HIF1A/BCL2/TNF/CXCL8/TGFB1	5
213	GO:0002562	somatic diversification of immune receptors via germline recombination within a single locus	4/32	59/18493	3.14284e-06	3.4833e-05	1.2777e-05	TGFB1/IL4/IL10/IL2	4
214	GO:0016444	somatic cell DNA recombination	4/32	59/18493	3.14284e-06	3.4833e-05	1.2777e-05	TGFB1/IL4/IL10/IL2	4
215	GO:0031649	heat generation	3/32	17/18493	3.14801e-06	3.4833e-05	1.2777e-05	TNF/IL1B/IL1A	3
216	GO:0001503	ossification	7/32	380/18493	3.16268e-06	3.48334e-05	1.27771e-05	HIF1A/BCL2/TNF/IL6/TGFB1/MMP9/SPP1	7
217	GO:0033135	regulation of peptidyl-serine phosphorylation	5/32	135/18493	3.30781e-06	3.6264e-05	1.33018e-05	BCL2/TNF/IL6/TGFB1/IFNG	5
218	GO:0016445	somatic diversification of immunoglobulins	4/32	60/18493	3.36325e-06	3.66371e-05	1.34387e-05	TGFB1/IL4/IL10/IL2	4
219	GO:0030072	peptide hormone secretion	6/32	244/18493	3.37265e-06	3.66371e-05	1.34387e-05	HIF1A/TNF/IL6/IL1B/IFNG/ADRA2C	6
220	GO:0002544	chronic inflammatory response	3/32	18/18493	3.77317e-06	4.04341e-05	1.48315e-05	TNF/IL10/CCL11	3
221	GO:0043011	myeloid dendritic cell differentiation	3/32	18/18493	3.77317e-06	4.04341e-05	1.48315e-05	TGFB1/IL4/CSF2	3
222	GO:0060252	positive regulation of glial cell proliferation	3/32	18/18493	3.77317e-06	4.04341e-05	1.48315e-05	TNF/IL6/IL1B	3
223	GO:0032768	regulation of monooxygenase activity	4/32	62/18493	3.83818e-06	4.09463e-05	1.50194e-05	HIF1A/TNF/IL1B/IFNG	4
224	GO:0002260	lymphocyte homeostasis	4/32	64/18493	4.36104e-06	4.63166e-05	1.69892e-05	HIF1A/BCL2/TGFB1/IL2	4
225	GO:0055123	digestive system development	5/32	143/18493	4.38687e-06	4.63838e-05	1.70139e-05	HIF1A/BCL2/TNF/CXCL8/TGFB1	5
226	GO:0071800	podosome assembly	3/32	19/18493	4.47537e-06	4.71102e-05	1.72803e-05	TNF/CSF2/IL5	3
227	GO:0043062	extracellular structure organization	7/32	402/18493	4.58189e-06	4.8019e-05	1.76136e-05	TNF/FN1/TGFB1/ICAM1/MMP9/SERPINE1/SPP1	7
228	GO:0045926	negative regulation of growth	6/32	260/18493	4.86087e-06	5.07193e-05	1.86042e-05	HIF1A/BCL2/TNF/TGFB1/IL10/SPP1	6
229	GO:0014015	positive regulation of gliogenesis	4/32	66/18493	4.93484e-06	5.10434e-05	1.8723e-05	TNF/IL6/TGFB1/IL1B	4
230	GO:0032677	regulation of interleukin-8 production	4/32	66/18493	4.93484e-06	5.10434e-05	1.8723e-05	TNF/IL10/IL1B/SERPINE1	4
231	GO:0046883	regulation of hormone secretion	6/32	261/18493	4.96921e-06	5.11765e-05	1.87718e-05	HIF1A/TNF/IL1B/IFNG/SPP1/ADRA2C	6
232	GO:1903522	regulation of blood circulation	6/32	262/18493	5.07952e-06	5.20869e-05	1.91058e-05	PIK3CG/CHRM3/ICAM1/IL2/ADRA2C/TBXA2R	6
233	GO:0042133	neurotransmitter metabolic process	5/32	148/18493	5.19018e-06	5.29933e-05	1.94383e-05	TNF/ICAM1/IL10/IL1B/IFNG	5
234	GO:0010893	positive regulation of steroid biosynthetic process	3/32	20/18493	5.25895e-06	5.3466e-05	1.96116e-05	TNF/IL1B/IFNG	3
235	GO:0051090	regulation of DNA-binding transcription factor activity	7/32	412/18493	5.38392e-06	5.45036e-05	1.99922e-05	TNF/IL6/TGFB1/ICAM1/IL10/IL1B/IL5	7
236	GO:1902105	regulation of leukocyte differentiation	6/32	265/18493	5.42245e-06	5.4661e-05	2.005e-05	TNF/TGFB1/IL4/IL2/IFNG/IL5	6
237	GO:0030856	regulation of epithelial cell differentiation	5/32	151/18493	5.72485e-06	5.74659e-05	2.10789e-05	TNF/IL1B/SERPINE1/IFNG/IL13	5
238	GO:0002200	somatic diversification of immune receptors	4/32	69/18493	5.89784e-06	5.89536e-05	2.16246e-05	TGFB1/IL4/IL10/IL2	4
239	GO:0035743	CD4-positive, alpha-beta T cell cytokine production	3/32	21/18493	6.12822e-06	6.0494e-05	2.21896e-05	IL6/IL4/IL1B	3
240	GO:0042359	vitamin D metabolic process	3/32	21/18493	6.12822e-06	6.0494e-05	2.21896e-05	TNF/IL1B/IFNG	3
241	GO:0097709	connective tissue replacement	3/32	21/18493	6.12822e-06	6.0494e-05	2.21896e-05	HIF1A/TGFB1/IL1A	3
242	GO:0001959	regulation of cytokine-mediated signaling pathway	5/32	155/18493	6.50394e-06	6.39375e-05	2.34527e-05	HIF1A/TNF/IL6/IFNG/CASP1	5
243	GO:0002312	B cell activation involved in immune response	4/32	72/18493	6.99319e-06	6.84642e-05	2.51131e-05	TGFB1/IL4/IL10/IL2	4
244	GO:0050995	negative regulation of lipid catabolic process	3/32	22/18493	7.0875e-06	6.8821e-05	2.5244e-05	PIK3CG/TNF/IL1B	3
245	GO:0071677	positive regulation of mononuclear cell migration	3/32	22/18493	7.0875e-06	6.8821e-05	2.5244e-05	TNF/TGFB1/SERPINE1	3
246	GO:0032637	interleukin-8 production	4/32	73/18493	7.38964e-06	7.11739e-05	2.6107e-05	TNF/IL10/IL1B/SERPINE1	4
247	GO:0042310	vasoconstriction	4/32	73/18493	7.38964e-06	7.11739e-05	2.6107e-05	CHRM3/ICAM1/ADRA2C/TBXA2R	4
248	GO:1903034	regulation of response to wounding	5/32	160/18493	7.5921e-06	7.28291e-05	2.67141e-05	IL10/PLAT/SERPINE1/SPP1/TBXA2R	5
249	GO:0003018	vascular process in circulatory system	5/32	161/18493	7.82589e-06	7.47702e-05	2.74262e-05	CHRM3/TGFB1/ICAM1/ADRA2C/TBXA2R	5
250	GO:0010632	regulation of epithelial cell migration	6/32	284/18493	8.05912e-06	7.66906e-05	2.81306e-05	HIF1A/TGFB1/IL4/MMP9/IFNG/TBXA2R	6
251	GO:0009110	vitamin biosynthetic process	3/32	23/18493	8.14104e-06	7.71615e-05	2.83033e-05	TNF/IL1B/IFNG	3
252	GO:0060759	regulation of response to cytokine stimulus	5/32	165/18493	8.81802e-06	8.32463e-05	3.05353e-05	HIF1A/TNF/IL6/IFNG/CASP1	5
253	GO:0034599	cellular response to oxidative stress	6/32	289/18493	8.9029e-06	8.37155e-05	3.07073e-05	HIF1A/BCL2/TNF/IL6/MMP9/IL10	6
254	GO:0002719	negative regulation of cytokine production involved in immune response	3/32	24/18493	9.29311e-06	8.64932e-05	3.17262e-05	TNF/TGFB1/IL10	3
255	GO:0032800	receptor biosynthetic process	3/32	24/18493	9.29311e-06	8.64932e-05	3.17262e-05	HIF1A/TNF/IL10	3
256	GO:0006874	cellular calcium ion homeostasis	7/32	448/18493	9.30738e-06	8.64932e-05	3.17262e-05	PIK3CG/BCL2/TGFB1/IL2/TBXA2R/CCL11/IL13	7
257	GO:0071260	cellular response to mechanical stimulus	4/32	78/18493	9.62588e-06	8.91049e-05	3.26842e-05	TGFB1/IL1B/CASP1/IL13	4
258	GO:0043254	regulation of protein complex assembly	7/32	451/18493	9.72058e-06	8.96328e-05	3.28778e-05	TNF/TGFB1/ICAM1/IFNG/CSF2/IL5/CCL11	7
259	GO:0023061	signal release	7/32	453/18493	1.00044e-05	9.1894e-05	3.37073e-05	HIF1A/TNF/IL6/IL1B/IFNG/SPP1/ADRA2C	7
260	GO:0030279	negative regulation of ossification	4/32	79/18493	1.0127e-05	9.26618e-05	3.39889e-05	HIF1A/BCL2/TNF/TGFB1	4
261	GO:0001659	temperature homeostasis	5/32	171/18493	1.0488e-05	9.55978e-05	3.50658e-05	TNF/IL4/IL1B/IL1A/IL13	5
262	GO:0034114	regulation of heterotypic cell-cell adhesion	3/32	25/18493	1.05479e-05	9.57769e-05	3.51315e-05	TNF/IL10/IL1B	3
263	GO:0042116	macrophage activation	4/32	80/18493	1.06471e-05	9.63094e-05	3.53269e-05	TNF/IL10/CSF2/IL13	4
264	GO:0050796	regulation of insulin secretion	5/32	172/18493	1.07889e-05	9.72224e-05	3.56618e-05	HIF1A/TNF/IL1B/IFNG/ADRA2C	5
265	GO:0097756	negative regulation of blood vessel diameter	4/32	81/18493	1.11866e-05	0.000100256	3.67746e-05	CHRM3/ICAM1/ADRA2C/TBXA2R	4
266	GO:0055074	calcium ion homeostasis	7/32	461/18493	1.12098e-05	0.000100256	3.67746e-05	PIK3CG/BCL2/TGFB1/IL2/TBXA2R/CCL11/IL13	7
267	GO:0045582	positive regulation of T cell differentiation	4/32	83/18493	1.23258e-05	0.000109824	4.02843e-05	TGFB1/IL4/IL2/IFNG	4
268	GO:0008625	extrinsic apoptotic signaling pathway via death domain receptors	4/32	84/18493	1.29264e-05	0.000113896	4.17779e-05	BCL2/TNF/ICAM1/SERPINE1	4
269	GO:0034103	regulation of tissue remodeling	4/32	84/18493	1.29264e-05	0.000113896	4.17779e-05	IL6/TGFB1/IL2/SPP1	4
270	GO:0042446	hormone biosynthetic process	4/32	84/18493	1.29264e-05	0.000113896	4.17779e-05	HIF1A/TNF/IL1B/IFNG	4
271	GO:0007204	positive regulation of cytosolic calcium ion concentration	6/32	309/18493	1.30266e-05	0.000114355	4.19462e-05	PIK3CG/BCL2/TGFB1/IL2/TBXA2R/IL13	6
272	GO:0032660	regulation of interleukin-17 production	3/32	27/18493	1.33827e-05	0.000116195	4.26211e-05	TGFB1/IL2/IFNG	3
273	GO:0045830	positive regulation of isotype switching	3/32	27/18493	1.33827e-05	0.000116195	4.26211e-05	TGFB1/IL4/IL2	3
274	GO:1902895	positive regulation of pri-miRNA transcription by RNA polymerase II	3/32	27/18493	1.33827e-05	0.000116195	4.26211e-05	HIF1A/TGFB1/IL10	3
275	GO:0061138	morphogenesis of a branching epithelium	5/32	182/18493	1.41842e-05	0.000122706	4.50093e-05	BCL2/TNF/TGFB1/IL10/CCL11	5
276	GO:0043112	receptor metabolic process	5/32	184/18493	1.49534e-05	0.000128115	4.69935e-05	HIF1A/TNF/CXCL8/TGFB1/IL10	5
277	GO:0050707	regulation of cytokine secretion	5/32	184/18493	1.49534e-05	0.000128115	4.69935e-05	TNF/FN1/IL10/IL1A/CASP1	5
278	GO:1902932	positive regulation of alcohol biosynthetic process	3/32	28/18493	1.4971e-05	0.000128115	4.69935e-05	TNF/IL1B/IFNG	3
279	GO:0072503	cellular divalent inorganic cation homeostasis	7/32	483/18493	1.51625e-05	0.000129289	4.74238e-05	PIK3CG/BCL2/TGFB1/IL2/TBXA2R/CCL11/IL13	7
280	GO:0051235	maintenance of location	6/32	318/18493	1.53286e-05	0.000130238	4.77721e-05	TNF/IL6/TGFB1/IL10/IL1B/IL13	6
281	GO:0031341	regulation of cell killing	4/32	88/18493	1.55467e-05	0.000131621	4.82794e-05	IL4/ICAM1/IFNG/IL13	4
282	GO:0045940	positive regulation of steroid metabolic process	3/32	29/18493	1.66788e-05	0.000140705	5.16116e-05	TNF/IL1B/IFNG	3
283	GO:0070372	regulation of ERK1 and ERK2 cascade	6/32	324/18493	1.70384e-05	0.000143097	5.24888e-05	TNF/FN1/TGFB1/ICAM1/IL1B/CCL11	6
284	GO:0008015	blood circulation	7/32	492/18493	1.70826e-05	0.000143097	5.24888e-05	PIK3CG/CHRM3/TGFB1/ICAM1/IL2/ADRA2C/TBXA2R	7
285	GO:0010721	negative regulation of cell development	6/32	326/18493	1.76415e-05	0.00014726	5.40158e-05	BCL2/TNF/IL6/TGFB1/IL1B/SPP1	6
286	GO:0090066	regulation of anatomical structure size	7/32	497/18493	1.82337e-05	0.000151375	5.55251e-05	FN1/CHRM3/ICAM1/SPP1/ADRA2C/TBXA2R/CCL11	7
287	GO:0071496	cellular response to external stimulus	6/32	328/18493	1.82617e-05	0.000151375	5.55251e-05	BCL2/TGFB1/ICAM1/IL1B/CASP1/IL13	6
288	GO:0045907	positive regulation of vasoconstriction	3/32	30/18493	1.85102e-05	0.000152902	5.60855e-05	ICAM1/ADRA2C/TBXA2R	3
289	GO:0030278	regulation of ossification	5/32	193/18493	1.88273e-05	0.000154983	5.68487e-05	HIF1A/BCL2/TNF/IL6/TGFB1	5
290	GO:0003013	circulatory system process	7/32	500/18493	1.89547e-05	0.000155494	5.70361e-05	PIK3CG/CHRM3/TGFB1/ICAM1/IL2/ADRA2C/TBXA2R	7
291	GO:0045621	positive regulation of lymphocyte differentiation	4/32	94/18493	2.01837e-05	0.000164092	6.01901e-05	TGFB1/IL4/IL2/IFNG	4
292	GO:0007596	blood coagulation	6/32	334/18493	2.02289e-05	0.000164092	6.01901e-05	PIK3CG/IL6/PLAT/SERPINE1/ADRA2C/TBXA2R	6
293	GO:0001763	morphogenesis of a branching structure	5/32	196/18493	2.02788e-05	0.000164092	6.01901e-05	BCL2/TNF/TGFB1/IL10/CCL11	5
294	GO:1903531	negative regulation of secretion by cell	5/32	196/18493	2.02788e-05	0.000164092	6.01901e-05	TNF/FN1/IL10/IL1B/ADRA2C	5
295	GO:0032620	interleukin-17 production	3/32	31/18493	2.04694e-05	0.000164516	6.03454e-05	TGFB1/IL2/IFNG	3
296	GO:0045589	regulation of regulatory T cell differentiation	3/32	31/18493	2.04694e-05	0.000164516	6.03454e-05	TGFB1/IL2/IFNG	3
297	GO:0030316	osteoclast differentiation	4/32	95/18493	2.10454e-05	0.00016801	6.16271e-05	TNF/TGFB1/IL4/IFNG	4
298	GO:0032649	regulation of interferon-gamma production	4/32	95/18493	2.10454e-05	0.00016801	6.16271e-05	TNF/IL10/IL1B/IL2	4
299	GO:0007599	hemostasis	6/32	339/18493	2.19961e-05	0.000175012	6.41956e-05	PIK3CG/IL6/PLAT/SERPINE1/ADRA2C/TBXA2R	6
300	GO:0050817	coagulation	6/32	340/18493	2.23641e-05	0.000177347	6.5052e-05	PIK3CG/IL6/PLAT/SERPINE1/ADRA2C/TBXA2R	6
301	GO:0071549	cellular response to dexamethasone stimulus	3/32	32/18493	2.25604e-05	0.000178309	6.5405e-05	NR3C1/TGFB1/ICAM1	3
302	GO:0070371	ERK1 and ERK2 cascade	6/32	341/18493	2.2737e-05	0.00017911	6.56987e-05	TNF/FN1/TGFB1/ICAM1/IL1B/CCL11	6
303	GO:0042102	positive regulation of T cell proliferation	4/32	97/18493	2.28495e-05	0.000179402	6.58059e-05	IL6/IL4/IL1B/IL2	4
304	GO:0000018	regulation of DNA recombination	4/32	98/18493	2.3793e-05	0.000186196	6.82977e-05	TGFB1/IL4/IL10/IL2	4
305	GO:0030073	insulin secretion	5/32	203/18493	2.40053e-05	0.00018663	6.84569e-05	HIF1A/TNF/IL1B/IFNG/ADRA2C	5
306	GO:0090276	regulation of peptide hormone secretion	5/32	203/18493	2.40053e-05	0.00018663	6.84569e-05	HIF1A/TNF/IL1B/IFNG/ADRA2C	5
307	GO:0010631	epithelial cell migration	6/32	346/18493	2.46777e-05	0.000190838	7.00005e-05	HIF1A/TGFB1/IL4/MMP9/IFNG/TBXA2R	6
308	GO:0045066	regulatory T cell differentiation	3/32	33/18493	2.47873e-05	0.000190838	7.00005e-05	TGFB1/IL2/IFNG	3
309	GO:0060251	regulation of glial cell proliferation	3/32	33/18493	2.47873e-05	0.000190838	7.00005e-05	TNF/IL6/IL1B	3
310	GO:0090132	epithelium migration	6/32	349/18493	2.59049e-05	0.000198799	7.29206e-05	HIF1A/TGFB1/IL4/MMP9/IFNG/TBXA2R	6
311	GO:0051480	regulation of cytosolic calcium ion concentration	6/32	350/18493	2.63247e-05	0.000201371	7.38642e-05	PIK3CG/BCL2/TGFB1/IL2/TBXA2R/IL13	6
312	GO:0002286	T cell activation involved in immune response	4/32	101/18493	2.67954e-05	0.000203014	7.44666e-05	IL6/ICAM1/IL2/IFNG	4
313	GO:0030593	neutrophil chemotaxis	4/32	101/18493	2.67954e-05	0.000203014	7.44666e-05	PIK3CG/CXCL8/IL1B/CCL11	4
314	GO:0046632	alpha-beta T cell differentiation	4/32	101/18493	2.67954e-05	0.000203014	7.44666e-05	BCL2/IL6/IL2/IFNG	4
315	GO:0002701	negative regulation of production of molecular mediator of immune response	3/32	34/18493	2.71541e-05	0.000205078	7.52238e-05	TNF/TGFB1/IL10	3
316	GO:0002456	T cell mediated immunity	4/32	102/18493	2.78553e-05	0.000209708	7.69223e-05	IL6/IL4/ICAM1/IL1B	4
317	GO:0050663	cytokine secretion	5/32	210/18493	2.82448e-05	0.000211969	7.77516e-05	TNF/FN1/IL10/IL1A/CASP1	5
318	GO:0090130	tissue migration	6/32	355/18493	2.8507e-05	0.000213265	7.82268e-05	HIF1A/TGFB1/IL4/MMP9/IFNG/TBXA2R	6
319	GO:0016064	immunoglobulin mediated immune response	5/32	212/18493	2.95569e-05	0.000220426	8.08535e-05	TNF/TGFB1/IL4/IL10/IL2	5
320	GO:0019724	B cell mediated immunity	5/32	213/18493	3.02305e-05	0.000224745	8.24377e-05	TNF/TGFB1/IL4/IL10/IL2	5
321	GO:0042092	type 2 immune response	3/32	36/18493	3.23237e-05	0.000238674	8.7547e-05	IL6/IL4/IL10	3
322	GO:0032609	interferon-gamma production	4/32	106/18493	3.2405e-05	0.000238674	8.7547e-05	TNF/IL10/IL1B/IL2	4
323	GO:0032963	collagen metabolic process	4/32	106/18493	3.2405e-05	0.000238674	8.7547e-05	HIF1A/IL6/TGFB1/MMP9	4
324	GO:0071887	leukocyte apoptotic process	4/32	107/18493	3.36227e-05	0.000246878	9.05564e-05	HIF1A/IL6/IL10/IL2	4
325	GO:0042445	hormone metabolic process	5/32	218/18493	3.37795e-05	0.000247266	9.06987e-05	HIF1A/TNF/IL1B/IFNG/SPP1	5
326	GO:0002369	T cell cytokine production	3/32	37/18493	3.51344e-05	0.000255611	9.37597e-05	IL6/IL4/IL1B	3
327	GO:1902893	regulation of pri-miRNA transcription by RNA polymerase II	3/32	37/18493	3.51344e-05	0.000255611	9.37597e-05	HIF1A/TGFB1/IL10	3
328	GO:0051048	negative regulation of secretion	5/32	222/18493	3.68451e-05	0.000267239	9.8025e-05	TNF/FN1/IL10/IL1B/ADRA2C	5
329	GO:0000060	protein import into nucleus, translocation	3/32	38/18493	3.81011e-05	0.000275509	0.000101059	TNF/TGFB1/IFNG	3
330	GO:0000302	response to reactive oxygen species	5/32	224/18493	3.84567e-05	0.000277238	0.000101693	BCL2/TNF/IL6/MMP9/IL10	5
331	GO:0002698	negative regulation of immune effector process	4/32	111/18493	3.88313e-05	0.000279093	0.000102373	TNF/TGFB1/IL10/IL2	4
332	GO:0014013	regulation of gliogenesis	4/32	112/18493	4.02208e-05	0.000287343	0.000105399	TNF/IL6/TGFB1/IL1B	4
333	GO:1990266	neutrophil migration	4/32	112/18493	4.02208e-05	0.000287343	0.000105399	PIK3CG/CXCL8/IL1B/CCL11	4
334	GO:0043029	T cell homeostasis	3/32	39/18493	4.12277e-05	0.000292778	0.000107393	BCL2/TGFB1/IL2	3
335	GO:0045911	positive regulation of DNA recombination	3/32	39/18493	4.12277e-05	0.000292778	0.000107393	TGFB1/IL4/IL2	3
336	GO:0061028	establishment of endothelial barrier	3/32	40/18493	4.45182e-05	0.000314269	0.000115276	TNF/ICAM1/IL1B	3
337	GO:0097028	dendritic cell differentiation	3/32	40/18493	4.45182e-05	0.000314269	0.000115276	TGFB1/IL4/CSF2	3
338	GO:0019216	regulation of lipid metabolic process	6/32	388/18493	4.68523e-05	0.000329768	0.000120961	PIK3CG/TNF/TGFB1/CHRM5/IL1B/IFNG	6
339	GO:0071356	cellular response to tumor necrosis factor	5/32	235/18493	4.83237e-05	0.000339121	0.000124392	TNF/CXCL8/ICAM1/CASP1/CCL11	5
340	GO:1905477	positive regulation of protein localization to membrane	4/32	119/18493	5.09895e-05	0.000356776	0.000130868	BCL2/TNF/TGFB1/IFNG	4
341	GO:0002437	inflammatory response to antigenic stimulus	3/32	42/18493	5.16061e-05	0.000357933	0.000131292	TNF/ICAM1/IL10	3
342	GO:0006775	fat-soluble vitamin metabolic process	3/32	42/18493	5.16061e-05	0.000357933	0.000131292	TNF/IL1B/IFNG	3
343	GO:0071675	regulation of mononuclear cell migration	3/32	42/18493	5.16061e-05	0.000357933	0.000131292	TNF/TGFB1/SERPINE1	3
344	GO:0051924	regulation of calcium ion transport	5/32	239/18493	5.23605e-05	0.000362109	0.000132824	PIK3CG/BCL2/TGFB1/ICAM1/IL13	5
345	GO:0022612	gland morphogenesis	4/32	120/18493	5.26839e-05	0.00036224	0.000132872	BCL2/TNF/TGFB1/CCL11	4
346	GO:0071621	granulocyte chemotaxis	4/32	120/18493	5.26839e-05	0.00036224	0.000132872	PIK3CG/CXCL8/IL1B/CCL11	4
347	GO:0014009	glial cell proliferation	3/32	43/18493	5.54114e-05	0.000378804	0.000138948	TNF/IL6/IL1B	3
348	GO:0071548	response to dexamethasone	3/32	43/18493	5.54114e-05	0.000378804	0.000138948	NR3C1/TGFB1/ICAM1	3
349	GO:0032675	regulation of interleukin-6 production	4/32	123/18493	5.80143e-05	0.000394331	0.000144643	TNF/IL6/IL10/IL1B	4
350	GO:0050715	positive regulation of cytokine secretion	4/32	123/18493	5.80143e-05	0.000394331	0.000144643	TNF/IL10/IL1A/CASP1	4
351	GO:0061614	pri-miRNA transcription by RNA polymerase II	3/32	44/18493	5.93961e-05	0.000402573	0.000147666	HIF1A/TGFB1/IL10	3
352	GO:0034763	negative regulation of transmembrane transport	4/32	124/18493	5.98755e-05	0.00040467	0.000148435	TNF/TGFB1/MMP9/IL1B	4
353	GO:0048872	homeostasis of number of cells	5/32	248/18493	6.23977e-05	0.000420522	0.00015425	HIF1A/BCL2/IL6/TGFB1/IL2	5
354	GO:0045471	response to ethanol	4/32	127/18493	6.57211e-05	0.000441668	0.000162007	ICAM1/IL2/TBXA2R/IL13	4
355	GO:0050709	negative regulation of protein secretion	4/32	128/18493	6.7759e-05	0.000453872	0.000166483	TNF/FN1/IL10/IL1B	4
356	GO:0032757	positive regulation of interleukin-8 production	3/32	46/18493	6.79187e-05	0.000453872	0.000166483	TNF/IL1B/SERPINE1	3
357	GO:0035296	regulation of tube diameter	4/32	129/18493	6.98427e-05	0.000464122	0.000170243	CHRM3/ICAM1/ADRA2C/TBXA2R	4
358	GO:0097746	regulation of blood vessel diameter	4/32	129/18493	6.98427e-05	0.000464122	0.000170243	CHRM3/ICAM1/ADRA2C/TBXA2R	4
359	GO:0050921	positive regulation of chemotaxis	4/32	130/18493	7.19727e-05	0.000476944	0.000174946	IL6/CXCL8/TGFB1/SERPINE1	4
360	GO:0035094	response to nicotine	3/32	47/18493	7.24643e-05	0.000478868	0.000175652	BCL2/TNF/IL13	3
361	GO:0034612	response to tumor necrosis factor	5/32	257/18493	7.38627e-05	0.000486757	0.000178546	TNF/CXCL8/ICAM1/CASP1/CCL11	5
362	GO:0050777	negative regulation of immune response	4/32	131/18493	7.41497e-05	0.000487299	0.000178744	TNF/TGFB1/IL10/IL2	4
363	GO:0048568	embryonic organ development	6/32	422/18493	7.46489e-05	0.000489228	0.000179452	HIF1A/TNF/CXCL8/TGFB1/IL10/CSF2	6
364	GO:0032635	interleukin-6 production	4/32	132/18493	7.63743e-05	0.000499161	0.000183095	TNF/IL6/IL10/IL1B	4
365	GO:1904707	positive regulation of vascular smooth muscle cell proliferation	3/32	48/18493	7.72045e-05	0.000503204	0.000184578	TNF/MMP9/IL10	3
366	GO:0031349	positive regulation of defense response	6/32	427/18493	7.96629e-05	0.000517809	0.000189936	PIK3CG/TNF/IL6/IL1B/IL2/SERPINE1	6
367	GO:0048608	reproductive structure development	6/32	428/18493	8.06974e-05	0.000522019	0.00019148	HIF1A/BCL2/ICAM1/IL10/SPP1/CSF2	6
368	GO:0046631	alpha-beta T cell activation	4/32	134/18493	8.0969e-05	0.000522019	0.00019148	BCL2/IL6/IL2/IFNG	4
369	GO:0097530	granulocyte migration	4/32	134/18493	8.0969e-05	0.000522019	0.00019148	PIK3CG/CXCL8/IL1B/CCL11	4
370	GO:0045599	negative regulation of fat cell differentiation	3/32	49/18493	8.2143e-05	0.000528157	0.000193731	TNF/IL6/TGFB1	3
371	GO:0002792	negative regulation of peptide secretion	4/32	135/18493	8.33403e-05	0.000534411	0.000196025	TNF/FN1/IL10/IL1B	4
372	GO:0061458	reproductive system development	6/32	431/18493	8.38652e-05	0.000536332	0.00019673	HIF1A/BCL2/ICAM1/IL10/SPP1/CSF2	6
373	GO:0050880	regulation of blood vessel size	4/32	136/18493	8.57618e-05	0.00054699	0.000200639	CHRM3/ICAM1/ADRA2C/TBXA2R	4
374	GO:0048732	gland development	6/32	434/18493	8.71318e-05	0.000554242	0.000203299	HIF1A/BCL2/TNF/TGFB1/IL10/CCL11	6
375	GO:0035150	regulation of tube size	4/32	137/18493	8.82342e-05	0.000558269	0.000204776	CHRM3/ICAM1/ADRA2C/TBXA2R	4
376	GO:0045580	regulation of T cell differentiation	4/32	137/18493	8.82342e-05	0.000558269	0.000204776	TGFB1/IL4/IL2/IFNG	4
377	GO:0045834	positive regulation of lipid metabolic process	4/32	138/18493	9.0758e-05	0.000572715	0.000210075	TNF/TGFB1/IL1B/IFNG	4
378	GO:0045840	positive regulation of mitotic nuclear division	3/32	51/18493	9.26298e-05	0.00058298	0.000213841	TGFB1/IL1B/IL1A	3
379	GO:0006979	response to oxidative stress	6/32	441/18493	9.51505e-05	0.000597264	0.00021908	HIF1A/BCL2/TNF/IL6/MMP9/IL10	6
380	GO:0007566	embryo implantation	3/32	52/18493	9.81856e-05	0.000611475	0.000224293	MMP9/IL1B/SPP1	3
381	GO:0043030	regulation of macrophage activation	3/32	52/18493	9.81856e-05	0.000611475	0.000224293	TNF/IL10/IL13	3
382	GO:0050994	regulation of lipid catabolic process	3/32	52/18493	9.81856e-05	0.000611475	0.000224293	PIK3CG/TNF/IL1B	3
383	GO:0062013	positive regulation of small molecule metabolic process	4/32	142/18493	0.000101382	0.000629731	0.000230989	HIF1A/TNF/IL1B/IFNG	4
384	GO:0050768	negative regulation of neurogenesis	5/32	279/18493	0.000108759	0.000673793	0.000247151	TNF/IL6/TGFB1/IL1B/SPP1	5
385	GO:0045123	cellular extravasation	3/32	54/18493	0.00010994	0.000679345	0.000249188	PIK3CG/TNF/ICAM1	3
386	GO:0051092	positive regulation of NF-kappaB transcription factor activity	4/32	146/18493	0.000112882	0.000695715	0.000255193	TNF/TGFB1/ICAM1/IL1B	4
387	GO:0001667	ameboidal-type cell migration	6/32	456/18493	0.000114322	0.000701176	0.000257196	HIF1A/TGFB1/IL4/MMP9/IFNG/TBXA2R	6
388	GO:0018105	peptidyl-serine phosphorylation	5/32	282/18493	0.000114357	0.000701176	0.000257196	BCL2/TNF/IL6/TGFB1/IFNG	5
389	GO:0048146	positive regulation of fibroblast proliferation	3/32	55/18493	0.000116146	0.000708493	0.00025988	FN1/TGFB1/IL13	3
390	GO:0070498	interleukin-1-mediated signaling pathway	3/32	55/18493	0.000116146	0.000708493	0.00025988	IL6/IL1B/IL1A	3
391	GO:0001890	placenta development	4/32	149/18493	0.000122108	0.000741061	0.000271825	HIF1A/IL10/SPP1/CSF2	4
392	GO:0002673	regulation of acute inflammatory response	4/32	149/18493	0.000122108	0.000741061	0.000271825	PIK3CG/TNF/IL6/IL1B	4
393	GO:0031663	lipopolysaccharide-mediated signaling pathway	3/32	56/18493	0.000122577	0.00074201	0.000272174	TNF/TGFB1/IL1B	3
394	GO:0009895	negative regulation of catabolic process	5/32	287/18493	0.000124179	0.000749802	0.000275032	PIK3CG/BCL2/TNF/IL10/IL1B	5
395	GO:0048754	branching morphogenesis of an epithelial tube	4/32	150/18493	0.000125302	0.000754667	0.000276816	BCL2/TNF/TGFB1/CCL11	4
396	GO:0042108	positive regulation of cytokine biosynthetic process	3/32	57/18493	0.000129235	0.000769677	0.000282322	TNF/IL1B/IL1A	3
397	GO:0070228	regulation of lymphocyte apoptotic process	3/32	57/18493	0.000129235	0.000769677	0.000282322	HIF1A/IL10/IL2	3
398	GO:0045073	regulation of chemokine biosynthetic process	2/32	10/18493	0.000129412	0.000769677	0.000282322	TNF/IL6	2
399	GO:0048304	positive regulation of isotype switching to IgG isotypes	2/32	10/18493	0.000129412	0.000769677	0.000282322	IL4/IL2	2
400	GO:1904996	positive regulation of leukocyte adhesion to vascular endothelial cell	2/32	10/18493	0.000129412	0.000769677	0.000282322	TNF/ICAM1	2
401	GO:1905952	regulation of lipid localization	4/32	152/18493	0.00013187	0.000782343	0.000286968	TNF/IL6/IL1B/SPP1	4
402	GO:0001885	endothelial cell development	3/32	58/18493	0.000136124	0.00080158	0.000294025	TNF/ICAM1/IL1B	3
403	GO:0043388	positive regulation of DNA binding	3/32	58/18493	0.000136124	0.00080158	0.000294025	TGFB1/MMP9/IFNG	3
404	GO:2000378	negative regulation of reactive oxygen species metabolic process	3/32	58/18493	0.000136124	0.00080158	0.000294025	HIF1A/BCL2/IL10	3
405	GO:0043271	negative regulation of ion transport	4/32	154/18493	0.000138685	0.000814647	0.000298818	BCL2/TGFB1/ICAM1/MMP9	4
406	GO:0002294	CD4-positive, alpha-beta T cell differentiation involved in immune response	3/32	59/18493	0.000143248	0.000837313	0.000307131	IL6/IL2/IFNG	3
407	GO:0034113	heterotypic cell-cell adhesion	3/32	59/18493	0.000143248	0.000837313	0.000307131	TNF/IL10/IL1B	3
408	GO:0051961	negative regulation of nervous system development	5/32	298/18493	0.000148064	0.000863346	0.000316681	TNF/IL6/TGFB1/IL1B/SPP1	5
409	GO:0002009	morphogenesis of an epithelium	6/32	479/18493	0.000149584	0.000869664	0.000318998	HIF1A/BCL2/TNF/TGFB1/IL10/CCL11	6
410	GO:0002287	alpha-beta T cell activation involved in immune response	3/32	60/18493	0.00015061	0.000869664	0.000318998	IL6/IL2/IFNG	3
411	GO:0002293	alpha-beta T cell differentiation involved in immune response	3/32	60/18493	0.00015061	0.000869664	0.000318998	IL6/IL2/IFNG	3
412	GO:0071385	cellular response to glucocorticoid stimulus	3/32	60/18493	0.00015061	0.000869664	0.000318998	NR3C1/TGFB1/ICAM1	3
413	GO:0031667	response to nutrient levels	6/32	481/18493	0.000153017	0.000879632	0.000322654	BCL2/TGFB1/ICAM1/IL1B/SPP1/TBXA2R	6
414	GO:0001906	cell killing	4/32	158/18493	0.000153076	0.000879632	0.000322654	IL4/ICAM1/IFNG/IL13	4
415	GO:0018209	peptidyl-serine modification	5/32	301/18493	0.000155152	0.000889414	0.000326242	BCL2/TNF/IL6/TGFB1/IFNG	5
416	GO:0010623	programmed cell death involved in cell development	2/32	11/18493	0.000157999	0.000894952	0.000328274	BCL2/IL1A	2
417	GO:0031652	positive regulation of heat generation	2/32	11/18493	0.000157999	0.000894952	0.000328274	TNF/IL1B	2
418	GO:0042033	chemokine biosynthetic process	2/32	11/18493	0.000157999	0.000894952	0.000328274	TNF/IL6	2
419	GO:0045346	regulation of MHC class II biosynthetic process	2/32	11/18493	0.000157999	0.000894952	0.000328274	IL4/IL10	2
420	GO:0050755	chemokine metabolic process	2/32	11/18493	0.000157999	0.000894952	0.000328274	TNF/IL6	2
421	GO:0006940	regulation of smooth muscle contraction	3/32	62/18493	0.000166064	0.000938399	0.000344211	CHRM3/ADRA2C/TBXA2R	3
422	GO:0034614	cellular response to reactive oxygen species	4/32	162/18493	0.000168519	0.000950014	0.000348471	TNF/IL6/MMP9/IL10	4
423	GO:0032729	positive regulation of interferon-gamma production	3/32	63/18493	0.000174162	0.00097951	0.00035929	TNF/IL1B/IL2	3
424	GO:0006937	regulation of muscle contraction	4/32	164/18493	0.000176649	0.00099115	0.00036356	PIK3CG/CHRM3/ADRA2C/TBXA2R	4
425	GO:0007568	aging	5/32	311/18493	0.000180672	0.00100742	0.000369529	BCL2/TGFB1/ICAM1/IL10/SERPINE1	5
426	GO:0010634	positive regulation of epithelial cell migration	4/32	165/18493	0.000180819	0.00100742	0.000369529	HIF1A/TGFB1/MMP9/IFNG	4
427	GO:0002548	monocyte chemotaxis	3/32	64/18493	0.000182513	0.00100742	0.000369529	IL6/SERPINE1/CCL11	3
428	GO:0045670	regulation of osteoclast differentiation	3/32	64/18493	0.000182513	0.00100742	0.000369529	TNF/IL4/IFNG	3
429	GO:0050710	negative regulation of cytokine secretion	3/32	64/18493	0.000182513	0.00100742	0.000369529	TNF/FN1/IL10	3
430	GO:0051785	positive regulation of nuclear division	3/32	64/18493	0.000182513	0.00100742	0.000369529	TGFB1/IL1B/IL1A	3
431	GO:0071384	cellular response to corticosteroid stimulus	3/32	64/18493	0.000182513	0.00100742	0.000369529	NR3C1/TGFB1/ICAM1	3
432	GO:0060627	regulation of vesicle-mediated transport	6/32	498/18493	0.000184808	0.00101676	0.000372952	TNF/TGFB1/IL1B/SERPINE1/IFNG/IL13	6
433	GO:0045619	regulation of lymphocyte differentiation	4/32	166/18493	0.000185059	0.00101676	0.000372952	TGFB1/IL4/IL2/IFNG	4
434	GO:0060562	epithelial tube morphogenesis	5/32	313/18493	0.00018614	0.00102034	0.000374267	HIF1A/BCL2/TNF/TGFB1/CCL11	5
435	GO:0001666	response to hypoxia	5/32	314/18493	0.000188922	0.0010287	0.000377332	HIF1A/BCL2/TGFB1/ICAM1/PLAT	5
436	GO:0045342	MHC class II biosynthetic process	2/32	12/18493	0.000189394	0.0010287	0.000377332	IL4/IL10	2
437	GO:1901550	regulation of endothelial cell development	2/32	12/18493	0.000189394	0.0010287	0.000377332	TNF/IL1B	2
438	GO:1903140	regulation of establishment of endothelial barrier	2/32	12/18493	0.000189394	0.0010287	0.000377332	TNF/IL1B	2
439	GO:0033627	cell adhesion mediated by integrin	3/32	65/18493	0.00019112	0.00103335	0.00037904	PIK3CG/ICAM1/SERPINE1	3
440	GO:0051926	negative regulation of calcium ion transport	3/32	65/18493	0.00019112	0.00103335	0.00037904	BCL2/TGFB1/ICAM1	3
441	GO:0009615	response to virus	5/32	315/18493	0.000191734	0.00103432	0.000379396	BCL2/TNF/IL6/IFNG/CCL11	5
442	GO:0002292	T cell differentiation involved in immune response	3/32	66/18493	0.000199986	0.00107117	0.000392911	IL6/IL2/IFNG	3
443	GO:0019915	lipid storage	3/32	66/18493	0.000199986	0.00107117	0.000392911	TNF/IL6/IL1B	3
444	GO:0008202	steroid metabolic process	5/32	318/18493	0.000200366	0.00107117	0.000392911	TNF/IL4/IL1B/IFNG/SPP1	5
445	GO:1903829	positive regulation of cellular protein localization	5/32	318/18493	0.000200366	0.00107117	0.000392911	BCL2/TNF/TGFB1/IL1B/IFNG	5
446	GO:0071466	cellular response to xenobiotic stimulus	4/32	171/18493	0.000207347	0.00110601	0.00040569	NR3C1/TGFB1/ICAM1/AHR	4
447	GO:0046824	positive regulation of nucleocytoplasmic transport	3/32	67/18493	0.000209115	0.00111294	0.000408233	TGFB1/IL1B/IFNG	3
448	GO:0071902	positive regulation of protein serine/threonine kinase activity	5/32	323/18493	0.000215408	0.00114387	0.000419579	PIK3CG/TNF/TGFB1/IL1B/IFNG	5
449	GO:0030336	negative regulation of cell migration	5/32	324/18493	0.000218517	0.0011578	0.000424688	BCL2/TGFB1/IL4/SERPINE1/TBXA2R	5
450	GO:0036293	response to decreased oxygen levels	5/32	325/18493	0.00022166	0.00116648	0.000427872	HIF1A/BCL2/TGFB1/ICAM1/PLAT	5
451	GO:0030213	hyaluronan biosynthetic process	2/32	13/18493	0.000223588	0.00116648	0.000427872	TGFB1/IL1B	2
452	GO:0031650	regulation of heat generation	2/32	13/18493	0.000223588	0.00116648	0.000427872	TNF/IL1B	2
453	GO:0035745	T-helper 2 cell cytokine production	2/32	13/18493	0.000223588	0.00116648	0.000427872	IL6/IL4	2
454	GO:0044130	negative regulation of growth of symbiont in host	2/32	13/18493	0.000223588	0.00116648	0.000427872	TNF/IL10	2
455	GO:0045086	positive regulation of interleukin-2 biosynthetic process	2/32	13/18493	0.000223588	0.00116648	0.000427872	IL1B/IL1A	2
456	GO:0048302	regulation of isotype switching to IgG isotypes	2/32	13/18493	0.000223588	0.00116648	0.000427872	IL4/IL2	2
457	GO:0001936	regulation of endothelial cell proliferation	4/32	175/18493	0.000226525	0.00117922	0.000432544	HIF1A/TNF/IL10/CCL11	4
458	GO:1903524	positive regulation of blood circulation	3/32	69/18493	0.000228174	0.00118521	0.000434741	ICAM1/ADRA2C/TBXA2R	3
459	GO:0032102	negative regulation of response to external stimulus	5/32	329/18493	0.000234581	0.00121583	0.000445976	IL10/IL2/PLAT/SERPINE1/SPP1	5
460	GO:1905475	regulation of protein localization to membrane	4/32	177/18493	0.000236579	0.00122352	0.000448796	BCL2/TNF/TGFB1/IFNG	4
461	GO:0032945	negative regulation of mononuclear cell proliferation	3/32	70/18493	0.000238111	0.00122611	0.000449746	TGFB1/IL10/IL2	3
462	GO:0050672	negative regulation of lymphocyte proliferation	3/32	70/18493	0.000238111	0.00122611	0.000449746	TGFB1/IL10/IL2	3
463	GO:0071346	cellular response to interferon-gamma	4/32	178/18493	0.000241724	0.00124204	0.000455586	ICAM1/IFNG/CASP1/CCL11	4
464	GO:0061180	mammary gland epithelium development	3/32	71/18493	0.000248324	0.00127319	0.000467015	HIF1A/TGFB1/CCL11	3
465	GO:0051224	negative regulation of protein transport	4/32	181/18493	0.000257646	0.00131815	0.000483505	TNF/FN1/IL10/IL1B	4
466	GO:0070227	lymphocyte apoptotic process	3/32	72/18493	0.000258816	0.00131893	0.000483791	HIF1A/IL10/IL2	3
467	GO:0032700	negative regulation of interleukin-17 production	2/32	14/18493	0.00026057	0.00131893	0.000483791	TGFB1/IFNG	2
468	GO:0044126	regulation of growth of symbiont in host	2/32	14/18493	0.00026057	0.00131893	0.000483791	TNF/IL10	2
469	GO:0044146	negative regulation of growth of symbiont involved in interaction with host	2/32	14/18493	0.00026057	0.00131893	0.000483791	TNF/IL10	2
470	GO:0048291	isotype switching to IgG isotypes	2/32	14/18493	0.00026057	0.00131893	0.000483791	IL4/IL2	2
471	GO:2000146	negative regulation of cell motility	5/32	339/18493	0.000269401	0.00135881	0.00049842	BCL2/TGFB1/IL4/SERPINE1/TBXA2R	5
472	GO:1902117	positive regulation of organelle assembly	3/32	73/18493	0.000269592	0.00135881	0.00049842	TNF/CSF2/IL5	3
473	GO:1904950	negative regulation of establishment of protein localization	4/32	184/18493	0.000274309	0.00137967	0.00050607	TNF/FN1/IL10/IL1B	4
474	GO:0007492	endoderm development	3/32	74/18493	0.000280653	0.00140563	0.000515593	FN1/TGFB1/MMP9	3
475	GO:0043367	CD4-positive, alpha-beta T cell differentiation	3/32	74/18493	0.000280653	0.00140563	0.000515593	IL6/IL2/IFNG	3
476	GO:0070664	negative regulation of leukocyte proliferation	3/32	75/18493	0.000292004	0.00145941	0.000535319	TGFB1/IL10/IL2	3
477	GO:0001505	regulation of neurotransmitter levels	5/32	346/18493	0.000296026	0.00147641	0.000541555	TNF/ICAM1/IL10/IL1B/IFNG	5
478	GO:0031099	regeneration	4/32	188/18493	0.000297716	0.00148173	0.000543508	BCL2/TGFB1/IL10/SPP1	4
479	GO:0031331	positive regulation of cellular catabolic process	5/32	347/18493	0.000299987	0.00148235	0.000543735	HIF1A/TNF/IL4/IL1B/IFNG	5
480	GO:0030730	sequestering of triglyceride	2/32	15/18493	0.000300333	0.00148235	0.000543735	TNF/IL1B	2
481	GO:0032740	positive regulation of interleukin-17 production	2/32	15/18493	0.000300333	0.00148235	0.000543735	TGFB1/IL2	2
482	GO:0044144	modulation of growth of symbiont involved in interaction with host	2/32	15/18493	0.000300333	0.00148235	0.000543735	TNF/IL10	2
483	GO:0006959	humoral immune response	5/32	349/18493	0.00030803	0.00151406	0.000555366	BCL2/TNF/IL6/CXCL8/IFNG	5
484	GO:0070482	response to oxygen levels	5/32	349/18493	0.00030803	0.00151406	0.000555366	HIF1A/BCL2/TGFB1/ICAM1/PLAT	5
485	GO:0001935	endothelial cell proliferation	4/32	190/18493	0.000309943	0.00152032	0.000557662	HIF1A/TNF/IL10/CCL11	4
486	GO:0030193	regulation of blood coagulation	3/32	77/18493	0.000315587	0.00154165	0.000565485	PLAT/SERPINE1/TBXA2R	3
487	GO:1900046	regulation of hemostasis	3/32	77/18493	0.000315587	0.00154165	0.000565485	PLAT/SERPINE1/TBXA2R	3
488	GO:0045862	positive regulation of proteolysis	5/32	352/18493	0.000320402	0.00156196	0.000572936	TNF/FN1/IL1B/IFNG/CASP1	5
489	GO:0046889	positive regulation of lipid biosynthetic process	3/32	78/18493	0.000327825	0.00159488	0.000585012	TNF/IL1B/IFNG	3
490	GO:0062012	regulation of small molecule metabolic process	5/32	355/18493	0.000333148	0.00161747	0.000593297	HIF1A/TNF/TGFB1/IL1B/IFNG	5
491	GO:0002739	regulation of cytokine secretion involved in immune response	2/32	16/18493	0.000342867	0.00166126	0.000609362	TNF/IL10	2
492	GO:0010038	response to metal ion	5/32	358/18493	0.000346276	0.00167437	0.000614169	HIF1A/BCL2/ICAM1/MMP9/IL1A	5
493	GO:0050764	regulation of phagocytosis	3/32	80/18493	0.000353212	0.001701	0.000623936	TNF/TGFB1/IL1B	3
494	GO:1902930	regulation of alcohol biosynthetic process	3/32	80/18493	0.000353212	0.001701	0.000623936	TNF/IL1B/IFNG	3
495	GO:0034341	response to interferon-gamma	4/32	198/18493	0.000362479	0.0017421	0.000639012	ICAM1/IFNG/CASP1/CCL11	4
496	GO:0032755	positive regulation of interleukin-6 production	3/32	81/18493	0.000366367	0.00175723	0.000644564	TNF/IL6/IL1B	3
497	GO:0050818	regulation of coagulation	3/32	82/18493	0.000379834	0.00181816	0.000666912	PLAT/SERPINE1/TBXA2R	3
498	GO:1901215	negative regulation of neuron death	4/32	201/18493	0.000383732	0.00183313	0.000672404	HIF1A/BCL2/IL10/IL13	4
499	GO:0044117	growth of symbiont in host	2/32	17/18493	0.000388163	0.00185058	0.000678804	TNF/IL10	2
500	GO:0002064	epithelial cell development	4/32	202/18493	0.000391011	0.00186043	0.000682417	HIF1A/TNF/ICAM1/IL1B	4
501	GO:0050678	regulation of epithelial cell proliferation	5/32	368/18493	0.000392891	0.00186536	0.000684226	HIF1A/TNF/TGFB1/IL10/CCL11	5
502	GO:0046849	bone remodeling	3/32	83/18493	0.000393615	0.00186536	0.000684226	IL6/TGFB1/SPP1	3
503	GO:0051098	regulation of binding	5/32	369/18493	0.000397802	0.00187676	0.000688408	BCL2/TGFB1/MMP9/IL10/IFNG	5
504	GO:0043903	regulation of symbiosis, encompassing mutualism through parasitism	4/32	203/18493	0.000398388	0.00187676	0.000688408	BCL2/TNF/CXCL8/IL10	4
505	GO:0050679	positive regulation of epithelial cell proliferation	4/32	203/18493	0.000398388	0.00187676	0.000688408	HIF1A/TGFB1/IL10/CCL11	4
506	GO:0009612	response to mechanical stimulus	4/32	204/18493	0.000405864	0.00190209	0.000697699	TGFB1/IL1B/CASP1/IL13	4
507	GO:0002690	positive regulation of leukocyte chemotaxis	3/32	84/18493	0.000407715	0.00190209	0.000697699	IL6/CXCL8/SERPINE1	3
508	GO:0051781	positive regulation of cell division	3/32	84/18493	0.000407715	0.00190209	0.000697699	TGFB1/IL1B/IL1A	3
509	GO:1903035	negative regulation of response to wounding	3/32	84/18493	0.000407715	0.00190209	0.000697699	PLAT/SERPINE1/SPP1	3
510	GO:0043900	regulation of multi-organism process	5/32	371/18493	0.000407763	0.00190209	0.000697699	BCL2/TNF/CXCL8/IL10/IFNG	5
511	GO:0035303	regulation of dephosphorylation	4/32	206/18493	0.000421117	0.00196054	0.000719139	TNF/TGFB1/CHRM5/IFNG	4
512	GO:0045833	negative regulation of lipid metabolic process	3/32	85/18493	0.000422136	0.00196145	0.000719471	PIK3CG/TNF/IL1B	3
513	GO:0051271	negative regulation of cellular component movement	5/32	374/18493	0.000423057	0.00196189	0.000719635	BCL2/TGFB1/IL4/SERPINE1/TBXA2R	5
514	GO:0010959	regulation of metal ion transport	5/32	376/18493	0.000433492	0.00199951	0.000733434	PIK3CG/BCL2/TGFB1/ICAM1/IL13	5
515	GO:0002726	positive regulation of T cell cytokine production	2/32	18/18493	0.000436212	0.00199951	0.000733434	IL6/IL1B	2
516	GO:0007213	G protein-coupled acetylcholine receptor signaling pathway	2/32	18/18493	0.000436212	0.00199951	0.000733434	CHRM3/CHRM5	2
517	GO:0031342	negative regulation of cell killing	2/32	18/18493	0.000436212	0.00199951	0.000733434	IL4/IL13	2
518	GO:0044110	growth involved in symbiotic interaction	2/32	18/18493	0.000436212	0.00199951	0.000733434	TNF/IL10	2
519	GO:0044116	growth of symbiont involved in interaction with host	2/32	18/18493	0.000436212	0.00199951	0.000733434	TNF/IL10	2
520	GO:0035710	CD4-positive, alpha-beta T cell activation	3/32	87/18493	0.000451953	0.00204426	0.000749847	IL6/IL2/IFNG	3
521	GO:0070098	chemokine-mediated signaling pathway	3/32	87/18493	0.000451953	0.00204426	0.000749847	HIF1A/CXCL8/CCL11	3
522	GO:1900407	regulation of cellular response to oxidative stress	3/32	87/18493	0.000451953	0.00204426	0.000749847	HIF1A/TNF/IL10	3
523	GO:1904705	regulation of vascular smooth muscle cell proliferation	3/32	87/18493	0.000451953	0.00204426	0.000749847	TNF/MMP9/IL10	3
524	GO:1990874	vascular smooth muscle cell proliferation	3/32	87/18493	0.000451953	0.00204426	0.000749847	TNF/MMP9/IL10	3
525	GO:2000106	regulation of leukocyte apoptotic process	3/32	87/18493	0.000451953	0.00204426	0.000749847	HIF1A/IL10/IL2	3
526	GO:0048762	mesenchymal cell differentiation	4/32	210/18493	0.000452848	0.00204426	0.000749847	HIF1A/BCL2/TGFB1/IL1B	4
527	GO:0050920	regulation of chemotaxis	4/32	210/18493	0.000452848	0.00204426	0.000749847	IL6/CXCL8/TGFB1/SERPINE1	4
528	GO:0001892	embryonic placenta development	3/32	88/18493	0.000467356	0.00210576	0.000772404	HIF1A/IL10/CSF2	3
529	GO:0032388	positive regulation of intracellular transport	4/32	214/18493	0.000486253	0.0021535	0.000789917	TGFB1/IL1B/IFNG/IL13	4
530	GO:0002363	alpha-beta T cell lineage commitment	2/32	19/18493	0.000487004	0.0021535	0.000789917	BCL2/IL6	2
531	GO:0002374	cytokine secretion involved in immune response	2/32	19/18493	0.000487004	0.0021535	0.000789917	TNF/IL10	2
532	GO:0002902	regulation of B cell apoptotic process	2/32	19/18493	0.000487004	0.0021535	0.000789917	IL10/IL2	2
533	GO:0010523	negative regulation of calcium ion transport into cytosol	2/32	19/18493	0.000487004	0.0021535	0.000789917	BCL2/TGFB1	2
534	GO:0010829	negative regulation of glucose transmembrane transport	2/32	19/18493	0.000487004	0.0021535	0.000789917	TNF/IL1B	2
535	GO:0010888	negative regulation of lipid storage	2/32	19/18493	0.000487004	0.0021535	0.000789917	TNF/IL6	2
536	GO:0030949	positive regulation of vascular endothelial growth factor receptor signaling pathway	2/32	19/18493	0.000487004	0.0021535	0.000789917	HIF1A/IL1B	2
537	GO:0045076	regulation of interleukin-2 biosynthetic process	2/32	19/18493	0.000487004	0.0021535	0.000789917	IL1B/IL1A	2
538	GO:1903204	negative regulation of oxidative stress-induced neuron death	2/32	19/18493	0.000487004	0.0021535	0.000789917	HIF1A/IL10	2
539	GO:0040013	negative regulation of locomotion	5/32	386/18493	0.000488622	0.00215665	0.000791071	BCL2/TGFB1/IL4/SERPINE1/TBXA2R	5
540	GO:0014909	smooth muscle cell migration	3/32	90/18493	0.000499164	0.00219098	0.000803664	BCL2/PLAT/SERPINE1	3
541	GO:0045069	regulation of viral genome replication	3/32	90/18493	0.000499164	0.00219098	0.000803664	BCL2/TNF/CXCL8	3
542	GO:0048145	regulation of fibroblast proliferation	3/32	90/18493	0.000499164	0.00219098	0.000803664	FN1/TGFB1/IL13	3
543	GO:0007584	response to nutrient	4/32	216/18493	0.000503599	0.00220638	0.000809312	TGFB1/IL1B/SPP1/TBXA2R	4
544	GO:0048144	fibroblast proliferation	3/32	91/18493	0.000515575	0.00225056	0.000825518	FN1/TGFB1/IL13	3
545	GO:0050810	regulation of steroid biosynthetic process	3/32	91/18493	0.000515575	0.00225056	0.000825518	TNF/IL1B/IFNG	3
546	GO:0032682	negative regulation of chemokine production	2/32	20/18493	0.000540532	0.00235517	0.000863892	IL6/IL10	2
547	GO:0007188	adenylate cyclase-modulating G protein-coupled receptor signaling pathway	4/32	221/18493	0.000548892	0.00238086	0.000873313	CHRM3/CHRM5/ADRA2C/TBXA2R	4
548	GO:0036473	cell death in response to oxidative stress	3/32	93/18493	0.000549429	0.00238086	0.000873313	HIF1A/BCL2/IL10	3
549	GO:1903076	regulation of protein localization to plasma membrane	3/32	93/18493	0.000549429	0.00238086	0.000873313	TNF/TGFB1/IFNG	3
550	GO:0097327	response to antineoplastic agent	3/32	95/18493	0.000584675	0.00251982	0.000924287	NR3C1/TGFB1/ICAM1	3
551	GO:1990868	response to chemokine	3/32	95/18493	0.000584675	0.00251982	0.000924287	HIF1A/CXCL8/CCL11	3
552	GO:1990869	cellular response to chemokine	3/32	95/18493	0.000584675	0.00251982	0.000924287	HIF1A/CXCL8/CCL11	3
553	GO:0002861	regulation of inflammatory response to antigenic stimulus	2/32	21/18493	0.000596785	0.00255351	0.000936642	TNF/IL10	2
554	GO:0043369	CD4-positive or CD8-positive, alpha-beta T cell lineage commitment	2/32	21/18493	0.000596785	0.00255351	0.000936642	BCL2/IL6	2
555	GO:0090312	positive regulation of protein deacetylation	2/32	21/18493	0.000596785	0.00255351	0.000936642	TGFB1/IFNG	2
556	GO:1904994	regulation of leukocyte adhesion to vascular endothelial cell	2/32	21/18493	0.000596785	0.00255351	0.000936642	TNF/ICAM1	2
557	GO:1902882	regulation of response to oxidative stress	3/32	96/18493	0.000602828	0.00257012	0.000942737	HIF1A/TNF/IL10	3
558	GO:2001243	negative regulation of intrinsic apoptotic signaling pathway	3/32	96/18493	0.000602828	0.00257012	0.000942737	HIF1A/BCL2/MMP9	3
559	GO:0060560	developmental growth involved in morphogenesis	4/32	227/18493	0.000606992	0.00258324	0.000947549	FN1/TGFB1/SPP1/CCL11	4
560	GO:0009896	positive regulation of catabolic process	5/32	407/18493	0.000621511	0.00264031	0.000968483	HIF1A/TNF/IL4/IL1B/IFNG	5
561	GO:0042094	interleukin-2 biosynthetic process	2/32	22/18493	0.000655754	0.00278082	0.00102002	IL1B/IL1A	2
562	GO:0006816	calcium ion transport	5/32	413/18493	0.000664047	0.00281097	0.00103108	PIK3CG/BCL2/TGFB1/ICAM1/IL13	5
563	GO:0010522	regulation of calcium ion transport into cytosol	3/32	100/18493	0.000679039	0.00286933	0.00105249	BCL2/TGFB1/IL13	3
564	GO:0001558	regulation of cell growth	5/32	416/18493	0.000686119	0.00289411	0.00106158	BCL2/FN1/TGFB1/IL2/SPP1	5
565	GO:0050673	epithelial cell proliferation	5/32	420/18493	0.000716401	0.00301649	0.00110647	HIF1A/TNF/TGFB1/IL10/CCL11	5
566	GO:0014812	muscle cell migration	3/32	103/18493	0.000740055	0.00311059	0.00114098	BCL2/PLAT/SERPINE1	3
567	GO:0001783	B cell apoptotic process	2/32	24/18493	0.000781808	0.00324362	0.00118978	IL10/IL2	2
568	GO:0031639	plasminogen activation	2/32	24/18493	0.000781808	0.00324362	0.00118978	PLAT/SERPINE1	2
569	GO:0045672	positive regulation of osteoclast differentiation	2/32	24/18493	0.000781808	0.00324362	0.00118978	TNF/IFNG	2
570	GO:1900120	regulation of receptor binding	2/32	24/18493	0.000781808	0.00324362	0.00118978	MMP9/IL10	2
571	GO:1903203	regulation of oxidative stress-induced neuron death	2/32	24/18493	0.000781808	0.00324362	0.00118978	HIF1A/IL10	2
572	GO:2000679	positive regulation of transcription regulatory region DNA binding	2/32	24/18493	0.000781808	0.00324362	0.00118978	TGFB1/IFNG	2
573	GO:0006939	smooth muscle contraction	3/32	105/18493	0.000782613	0.00324362	0.00118978	CHRM3/ADRA2C/TBXA2R	3
574	GO:0072676	lymphocyte migration	3/32	105/18493	0.000782613	0.00324362	0.00118978	PIK3CG/ICAM1/CCL11	3
575	GO:0050868	negative regulation of T cell activation	3/32	106/18493	0.000804463	0.00332838	0.00122087	TGFB1/IL10/IL2	3
576	GO:0070374	positive regulation of ERK1 and ERK2 cascade	4/32	245/18493	0.000807488	0.00333509	0.00122333	TNF/TGFB1/ICAM1/CCL11	4
577	GO:0030194	positive regulation of blood coagulation	2/32	25/18493	0.000848874	0.00347585	0.00127496	SERPINE1/TBXA2R	2
578	GO:0036475	neuron death in response to oxidative stress	2/32	25/18493	0.000848874	0.00347585	0.00127496	HIF1A/IL10	2
579	GO:0045662	negative regulation of myoblast differentiation	2/32	25/18493	0.000848874	0.00347585	0.00127496	TNF/TGFB1	2
580	GO:0060444	branching involved in mammary gland duct morphogenesis	2/32	25/18493	0.000848874	0.00347585	0.00127496	TGFB1/CCL11	2
581	GO:1900048	positive regulation of hemostasis	2/32	25/18493	0.000848874	0.00347585	0.00127496	SERPINE1/TBXA2R	2
582	GO:0002683	negative regulation of immune system process	5/32	437/18493	0.000856443	0.00350082	0.00128412	TNF/TGFB1/IL4/IL10/IL2	5
583	GO:0002688	regulation of leukocyte chemotaxis	3/32	109/18493	0.000872337	0.00355967	0.00130571	IL6/CXCL8/SERPINE1	3
584	GO:0019932	second-messenger-mediated signaling	5/32	439/18493	0.000874174	0.00356106	0.00130622	TNF/CXCL8/AHR/ADRA2C/TBXA2R	5
585	GO:0010508	positive regulation of autophagy	3/32	110/18493	0.000895744	0.00363994	0.00133515	HIF1A/IL4/IFNG	3
586	GO:0090257	regulation of muscle system process	4/32	252/18493	0.000896797	0.00363994	0.00133515	PIK3CG/CHRM3/ADRA2C/TBXA2R	4
587	GO:0052547	regulation of peptidase activity	5/32	442/18493	0.000901284	0.00363994	0.00133515	TNF/FN1/MMP9/SERPINE1/CASP1	5
588	GO:0043491	protein kinase B signaling	4/32	253/18493	0.000910102	0.00363994	0.00133515	PIK3CG/TNF/TGFB1/IL1B	4
589	GO:0009314	response to radiation	5/32	443/18493	0.000910459	0.00363994	0.00133515	HIF1A/BCL2/TGFB1/ICAM1/CCL11	5
590	GO:0002360	T cell lineage commitment	2/32	26/18493	0.000918621	0.00363994	0.00133515	BCL2/IL6	2
591	GO:0043032	positive regulation of macrophage activation	2/32	26/18493	0.000918621	0.00363994	0.00133515	IL10/IL13	2
592	GO:0050820	positive regulation of coagulation	2/32	26/18493	0.000918621	0.00363994	0.00133515	SERPINE1/TBXA2R	2
593	GO:0070168	negative regulation of biomineral tissue development	2/32	26/18493	0.000918621	0.00363994	0.00133515	HIF1A/TGFB1	2
594	GO:0072539	T-helper 17 cell differentiation	2/32	26/18493	0.000918621	0.00363994	0.00133515	IL6/IL2	2
595	GO:0095500	acetylcholine receptor signaling pathway	2/32	26/18493	0.000918621	0.00363994	0.00133515	CHRM3/CHRM5	2
596	GO:1903831	signal transduction involved in cellular response to ammonium ion	2/32	26/18493	0.000918621	0.00363994	0.00133515	CHRM3/CHRM5	2
597	GO:1905144	response to acetylcholine	2/32	26/18493	0.000918621	0.00363994	0.00133515	CHRM3/CHRM5	2
598	GO:1905145	cellular response to acetylcholine	2/32	26/18493	0.000918621	0.00363994	0.00133515	CHRM3/CHRM5	2
599	GO:0002065	columnar/cuboidal epithelial cell differentiation	3/32	111/18493	0.000919547	0.00363994	0.00133515	HIF1A/SERPINE1/IL13	3
600	GO:0045446	endothelial cell differentiation	3/32	111/18493	0.000919547	0.00363994	0.00133515	TNF/ICAM1/IL1B	3
601	GO:1904375	regulation of protein localization to cell periphery	3/32	111/18493	0.000919547	0.00363994	0.00133515	TNF/TGFB1/IFNG	3
602	GO:0001938	positive regulation of endothelial cell proliferation	3/32	112/18493	0.000943749	0.00371718	0.00136349	HIF1A/IL10/CCL11	3
603	GO:0010822	positive regulation of mitochondrion organization	3/32	112/18493	0.000943749	0.00371718	0.00136349	HIF1A/BCL2/MMP9	3
604	GO:0046822	regulation of nucleocytoplasmic transport	3/32	112/18493	0.000943749	0.00371718	0.00136349	TGFB1/IL1B/IFNG	3
605	GO:0007187	G protein-coupled receptor signaling pathway, coupled to cyclic nucleotide second messenger	4/32	256/18493	0.000950853	0.00373897	0.00137148	CHRM3/CHRM5/ADRA2C/TBXA2R	4
606	GO:0007569	cell aging	3/32	113/18493	0.000968352	0.0038015	0.00139441	BCL2/ICAM1/SERPINE1	3
607	GO:0043406	positive regulation of MAP kinase activity	4/32	258/18493	0.000978726	0.0038359	0.00140703	PIK3CG/TNF/TGFB1/IL1B	4
608	GO:0002724	regulation of T cell cytokine production	2/32	27/18493	0.00099104	0.0038714	0.00142005	IL6/IL1B	2
609	GO:0045932	negative regulation of muscle contraction	2/32	27/18493	0.00099104	0.0038714	0.00142005	PIK3CG/ADRA2C	2
610	GO:0030100	regulation of endocytosis	4/32	260/18493	0.00100717	0.00392797	0.0014408	TNF/TGFB1/IL1B/SERPINE1	4
611	GO:0010633	negative regulation of epithelial cell migration	3/32	115/18493	0.00101877	0.0039667	0.00145501	TGFB1/IL4/TBXA2R	3
612	GO:0003012	muscle system process	5/32	456/18493	0.00103621	0.004028	0.00147749	PIK3CG/CHRM3/IL1B/ADRA2C/TBXA2R	5
613	GO:0042730	fibrinolysis	2/32	28/18493	0.00106612	0.00412068	0.00151149	PLAT/SERPINE1	2
614	GO:0045822	negative regulation of heart contraction	2/32	28/18493	0.00106612	0.00412068	0.00151149	PIK3CG/IL2	2
615	GO:0072538	T-helper 17 type immune response	2/32	28/18493	0.00106612	0.00412068	0.00151149	IL6/IL2	2
616	GO:0070838	divalent metal ion transport	5/32	459/18493	0.00106698	0.00412068	0.00151149	PIK3CG/BCL2/TGFB1/ICAM1/IL13	5
617	GO:0019079	viral genome replication	3/32	117/18493	0.00107083	0.00412884	0.00151448	BCL2/TNF/CXCL8	3
618	GO:0042063	gliogenesis	4/32	266/18493	0.001096	0.00421909	0.00154759	TNF/IL6/TGFB1/IL1B	4
619	GO:0072511	divalent inorganic cation transport	5/32	462/18493	0.00109843	0.00422158	0.0015485	PIK3CG/BCL2/TGFB1/ICAM1/IL13	5
620	GO:0019218	regulation of steroid metabolic process	3/32	119/18493	0.00112454	0.00431496	0.00158275	TNF/IL1B/IFNG	3
621	GO:0060485	mesenchyme development	4/32	269/18493	0.00114243	0.00436796	0.00160219	HIF1A/BCL2/TGFB1/IL1B	4
622	GO:0035066	positive regulation of histone acetylation	2/32	29/18493	0.00114386	0.00436796	0.00160219	TGFB1/IL1B	2
623	GO:0042036	negative regulation of cytokine biosynthetic process	2/32	29/18493	0.00114386	0.00436796	0.00160219	IL6/IL10	2
624	GO:0051101	regulation of DNA binding	3/32	122/18493	0.00120826	0.00459911	0.00168698	TGFB1/MMP9/IFNG	3
625	GO:1903038	negative regulation of leukocyte cell-cell adhesion	3/32	122/18493	0.00120826	0.00459911	0.00168698	TGFB1/IL10/IL2	3
626	GO:0001782	B cell homeostasis	2/32	30/18493	0.00122424	0.00463769	0.00170113	HIF1A/BCL2	2
627	GO:0032743	positive regulation of interleukin-2 production	2/32	30/18493	0.00122424	0.00463769	0.00170113	IL1B/IL1A	2
628	GO:1902692	regulation of neuroblast proliferation	2/32	30/18493	0.00122424	0.00463769	0.00170113	HIF1A/TGFB1	2
629	GO:0016311	dephosphorylation	5/32	475/18493	0.00124276	0.00470035	0.00172412	BCL2/TNF/TGFB1/CHRM5/IFNG	5
630	GO:0007162	negative regulation of cell adhesion	4/32	276/18493	0.00125611	0.0047433	0.00173987	TGFB1/IL10/IL2/SERPINE1	4
631	GO:0003158	endothelium development	3/32	125/18493	0.00129581	0.00487776	0.00178919	TNF/ICAM1/IL1B	3
632	GO:0030183	B cell differentiation	3/32	125/18493	0.00129581	0.00487776	0.00178919	BCL2/IL4/IL10	3
633	GO:0045930	negative regulation of mitotic cell cycle	4/32	281/18493	0.00134202	0.00504371	0.00185006	BCL2/TNF/TGFB1/IL10	4
634	GO:0006310	DNA recombination	4/32	282/18493	0.00135968	0.005094	0.00186851	TGFB1/IL4/IL10/IL2	4
635	GO:0009410	response to xenobiotic stimulus	4/32	282/18493	0.00135968	0.005094	0.00186851	NR3C1/TGFB1/ICAM1/AHR	4
636	GO:0016049	cell growth	5/32	485/18493	0.00136303	0.00509852	0.00187017	BCL2/FN1/TGFB1/IL2/SPP1	5
637	GO:0002576	platelet degranulation	3/32	128/18493	0.00138728	0.00516156	0.00189329	FN1/TGFB1/SERPINE1	3
638	GO:0045598	regulation of fat cell differentiation	3/32	128/18493	0.00138728	0.00516156	0.00189329	TNF/IL6/TGFB1	3
639	GO:0010039	response to iron ion	2/32	32/18493	0.00139291	0.00516156	0.00189329	HIF1A/BCL2	2
640	GO:0030851	granulocyte differentiation	2/32	32/18493	0.00139291	0.00516156	0.00189329	CSF2/IL5	2
641	GO:0045987	positive regulation of smooth muscle contraction	2/32	32/18493	0.00139291	0.00516156	0.00189329	CHRM3/TBXA2R	2
642	GO:2000758	positive regulation of peptidyl-lysine acetylation	2/32	32/18493	0.00139291	0.00516156	0.00189329	TGFB1/IL1B	2
643	GO:0006766	vitamin metabolic process	3/32	130/18493	0.00145046	0.00534983	0.00196235	TNF/IL1B/IFNG	3
644	GO:0034330	cell junction organization	4/32	287/18493	0.00145046	0.00534983	0.00196235	BCL2/TNF/FN1/TGFB1	4
645	GO:0097193	intrinsic apoptotic signaling pathway	4/32	287/18493	0.00145046	0.00534983	0.00196235	HIF1A/BCL2/TNF/MMP9	4
646	GO:0001774	microglial cell activation	2/32	33/18493	0.00148117	0.00540446	0.00198239	TNF/IL13	2
647	GO:0002269	leukocyte activation involved in inflammatory response	2/32	33/18493	0.00148117	0.00540446	0.00198239	TNF/IL13	2
648	GO:0030947	regulation of vascular endothelial growth factor receptor signaling pathway	2/32	33/18493	0.00148117	0.00540446	0.00198239	HIF1A/IL1B	2
649	GO:0033028	myeloid cell apoptotic process	2/32	33/18493	0.00148117	0.00540446	0.00198239	BCL2/IL6	2
650	GO:0060603	mammary gland duct morphogenesis	2/32	33/18493	0.00148117	0.00540446	0.00198239	TGFB1/CCL11	2
651	GO:0070229	negative regulation of lymphocyte apoptotic process	2/32	33/18493	0.00148117	0.00540446	0.00198239	HIF1A/IL2	2
652	GO:0071354	cellular response to interleukin-6	2/32	33/18493	0.00148117	0.00540446	0.00198239	IL6/ICAM1	2
653	GO:0019058	viral life cycle	4/32	289/18493	0.00148793	0.0054208	0.00198838	BCL2/TNF/CXCL8/ICAM1	4
654	GO:0071900	regulation of protein serine/threonine kinase activity	5/32	496/18493	0.0015051	0.00547498	0.00200826	PIK3CG/TNF/TGFB1/IL1B/IFNG	5
655	GO:0048566	embryonic digestive tract development	2/32	34/18493	0.00157205	0.00567512	0.00208167	TNF/CXCL8	2
656	GO:0071634	regulation of transforming growth factor beta production	2/32	34/18493	0.00157205	0.00567512	0.00208167	HIF1A/IL13	2
657	GO:0090322	regulation of superoxide metabolic process	2/32	34/18493	0.00157205	0.00567512	0.00208167	TNF/TGFB1	2
658	GO:0097421	liver regeneration	2/32	34/18493	0.00157205	0.00567512	0.00208167	TGFB1/IL10	2
659	GO:0098664	G protein-coupled serotonin receptor signaling pathway	2/32	34/18493	0.00157205	0.00567512	0.00208167	CHRM3/CHRM5	2
660	GO:0061041	regulation of wound healing	3/32	134/18493	0.00158219	0.00570306	0.00209192	PLAT/SERPINE1/TBXA2R	3
661	GO:0001837	epithelial to mesenchymal transition	3/32	135/18493	0.00161625	0.00581704	0.00213372	HIF1A/TGFB1/IL1B	3
662	GO:1901214	regulation of neuron death	4/32	296/18493	0.00162441	0.00583758	0.00214126	HIF1A/BCL2/IL10/IL13	4
663	GO:0007435	salivary gland morphogenesis	2/32	35/18493	0.00166553	0.00594938	0.00218227	TNF/TGFB1	2
664	GO:0033280	response to vitamin D	2/32	35/18493	0.00166553	0.00594938	0.00218227	TGFB1/SPP1	2
665	GO:0043368	positive T cell selection	2/32	35/18493	0.00166553	0.00594938	0.00218227	BCL2/IL6	2
666	GO:0110111	negative regulation of animal organ morphogenesis	2/32	35/18493	0.00166553	0.00594938	0.00218227	BCL2/TNF	2
667	GO:0046683	response to organophosphorus	3/32	137/18493	0.00168576	0.00600361	0.00220216	PIK3CG/AHR/IL1B	3
668	GO:0051250	negative regulation of lymphocyte activation	3/32	137/18493	0.00168576	0.00600361	0.00220216	TGFB1/IL10/IL2	3
669	GO:0010742	macrophage derived foam cell differentiation	2/32	36/18493	0.0017616	0.00621786	0.00228075	TGFB1/CSF2	2
670	GO:0030212	hyaluronan metabolic process	2/32	36/18493	0.0017616	0.00621786	0.00228075	TGFB1/IL1B	2
671	GO:0034405	response to fluid shear stress	2/32	36/18493	0.0017616	0.00621786	0.00228075	TGFB1/CSF2	2
672	GO:0071604	transforming growth factor beta production	2/32	36/18493	0.0017616	0.00621786	0.00228075	HIF1A/IL13	2
673	GO:0090077	foam cell differentiation	2/32	36/18493	0.0017616	0.00621786	0.00228075	TGFB1/CSF2	2
674	GO:1903523	negative regulation of blood circulation	2/32	36/18493	0.0017616	0.00621786	0.00228075	PIK3CG/IL2	2
675	GO:0010506	regulation of autophagy	4/32	303/18493	0.00176941	0.0062362	0.00228747	HIF1A/BCL2/IL4/IFNG	4
676	GO:1903900	regulation of viral life cycle	3/32	140/18493	0.00179348	0.00631168	0.00231516	BCL2/TNF/CXCL8	3
677	GO:0030879	mammary gland development	3/32	141/18493	0.00183033	0.00640346	0.00234883	HIF1A/TGFB1/CCL11	3
678	GO:0042542	response to hydrogen peroxide	3/32	141/18493	0.00183033	0.00640346	0.00234883	BCL2/IL6/IL10	3
679	GO:0045807	positive regulation of endocytosis	3/32	141/18493	0.00183033	0.00640346	0.00234883	TNF/IL1B/SERPINE1	3
680	GO:0071236	cellular response to antibiotic	3/32	141/18493	0.00183033	0.00640346	0.00234883	IL6/AHR/IL10	3
681	GO:0061756	leukocyte adhesion to vascular endothelial cell	2/32	37/18493	0.00186025	0.00647956	0.00237674	TNF/ICAM1	2
682	GO:0070741	response to interleukin-6	2/32	37/18493	0.00186025	0.00647956	0.00237674	IL6/ICAM1	2
683	GO:1902042	negative regulation of extrinsic apoptotic signaling pathway via death domain receptors	2/32	37/18493	0.00186025	0.00647956	0.00237674	ICAM1/SERPINE1	2
684	GO:0007431	salivary gland development	2/32	38/18493	0.00196148	0.00681221	0.00249876	TNF/TGFB1	2
685	GO:0045124	regulation of bone resorption	2/32	38/18493	0.00196148	0.00681221	0.00249876	IL6/SPP1	2
686	GO:1903169	regulation of calcium ion transmembrane transport	3/32	145/18493	0.00198244	0.00687496	0.00252178	PIK3CG/TGFB1/IL13	3
687	GO:1904062	regulation of cation transmembrane transport	4/32	314/18493	0.00201514	0.00697819	0.00255964	PIK3CG/TGFB1/MMP9/IL13	4
688	GO:0010212	response to ionizing radiation	3/32	146/18493	0.00202166	0.00699059	0.00256419	BCL2/TGFB1/ICAM1	3
689	GO:0007210	serotonin receptor signaling pathway	2/32	39/18493	0.00206528	0.00712073	0.00261192	CHRM3/CHRM5	2
690	GO:0051930	regulation of sensory perception of pain	2/32	39/18493	0.00206528	0.00712073	0.00261192	IL10/ADRA2C	2
691	GO:0042742	defense response to bacterium	4/32	319/18493	0.0021343	0.00732683	0.00268753	TNF/IL6/IL10/SERPINE1	4
692	GO:0071214	cellular response to abiotic stimulus	4/32	319/18493	0.0021343	0.00732683	0.00268753	TGFB1/IL1B/CASP1/IL13	4
693	GO:0104004	cellular response to environmental stimulus	4/32	319/18493	0.0021343	0.00732683	0.00268753	TGFB1/IL1B/CASP1/IL13	4
694	GO:0060402	calcium ion transport into cytosol	3/32	149/18493	0.00214222	0.00734344	0.00269362	BCL2/TGFB1/IL13	3
695	GO:0030225	macrophage differentiation	2/32	40/18493	0.00217164	0.00740161	0.00271495	TGFB1/MMP9	2
696	GO:0051931	regulation of sensory perception	2/32	40/18493	0.00217164	0.00740161	0.00271495	IL10/ADRA2C	2
697	GO:0061900	glial cell activation	2/32	40/18493	0.00217164	0.00740161	0.00271495	TNF/IL13	2
698	GO:0090311	regulation of protein deacetylation	2/32	40/18493	0.00217164	0.00740161	0.00271495	TGFB1/IFNG	2
699	GO:0016042	lipid catabolic process	4/32	321/18493	0.0021833	0.00742039	0.00272184	PIK3CG/TNF/IL1B/SPP1	4
700	GO:0031214	biomineral tissue development	3/32	150/18493	0.00218339	0.00742039	0.00272184	HIF1A/TGFB1/SPP1	3
701	GO:0008360	regulation of cell shape	3/32	151/18493	0.00222504	0.0075404	0.00276587	FN1/ICAM1/CCL11	3
702	GO:0014074	response to purine-containing compound	3/32	151/18493	0.00222504	0.0075404	0.00276587	PIK3CG/AHR/IL1B	3
703	GO:0032147	activation of protein kinase activity	4/32	323/18493	0.00223308	0.00755689	0.00277191	TNF/IL4/IL1B/ADRA2C	4
704	GO:0030168	platelet activation	3/32	152/18493	0.00226718	0.0076614	0.00281025	PIK3CG/IL6/ADRA2C	3
705	GO:0032715	negative regulation of interleukin-6 production	2/32	41/18493	0.00228054	0.00768471	0.0028188	TNF/IL10	2
706	GO:0033574	response to testosterone	2/32	41/18493	0.00228054	0.00768471	0.0028188	SPP1/TBXA2R	2
707	GO:0042307	positive regulation of protein import into nucleus	2/32	42/18493	0.00239199	0.00803748	0.0029482	TGFB1/IFNG	2
708	GO:1901985	positive regulation of protein acetylation	2/32	42/18493	0.00239199	0.00803748	0.0029482	TGFB1/IL1B	2
709	GO:0006606	protein import into nucleus	3/32	157/18493	0.00248536	0.0083277	0.00305465	TNF/TGFB1/IFNG	3
710	GO:0045931	positive regulation of mitotic cell cycle	3/32	157/18493	0.00248536	0.0083277	0.00305465	TGFB1/IL1B/IL1A	3
711	GO:0032965	regulation of collagen biosynthetic process	2/32	43/18493	0.00250597	0.00836142	0.00306702	IL6/TGFB1	2
712	GO:0045601	regulation of endothelial cell differentiation	2/32	43/18493	0.00250597	0.00836142	0.00306702	TNF/IL1B	2
713	GO:0046688	response to copper ion	2/32	43/18493	0.00250597	0.00836142	0.00306702	ICAM1/IL1A	2
714	GO:0043535	regulation of blood vessel endothelial cell migration	3/32	158/18493	0.0025305	0.00840791	0.00308407	HIF1A/TGFB1/TBXA2R	3
715	GO:0046165	alcohol biosynthetic process	3/32	158/18493	0.0025305	0.00840791	0.00308407	TNF/IL1B/IFNG	3
716	GO:0090316	positive regulation of intracellular protein transport	3/32	158/18493	0.0025305	0.00840791	0.00308407	TGFB1/IL1B/IFNG	3
717	GO:0043405	regulation of MAP kinase activity	4/32	335/18493	0.00254839	0.00844375	0.00309722	PIK3CG/TNF/TGFB1/IL1B	4
718	GO:0070997	neuron death	4/32	335/18493	0.00254839	0.00844375	0.00309722	HIF1A/BCL2/IL10/IL13	4
719	GO:0071456	cellular response to hypoxia	3/32	160/18493	0.0026223	0.00860532	0.00315648	HIF1A/BCL2/ICAM1	3
720	GO:0033628	regulation of cell adhesion mediated by integrin	2/32	44/18493	0.00262247	0.00860532	0.00315648	PIK3CG/SERPINE1	2
721	GO:0034105	positive regulation of tissue remodeling	2/32	44/18493	0.00262247	0.00860532	0.00315648	IL2/SPP1	2
722	GO:0043303	mast cell degranulation	2/32	44/18493	0.00262247	0.00860532	0.00315648	PIK3CG/IL13	2
723	GO:0046850	regulation of bone remodeling	2/32	44/18493	0.00262247	0.00860532	0.00315648	IL6/SPP1	2
724	GO:1901031	regulation of response to reactive oxygen species	2/32	44/18493	0.00262247	0.00860532	0.00315648	TNF/IL10	2
725	GO:1904591	positive regulation of protein import	2/32	44/18493	0.00262247	0.00860532	0.00315648	TGFB1/IFNG	2
726	GO:0060401	cytosolic calcium ion transport	3/32	161/18493	0.00266897	0.00873381	0.00320361	BCL2/TGFB1/IL13	3
727	GO:2001242	regulation of intrinsic apoptotic signaling pathway	3/32	161/18493	0.00266897	0.00873381	0.00320361	HIF1A/BCL2/MMP9	3
728	GO:0051302	regulation of cell division	3/32	162/18493	0.00271615	0.00887598	0.00325576	TGFB1/IL1B/IL1A	3
729	GO:0002279	mast cell activation involved in immune response	2/32	45/18493	0.00274149	0.00890984	0.00326818	PIK3CG/IL13	2
730	GO:0008631	intrinsic apoptotic signaling pathway in response to oxidative stress	2/32	45/18493	0.00274149	0.00890984	0.00326818	HIF1A/BCL2	2
731	GO:0010883	regulation of lipid storage	2/32	45/18493	0.00274149	0.00890984	0.00326818	TNF/IL6	2
732	GO:0035987	endodermal cell differentiation	2/32	45/18493	0.00274149	0.00890984	0.00326818	FN1/MMP9	2
733	GO:0030307	positive regulation of cell growth	3/32	163/18493	0.00276384	0.00897023	0.00329033	BCL2/FN1/IL2	3
734	GO:0002695	negative regulation of leukocyte activation	3/32	164/18493	0.00281205	0.00911426	0.00334316	TGFB1/IL10/IL2	3
735	GO:0001961	positive regulation of cytokine-mediated signaling pathway	2/32	46/18493	0.00286302	0.00920421	0.00337616	HIF1A/CASP1	2
736	GO:0002448	mast cell mediated immunity	2/32	46/18493	0.00286302	0.00920421	0.00337616	PIK3CG/IL13	2
737	GO:0002711	positive regulation of T cell mediated immunity	2/32	46/18493	0.00286302	0.00920421	0.00337616	IL6/IL1B	2
738	GO:0030857	negative regulation of epithelial cell differentiation	2/32	46/18493	0.00286302	0.00920421	0.00337616	IFNG/IL13	2
739	GO:0031103	axon regeneration	2/32	46/18493	0.00286302	0.00920421	0.00337616	BCL2/SPP1	2
740	GO:0060443	mammary gland morphogenesis	2/32	46/18493	0.00286302	0.00920421	0.00337616	TGFB1/CCL11	2
741	GO:0006066	alcohol metabolic process	4/32	348/18493	0.00292329	0.00938531	0.00344259	TNF/IL4/IL1B/IFNG	4
742	GO:0002720	positive regulation of cytokine production involved in immune response	2/32	47/18493	0.00298704	0.0095513	0.00350348	IL6/IL1B	2
743	GO:0035722	interleukin-12-mediated signaling pathway	2/32	47/18493	0.00298704	0.0095513	0.00350348	IL10/IFNG	2
744	GO:0043370	regulation of CD4-positive, alpha-beta T cell differentiation	2/32	47/18493	0.00298704	0.0095513	0.00350348	IL2/IFNG	2
745	GO:0051897	positive regulation of protein kinase B signaling	3/32	168/18493	0.00301008	0.00961206	0.00352576	PIK3CG/TNF/TGFB1	3
746	GO:0006936	muscle contraction	4/32	351/18493	0.00301491	0.00961456	0.00352668	PIK3CG/CHRM3/ADRA2C/TBXA2R	4
747	GO:0022408	negative regulation of cell-cell adhesion	3/32	170/18493	0.00311224	0.00984993	0.00361301	TGFB1/IL10/IL2	3
748	GO:0036294	cellular response to decreased oxygen levels	3/32	170/18493	0.00311224	0.00984993	0.00361301	HIF1A/BCL2/ICAM1	3
749	GO:0010712	regulation of collagen metabolic process	2/32	48/18493	0.00311355	0.00984993	0.00361301	IL6/TGFB1	2
750	GO:0045058	T cell selection	2/32	48/18493	0.00311355	0.00984993	0.00361301	BCL2/IL6	2
751	GO:0045933	positive regulation of muscle contraction	2/32	48/18493	0.00311355	0.00984993	0.00361301	CHRM3/TBXA2R	2
752	GO:0050999	regulation of nitric-oxide synthase activity	2/32	48/18493	0.00311355	0.00984993	0.00361301	HIF1A/IL1B	2
753	GO:0045666	positive regulation of neuron differentiation	4/32	356/18493	0.00317195	0.0100213	0.00367589	BCL2/FN1/IL2/ADRA2C	4
754	GO:0006913	nucleocytoplasmic transport	4/32	357/18493	0.00320402	0.0101092	0.00370813	TNF/TGFB1/IL1B/IFNG	4
755	GO:0010718	positive regulation of epithelial to mesenchymal transition	2/32	49/18493	0.00324255	0.0101768	0.00373292	TGFB1/IL1B	2
756	GO:0035272	exocrine system development	2/32	49/18493	0.00324255	0.0101768	0.00373292	TNF/TGFB1	2
757	GO:0048546	digestive tract morphogenesis	2/32	49/18493	0.00324255	0.0101768	0.00373292	HIF1A/BCL2	2
758	GO:0071349	cellular response to interleukin-12	2/32	49/18493	0.00324255	0.0101768	0.00373292	IL10/IFNG	2
759	GO:0045861	negative regulation of proteolysis	4/32	359/18493	0.00326882	0.0102458	0.00375821	MMP9/IL10/PLAT/SERPINE1	4
760	GO:0051169	nuclear transport	4/32	360/18493	0.00330156	0.0103348	0.00379085	TNF/TGFB1/IL1B/IFNG	4
761	GO:0043687	post-translational protein modification	4/32	361/18493	0.00333452	0.0104242	0.00382367	HIF1A/IL6/FN1/SPP1	4
762	GO:0001706	endoderm formation	2/32	50/18493	0.00337402	0.0105063	0.00385377	FN1/MMP9	2
763	GO:0032655	regulation of interleukin-12 production	2/32	50/18493	0.00337402	0.0105063	0.00385377	IL10/IFNG	2
764	GO:0070671	response to interleukin-12	2/32	50/18493	0.00337402	0.0105063	0.00385377	IL10/IFNG	2
765	GO:0010821	regulation of mitochondrion organization	3/32	176/18493	0.00343148	0.0106712	0.00391427	HIF1A/BCL2/MMP9	3
766	GO:0007088	regulation of mitotic nuclear division	3/32	177/18493	0.00348656	0.0108143	0.00396673	TGFB1/IL1B/IL1A	3
767	GO:0050792	regulation of viral process	3/32	177/18493	0.00348656	0.0108143	0.00396673	BCL2/TNF/CXCL8	3
768	GO:2000107	negative regulation of leukocyte apoptotic process	2/32	51/18493	0.00350795	0.0108523	0.00398069	HIF1A/IL2	2
769	GO:2000677	regulation of transcription regulatory region DNA binding	2/32	51/18493	0.00350795	0.0108523	0.00398069	TGFB1/IFNG	2
770	GO:0032535	regulation of cellular component size	4/32	367/18493	0.00353704	0.0109281	0.00400848	FN1/ICAM1/SPP1/CCL11	4
771	GO:0051170	import into nucleus	3/32	178/18493	0.00354219	0.0109298	0.00400911	TNF/TGFB1/IFNG	3
772	GO:0030195	negative regulation of blood coagulation	2/32	52/18493	0.00364435	0.0111295	0.00408238	PLAT/SERPINE1	2
773	GO:0031638	zymogen activation	2/32	52/18493	0.00364435	0.0111295	0.00408238	PLAT/SERPINE1	2
774	GO:0032615	interleukin-12 production	2/32	52/18493	0.00364435	0.0111295	0.00408238	IL10/IFNG	2
775	GO:0032964	collagen biosynthetic process	2/32	52/18493	0.00364435	0.0111295	0.00408238	IL6/TGFB1	2
776	GO:0048641	regulation of skeletal muscle tissue development	2/32	52/18493	0.00364435	0.0111295	0.00408238	BCL2/TGFB1	2
777	GO:0060760	positive regulation of response to cytokine stimulus	2/32	52/18493	0.00364435	0.0111295	0.00408238	HIF1A/CASP1	2
778	GO:0071320	cellular response to cAMP	2/32	52/18493	0.00364435	0.0111295	0.00408238	PIK3CG/AHR	2
779	GO:1900047	negative regulation of hemostasis	2/32	52/18493	0.00364435	0.0111295	0.00408238	PLAT/SERPINE1	2
780	GO:0007369	gastrulation	3/32	181/18493	0.00371233	0.0112937	0.00414258	FN1/MMP9/IL10	3
781	GO:0043123	positive regulation of I-kappaB kinase/NF-kappaB signaling	3/32	181/18493	0.00371233	0.0112937	0.00414258	TNF/IL1B/CASP1	3
782	GO:0051099	positive regulation of binding	3/32	181/18493	0.00371233	0.0112937	0.00414258	TGFB1/MMP9/IFNG	3
783	GO:0043534	blood vessel endothelial cell migration	3/32	182/18493	0.00377014	0.0114506	0.00420016	HIF1A/TGFB1/TBXA2R	3
784	GO:0032663	regulation of interleukin-2 production	2/32	53/18493	0.00378318	0.0114506	0.00420016	IL1B/IL1A	2
785	GO:0035065	regulation of histone acetylation	2/32	53/18493	0.00378318	0.0114506	0.00420016	TGFB1/IL1B	2
786	GO:0045661	regulation of myoblast differentiation	2/32	53/18493	0.00378318	0.0114506	0.00420016	TNF/TGFB1	2
787	GO:0042176	regulation of protein catabolic process	4/32	375/18493	0.00381993	0.0115472	0.00423557	TNF/IL10/IL1B/IFNG	4
788	GO:0046890	regulation of lipid biosynthetic process	3/32	183/18493	0.0038285	0.0115584	0.00423968	TNF/IL1B/IFNG	3
789	GO:0030308	negative regulation of cell growth	3/32	184/18493	0.00388741	0.0117065	0.00429402	BCL2/TGFB1/SPP1	3
790	GO:0050866	negative regulation of cell activation	3/32	184/18493	0.00388741	0.0117065	0.00429402	TGFB1/IL10/IL2	3
791	GO:0019933	cAMP-mediated signaling	3/32	186/18493	0.00400689	0.0120511	0.0044204	AHR/ADRA2C/TBXA2R	3
792	GO:0071453	cellular response to oxygen levels	3/32	187/18493	0.00406746	0.0121433	0.00445422	HIF1A/BCL2/ICAM1	3
793	GO:1902115	regulation of organelle assembly	3/32	187/18493	0.00406746	0.0121433	0.00445422	TNF/CSF2/IL5	3
794	GO:0031102	neuron projection regeneration	2/32	55/18493	0.00406817	0.0121433	0.00445422	BCL2/SPP1	2
795	GO:0090303	positive regulation of wound healing	2/32	55/18493	0.00406817	0.0121433	0.00445422	SERPINE1/TBXA2R	2
796	GO:1900408	negative regulation of cellular response to oxidative stress	2/32	55/18493	0.00406817	0.0121433	0.00445422	HIF1A/IL10	2
797	GO:1903202	negative regulation of oxidative stress-induced cell death	2/32	55/18493	0.00406817	0.0121433	0.00445422	HIF1A/IL10	2
798	GO:0010952	positive regulation of peptidase activity	3/32	189/18493	0.00419028	0.0124699	0.00457405	TNF/FN1/CASP1	3
799	GO:0001541	ovarian follicle development	2/32	56/18493	0.00421431	0.0124699	0.00457405	BCL2/ICAM1	2
800	GO:0035306	positive regulation of dephosphorylation	2/32	56/18493	0.00421431	0.0124699	0.00457405	TGFB1/IFNG	2
801	GO:0042130	negative regulation of T cell proliferation	2/32	56/18493	0.00421431	0.0124699	0.00457405	TGFB1/IL10	2
802	GO:0050819	negative regulation of coagulation	2/32	56/18493	0.00421431	0.0124699	0.00457405	PLAT/SERPINE1	2
803	GO:0060688	regulation of morphogenesis of a branching structure	2/32	56/18493	0.00421431	0.0124699	0.00457405	TNF/TGFB1	2
804	GO:1903078	positive regulation of protein localization to plasma membrane	2/32	56/18493	0.00421431	0.0124699	0.00457405	TNF/IFNG	2
805	GO:0009749	response to glucose	3/32	191/18493	0.00431535	0.0127531	0.0046779	HIF1A/TGFB1/ICAM1	3
806	GO:0042093	T-helper cell differentiation	2/32	57/18493	0.00436285	0.0128139	0.0047002	IL6/IL2	2
807	GO:0045576	mast cell activation	2/32	57/18493	0.00436285	0.0128139	0.0047002	PIK3CG/IL13	2
808	GO:0050766	positive regulation of phagocytosis	2/32	57/18493	0.00436285	0.0128139	0.0047002	TNF/IL1B	2
809	GO:1902883	negative regulation of response to oxidative stress	2/32	57/18493	0.00436285	0.0128139	0.0047002	HIF1A/IL10	2
810	GO:2000514	regulation of CD4-positive, alpha-beta T cell activation	2/32	57/18493	0.00436285	0.0128139	0.0047002	IL2/IFNG	2
811	GO:0045787	positive regulation of cell cycle	4/32	390/18493	0.00439126	0.0128814	0.00472497	TGFB1/IL10/IL1B/IL1A	4
812	GO:0006694	steroid biosynthetic process	3/32	193/18493	0.00444267	0.0130001	0.00476853	TNF/IL1B/IFNG	3
813	GO:0007623	circadian rhythm	3/32	193/18493	0.00444267	0.0130001	0.00476853	AHR/SERPINE1/CSF2	3
814	GO:0010876	lipid localization	4/32	393/18493	0.0045121	0.0131115	0.00480939	TNF/IL6/IL1B/SPP1	4
815	GO:0001836	release of cytochrome c from mitochondria	2/32	58/18493	0.00451381	0.0131115	0.00480939	BCL2/MMP9	2
816	GO:0007405	neuroblast proliferation	2/32	58/18493	0.00451381	0.0131115	0.00480939	HIF1A/TGFB1	2
817	GO:0045453	bone resorption	2/32	58/18493	0.00451381	0.0131115	0.00480939	IL6/SPP1	2
818	GO:1902041	regulation of extrinsic apoptotic signaling pathway via death domain receptors	2/32	58/18493	0.00451381	0.0131115	0.00480939	ICAM1/SERPINE1	2
819	GO:1905953	negative regulation of lipid localization	2/32	58/18493	0.00451381	0.0131115	0.00480939	TNF/IL6	2
820	GO:0009746	response to hexose	3/32	196/18493	0.00463791	0.0134556	0.00493559	HIF1A/TGFB1/ICAM1	3
821	GO:0010803	regulation of tumor necrosis factor-mediated signaling pathway	2/32	59/18493	0.00466716	0.0134747	0.00494261	TNF/CASP1	2
822	GO:0032370	positive regulation of lipid transport	2/32	59/18493	0.00466716	0.0134747	0.00494261	IL1B/SPP1	2
823	GO:0072678	T cell migration	2/32	59/18493	0.00466716	0.0134747	0.00494261	PIK3CG/ICAM1	2
824	GO:2000756	regulation of peptidyl-lysine acetylation	2/32	59/18493	0.00466716	0.0134747	0.00494261	TGFB1/IL1B	2
825	GO:0001658	branching involved in ureteric bud morphogenesis	2/32	60/18493	0.0048229	0.0139075	0.00510136	BCL2/TGFB1	2
826	GO:0034284	response to monosaccharide	3/32	201/18493	0.00497476	0.0143107	0.00524925	HIF1A/TGFB1/ICAM1	3
827	GO:0051783	regulation of nuclear division	3/32	201/18493	0.00497476	0.0143107	0.00524925	TGFB1/IL1B/IL1A	3
828	GO:0032623	interleukin-2 production	2/32	62/18493	0.00514153	0.0147726	0.00541867	IL1B/IL1A	2
829	GO:0002532	production of molecular mediator involved in inflammatory response	2/32	63/18493	0.00530439	0.0151672	0.00556344	ALOX5/SERPINE1	2
830	GO:0046637	regulation of alpha-beta T cell differentiation	2/32	63/18493	0.00530439	0.0151672	0.00556344	IL2/IFNG	2
831	GO:0048247	lymphocyte chemotaxis	2/32	63/18493	0.00530439	0.0151672	0.00556344	PIK3CG/CCL11	2
832	GO:1904377	positive regulation of protein localization to cell periphery	2/32	63/18493	0.00530439	0.0151672	0.00556344	TNF/IFNG	2
833	GO:0046394	carboxylic acid biosynthetic process	4/32	412/18493	0.00533017	0.0152044	0.00557707	HIF1A/TGFB1/ALOX5/IL1B	4
834	GO:0051052	regulation of DNA metabolic process	4/32	412/18493	0.00533017	0.0152044	0.00557707	TGFB1/IL4/IL10/IL2	4
835	GO:0016053	organic acid biosynthetic process	4/32	413/18493	0.00537581	0.0153162	0.00561808	HIF1A/TGFB1/ALOX5/IL1B	4
836	GO:0016239	positive regulation of macroautophagy	2/32	64/18493	0.00546962	0.0154754	0.00567647	HIF1A/IL4	2
837	GO:0042306	regulation of protein import into nucleus	2/32	64/18493	0.00546962	0.0154754	0.00567647	TGFB1/IFNG	2
838	GO:0071242	cellular response to ammonium ion	2/32	64/18493	0.00546962	0.0154754	0.00567647	CHRM3/CHRM5	2
839	GO:0072091	regulation of stem cell proliferation	2/32	64/18493	0.00546962	0.0154754	0.00567647	HIF1A/TGFB1	2
840	GO:1903036	positive regulation of response to wounding	2/32	64/18493	0.00546962	0.0154754	0.00567647	SERPINE1/TBXA2R	2
841	GO:2000027	regulation of animal organ morphogenesis	3/32	208/18493	0.00547071	0.0154754	0.00567647	BCL2/TNF/TGFB1	3
842	GO:0010810	regulation of cell-substrate adhesion	3/32	209/18493	0.0055439	0.0156267	0.00573197	BCL2/FN1/SERPINE1	3
843	GO:0043281	regulation of cysteine-type endopeptidase activity involved in apoptotic process	3/32	209/18493	0.0055439	0.0156267	0.00573197	TNF/MMP9/CASP1	3
844	GO:0051701	interaction with host	3/32	209/18493	0.0055439	0.0156267	0.00573197	CXCL8/TGFB1/ICAM1	3
845	GO:0043434	response to peptide hormone	4/32	417/18493	0.00556098	0.0156378	0.00573603	TGFB1/ICAM1/IL10/IL1B	4
846	GO:0052548	regulation of endopeptidase activity	4/32	417/18493	0.00556098	0.0156378	0.00573603	TNF/MMP9/SERPINE1/CASP1	4
847	GO:0014823	response to activity	2/32	65/18493	0.00563719	0.0157775	0.00578728	HIF1A/IL10	2
848	GO:0032418	lysosome localization	2/32	65/18493	0.00563719	0.0157775	0.00578728	PIK3CG/IL13	2
849	GO:0046888	negative regulation of hormone secretion	2/32	65/18493	0.00563719	0.0157775	0.00578728	IL1B/ADRA2C	2
850	GO:0060675	ureteric bud morphogenesis	2/32	65/18493	0.00563719	0.0157775	0.00578728	BCL2/TGFB1	2
851	GO:0045732	positive regulation of protein catabolic process	3/32	212/18493	0.00576703	0.0161219	0.00591362	TNF/IL1B/IFNG	3
852	GO:0032386	regulation of intracellular transport	4/32	422/18493	0.00579842	0.016158	0.00592685	TGFB1/IL1B/IFNG/IL13	4
853	GO:0002709	regulation of T cell mediated immunity	2/32	66/18493	0.0058071	0.016158	0.00592685	IL6/IL1B	2
854	GO:0030858	positive regulation of epithelial cell differentiation	2/32	66/18493	0.0058071	0.016158	0.00592685	SERPINE1/IL13	2
855	GO:0072171	mesonephric tubule morphogenesis	2/32	66/18493	0.0058071	0.016158	0.00592685	BCL2/TGFB1	2
856	GO:0001649	osteoblast differentiation	3/32	214/18493	0.00591875	0.0164111	0.00601968	TNF/IL6/SPP1	3
857	GO:0017038	protein import	3/32	214/18493	0.00591875	0.0164111	0.00601968	TNF/TGFB1/IFNG	3
858	GO:0019935	cyclic-nucleotide-mediated signaling	3/32	214/18493	0.00591875	0.0164111	0.00601968	AHR/ADRA2C/TBXA2R	3
859	GO:0060249	anatomical structure homeostasis	4/32	425/18493	0.00594411	0.0164622	0.00603844	HIF1A/BCL2/IL6/SPP1	4
860	GO:1904589	regulation of protein import	2/32	67/18493	0.00597934	0.0165405	0.00606717	TGFB1/IFNG	2
861	GO:0043393	regulation of protein binding	3/32	217/18493	0.0061508	0.0169754	0.00622666	BCL2/MMP9/IL10	3
862	GO:0045444	fat cell differentiation	3/32	217/18493	0.0061508	0.0169754	0.00622666	TNF/IL6/TGFB1	3
863	GO:0006801	superoxide metabolic process	2/32	69/18493	0.0063308	0.0174317	0.00639405	TNF/TGFB1	2
864	GO:0030500	regulation of bone mineralization	2/32	69/18493	0.0063308	0.0174317	0.00639405	HIF1A/TGFB1	2
865	GO:0051054	positive regulation of DNA metabolic process	3/32	220/18493	0.00638826	0.0175695	0.00644462	TGFB1/IL4/IL2	3
866	GO:0001894	tissue homeostasis	3/32	221/18493	0.00646861	0.01777	0.00651815	BCL2/IL6/SPP1	3
867	GO:0048662	negative regulation of smooth muscle cell proliferation	2/32	70/18493	0.00651	0.017822	0.00653721	IL10/IFNG	2
868	GO:0048678	response to axon injury	2/32	70/18493	0.00651	0.017822	0.00653721	BCL2/SPP1	2
869	GO:1901224	positive regulation of NIK/NF-kappaB signaling	2/32	70/18493	0.00651	0.017822	0.00653721	TNF/IL1B	2
870	GO:0007160	cell-matrix adhesion	3/32	222/18493	0.00654958	0.0178891	0.00656185	BCL2/FN1/SERPINE1	3
871	GO:0010594	regulation of endothelial cell migration	3/32	222/18493	0.00654958	0.0178891	0.00656185	HIF1A/TGFB1/TBXA2R	3
872	GO:0009743	response to carbohydrate	3/32	223/18493	0.00663115	0.0180912	0.00663595	HIF1A/TGFB1/ICAM1	3
873	GO:0051155	positive regulation of striated muscle cell differentiation	2/32	71/18493	0.0066915	0.0182349	0.00668867	BCL2/TGFB1	2
874	GO:0003208	cardiac ventricle morphogenesis	2/32	72/18493	0.00687529	0.018683	0.00685305	HIF1A/TGFB1	2
875	GO:0061045	negative regulation of wound healing	2/32	72/18493	0.00687529	0.018683	0.00685305	PLAT/SERPINE1	2
876	GO:0043122	regulation of I-kappaB kinase/NF-kappaB signaling	3/32	226/18493	0.00687951	0.018683	0.00685305	TNF/IL1B/CASP1	3
877	GO:0051607	defense response to virus	3/32	228/18493	0.00704813	0.0190974	0.00700504	BCL2/IL6/IFNG	3
878	GO:0051896	regulation of protein kinase B signaling	3/32	228/18493	0.00704813	0.0190974	0.00700504	PIK3CG/TNF/TGFB1	3
879	GO:1901983	regulation of protein acetylation	2/32	73/18493	0.00706136	0.0191115	0.0070102	TGFB1/IL1B	2
880	GO:0010827	regulation of glucose transmembrane transport	2/32	74/18493	0.00724972	0.0195545	0.00717271	TNF/IL1B	2
881	GO:0022617	extracellular matrix disassembly	2/32	74/18493	0.00724972	0.0195545	0.00717271	TGFB1/MMP9	2
882	GO:0072078	nephron tubule morphogenesis	2/32	74/18493	0.00724972	0.0195545	0.00717271	BCL2/TGFB1	2
883	GO:0033157	regulation of intracellular protein transport	3/32	232/18493	0.00739275	0.0198952	0.00729768	TGFB1/IL1B/IFNG	3
884	GO:2000116	regulation of cysteine-type endopeptidase activity	3/32	232/18493	0.00739275	0.0198952	0.00729768	TNF/MMP9/CASP1	3
885	GO:1903201	regulation of oxidative stress-induced cell death	2/32	75/18493	0.00744034	0.0200006	0.00733636	HIF1A/IL10	2
886	GO:0034765	regulation of ion transmembrane transport	4/32	454/18493	0.00748081	0.0200867	0.00736793	PIK3CG/TGFB1/MMP9/IL13	4
887	GO:0051937	catecholamine transport	2/32	76/18493	0.00763322	0.0204498	0.00750112	CHRM5/ADRA2C	2
888	GO:0072088	nephron epithelium morphogenesis	2/32	76/18493	0.00763322	0.0204498	0.00750112	BCL2/TGFB1	2
889	GO:0097237	cellular response to toxic substance	3/32	235/18493	0.0076577	0.0204923	0.0075167	TNF/IL6/IL10	3
890	GO:0032652	regulation of interleukin-1 production	2/32	77/18493	0.00782836	0.0209255	0.00767559	IL10/CASP1	2
891	GO:0034329	cell junction assembly	3/32	238/18493	0.00792824	0.0211687	0.00776479	BCL2/TNF/FN1	3
892	GO:0031100	animal organ regeneration	2/32	78/18493	0.00802574	0.0213332	0.00782516	TGFB1/IL10	2
893	GO:0061333	renal tubule morphogenesis	2/32	78/18493	0.00802574	0.0213332	0.00782516	BCL2/TGFB1	2
894	GO:0072028	nephron morphogenesis	2/32	78/18493	0.00802574	0.0213332	0.00782516	BCL2/TGFB1	2
895	GO:1900182	positive regulation of protein localization to nucleus	2/32	78/18493	0.00802574	0.0213332	0.00782516	TGFB1/IFNG	2
896	GO:0006914	autophagy	4/32	466/18493	0.0081871	0.0217136	0.00796468	HIF1A/BCL2/IL4/IFNG	4
897	GO:0061919	process utilizing autophagic mechanism	4/32	466/18493	0.0081871	0.0217136	0.00796468	HIF1A/BCL2/IL4/IFNG	4
898	GO:0007050	cell cycle arrest	3/32	241/18493	0.00820439	0.0217352	0.00797261	CXCL8/TGFB1/IFNG	3
899	GO:0043536	positive regulation of blood vessel endothelial cell migration	2/32	79/18493	0.00822536	0.0217424	0.00797524	HIF1A/TGFB1	2
900	GO:1905954	positive regulation of lipid localization	2/32	79/18493	0.00822536	0.0217424	0.00797524	IL1B/SPP1	2
901	GO:0051279	regulation of release of sequestered calcium ion into cytosol	2/32	80/18493	0.00842721	0.0222512	0.00816188	TGFB1/IL13	2
902	GO:0072659	protein localization to plasma membrane	3/32	244/18493	0.00848618	0.0223821	0.00820988	TNF/TGFB1/IFNG	3
903	GO:0031330	negative regulation of cellular catabolic process	3/32	245/18493	0.00858137	0.0226081	0.00829278	PIK3CG/BCL2/IL10	3
904	GO:0043537	negative regulation of blood vessel endothelial cell migration	2/32	81/18493	0.00863129	0.0227144	0.00833178	TGFB1/TBXA2R	2
905	GO:0022604	regulation of cell morphogenesis	4/32	474/18493	0.00868167	0.0228218	0.00837116	FN1/ICAM1/SPP1/CCL11	4
906	GO:0014031	mesenchymal cell development	2/32	82/18493	0.00883757	0.0232059	0.00851208	HIF1A/BCL2	2
907	GO:0014910	regulation of smooth muscle cell migration	2/32	83/18493	0.00904606	0.0237011	0.0086937	BCL2/SERPINE1	2
908	GO:0045921	positive regulation of exocytosis	2/32	83/18493	0.00904606	0.0237011	0.0086937	IFNG/IL13	2
909	GO:1901652	response to peptide	4/32	481/18493	0.00913028	0.0238954	0.00876498	TGFB1/ICAM1/IL10/IL1B	4
910	GO:1901617	organic hydroxy compound biosynthetic process	3/32	251/18493	0.0091658	0.023962	0.00878941	TNF/IL1B/IFNG	3
911	GO:0045778	positive regulation of ossification	2/32	84/18493	0.00925676	0.0241467	0.00885717	IL6/TGFB1	2
912	GO:2000177	regulation of neural precursor cell proliferation	2/32	84/18493	0.00925676	0.0241467	0.00885717	HIF1A/TGFB1	2
913	GO:0045445	myoblast differentiation	2/32	85/18493	0.00946964	0.024675	0.00905094	TNF/TGFB1	2
914	GO:0015850	organic hydroxy compound transport	3/32	255/18493	0.00956813	0.0249044	0.00913507	CHRM5/SPP1/ADRA2C	3
915	GO:0045844	positive regulation of striated muscle tissue development	2/32	86/18493	0.0096847	0.0250979	0.00920608	BCL2/TGFB1	2
916	GO:0048636	positive regulation of muscle organ development	2/32	86/18493	0.0096847	0.0250979	0.00920608	BCL2/TGFB1	2
917	GO:0070167	regulation of biomineral tissue development	2/32	86/18493	0.0096847	0.0250979	0.00920608	HIF1A/TGFB1	2
918	GO:1903725	regulation of phospholipid metabolic process	2/32	86/18493	0.0096847	0.0250979	0.00920608	TGFB1/CHRM5	2
919	GO:0007249	I-kappaB kinase/NF-kappaB signaling	3/32	258/18493	0.0098766	0.0254943	0.00935146	TNF/IL1B/CASP1	3
920	GO:0001942	hair follicle development	2/32	87/18493	0.00990195	0.0254943	0.00935146	BCL2/TNF	2
921	GO:0031058	positive regulation of histone modification	2/32	87/18493	0.00990195	0.0254943	0.00935146	TGFB1/IL1B	2
922	GO:0032612	interleukin-1 production	2/32	87/18493	0.00990195	0.0254943	0.00935146	IL10/CASP1	2
923	GO:0050829	defense response to Gram-negative bacterium	2/32	87/18493	0.00990195	0.0254943	0.00935146	IL6/SERPINE1	2
924	GO:1901863	positive regulation of muscle tissue development	2/32	87/18493	0.00990195	0.0254943	0.00935146	BCL2/TGFB1	2
925	GO:0032868	response to insulin	3/32	259/18493	0.0099807	0.0256416	0.00940548	ICAM1/IL10/IL1B	3
926	GO:0071383	cellular response to steroid hormone stimulus	3/32	259/18493	0.0099807	0.0256416	0.00940548	NR3C1/TGFB1/ICAM1	3
927	GO:0006919	activation of cysteine-type endopeptidase activity involved in apoptotic process	2/32	88/18493	0.0101214	0.0259189	0.00950723	TNF/CASP1	2
928	GO:0010717	regulation of epithelial to mesenchymal transition	2/32	88/18493	0.0101214	0.0259189	0.00950723	TGFB1/IL1B	2
929	GO:0015844	monoamine transport	2/32	88/18493	0.0101214	0.0259189	0.00950723	CHRM5/ADRA2C	2
930	GO:0007193	adenylate cyclase-inhibiting G protein-coupled receptor signaling pathway	2/32	89/18493	0.0103429	0.0263164	0.00965301	CHRM3/CHRM5	2
931	GO:0022404	molting cycle process	2/32	89/18493	0.0103429	0.0263164	0.00965301	BCL2/TNF	2
932	GO:0022405	hair cycle process	2/32	89/18493	0.0103429	0.0263164	0.00965301	BCL2/TNF	2
933	GO:0033273	response to vitamin	2/32	89/18493	0.0103429	0.0263164	0.00965301	TGFB1/SPP1	2
934	GO:0098773	skin epidermis development	2/32	89/18493	0.0103429	0.0263164	0.00965301	BCL2/TNF	2
935	GO:1904063	negative regulation of cation transmembrane transport	2/32	89/18493	0.0103429	0.0263164	0.00965301	TGFB1/MMP9	2
936	GO:0060333	interferon-gamma-mediated signaling pathway	2/32	90/18493	0.0105666	0.0268569	0.00985127	ICAM1/IFNG	2
937	GO:0043542	endothelial cell migration	3/32	266/18493	0.0107275	0.0272366	0.00999056	HIF1A/TGFB1/TBXA2R	3
