# Supplementary material for: Exploring Pharmacological Mechanisms of Xiang Ju Tablets in the Treatment of Allergic Rhinitis via a Network Pharmacology Approach
Source: Evid Based Complement Alternat Med. 2019 Sep 12;2019:6272073. doi: 10.1155/2019/6272073 (PMC6757243; doi:10.1155/2019/6272073)
Supplement: Supplementary Materials — There are eight supplementary material documents: (1) “Active ingredient information of Xiang Ju tablets” file: this file contains ingredient information of the 9 herbs in the prescribed Xiang Ju tablets, namely, Platycarya strobilacea Sieb. et Zucc (with seeds removed), Prunellae Spica, Chrysanthemi Indici flos, Astragali radix, Magnoliae Flos, Saposhnikoviae Radix, Angelicae dahuricae radix, Glycyrrhizae radix et rhizoma, and Chuanxiong Rhizoma. (2) “Allergic rhinitis related targets” file: this file contains information on 170 targets of allergic rhinitis. (3) “Biological process” file: this file contains biological process analysis results of 32 putative therapeutic targets obtained from the GO functional enrichment analysis using the Bioconductor database in RStudio software. (4) “Cell composition” file: this file contains cell composition analysis results of 32 putative therapeutic targets obtained from the GO functional enrichment analysis using the Bioconductor database in RStudio software. (5) “Composition information of Xiang Ju tablets” file: this file contains information on 976 components of 9 herbs in the Xiang Ju tablets. (6) “KEGG pathway analysis” file: this file contains signal pathway analysis results of 32 putative therapeutic targets obtained from the KEGG signal pathway enrichment analysis using the Bioconductor database in RStudio software. (7) “Molecular function” file: this file contains results of the molecular function analysis of the 32 putative therapeutic targets obtained from the GO functional enrichment analysis using the Bioconductor database in RStudio software. (8) “Target information” file: this file contains target information of 9 herbs in the Xiang Ju tablets. [file 6272073.f1.zip › 6272073.f1/Cell composition.xlsx]

## Sheet: Sheet1
Number	ID	Description	GeneRatio	BgRatio	pvalue	p.adjust	qvalue	geneID	Count
1	GO:0031093	platelet alpha granule lumen	3/32	67/19659	0.000174846	0.00821116	0.00534138	FN1/TGFB1/SERPINE1	3
2	GO:0062023	collagen-containing extracellular matrix	5/32	332/19659	0.000184521	0.00821116	0.00534138	FN1/TGFB1/ICAM1/MMP9/SERPINE1	5
3	GO:0031091	platelet alpha granule	3/32	91/19659	0.000431805	0.0128102	0.00833308	FN1/TGFB1/SERPINE1	3
