# Supplementary material for: Exploring Pharmacological Mechanisms of Xiang Ju Tablets in the Treatment of Allergic Rhinitis via a Network Pharmacology Approach
Source: Evid Based Complement Alternat Med. 2019 Sep 12;2019:6272073. doi: 10.1155/2019/6272073 (PMC6757243; doi:10.1155/2019/6272073)
Supplement: Supplementary Materials — There are eight supplementary material documents: (1) “Active ingredient information of Xiang Ju tablets” file: this file contains ingredient information of the 9 herbs in the prescribed Xiang Ju tablets, namely, Platycarya strobilacea Sieb. et Zucc (with seeds removed), Prunellae Spica, Chrysanthemi Indici flos, Astragali radix, Magnoliae Flos, Saposhnikoviae Radix, Angelicae dahuricae radix, Glycyrrhizae radix et rhizoma, and Chuanxiong Rhizoma. (2) “Allergic rhinitis related targets” file: this file contains information on 170 targets of allergic rhinitis. (3) “Biological process” file: this file contains biological process analysis results of 32 putative therapeutic targets obtained from the GO functional enrichment analysis using the Bioconductor database in RStudio software. (4) “Cell composition” file: this file contains cell composition analysis results of 32 putative therapeutic targets obtained from the GO functional enrichment analysis using the Bioconductor database in RStudio software. (5) “Composition information of Xiang Ju tablets” file: this file contains information on 976 components of 9 herbs in the Xiang Ju tablets. (6) “KEGG pathway analysis” file: this file contains signal pathway analysis results of 32 putative therapeutic targets obtained from the KEGG signal pathway enrichment analysis using the Bioconductor database in RStudio software. (7) “Molecular function” file: this file contains results of the molecular function analysis of the 32 putative therapeutic targets obtained from the GO functional enrichment analysis using the Bioconductor database in RStudio software. (8) “Target information” file: this file contains target information of 9 herbs in the Xiang Ju tablets. [file 6272073.f1.zip › 6272073.f1/Composition information of Xiang Ju tablets.xlsx]

## Sheet: Sheet1
Number	Mol ID	composition	Mv	Alogp	Hdon	Hacc	OB%	caco-2	BBB	DL	FASA	HL
1	MOL000513	Gallic acid	170.13	0.63	4	5	31.69	-0.09	-0.54	0.04	0.41	11.78
2	MOL001002	Ellagic acid	302.2	1.48	4	8	43.06	-0.44	-1.41	0.43	0.43	-1.04
3	MOL000414	Caffeic acid	180.17	1.37	3	4	54.97	0.27	0.11	0.05	0	1.63
4	MOL000511	Ursolic Acid	456.78	6.47	2	3	16.77	0.67	0.07	0.75	0.26
5	MOL000098	quercetin	302.25	1.5	5	7	46.43	0.05	-0.77	0.28	0.38	14.4
6	MOL000415	Rutinum	610.57	-1.45	10	16	3.2	-1.93	-2.75	0.68	0
7	MOL000358	β-sitosterol	546.57	1.55	3	12	33.94	-0.44	-1.37	0.7	0.18	13.56
8	MOL010584	Daucosterol	576.95	6.34	4	6	20.63	0.03	-0.61	0.63	0.19
9	MOL000122	1,8-cineole	154.28	2.15	0	1	39.73	1.57	2.06	0.05	0.24	11.29
10	MOL000126	(-)-nopinene	136.26	2.93	0	0	44.84	1.8	2.12	0.05	0.27	11.32
11	MOL000130	CAM	152.26	1.94	0	1	67.17	1.29	1.71	0.05	0.27	11.34
12	MOL000131	EIC	280.5	6.39	1	2	41.9	1.16	0.9	0.14	0.25	7.5
13	MOL001393	myristic acid	228.42	5.46	1	2	21.18	1.07	0.99	0.07	0.19
14	MOL001654	Oleanolic acid-28-O-beta-D-glucopyranoside	618.94	4.52	5	8	11.48	-0.88	-1.71	0.41	0.26
15	MOL000197	Myrcene	136.26	3.69	0	0	24.96	1.84	1.98	0.02	0.37
16	MOL000002	cyanidol	287.26	1.67	5	6	1.36	0.17	-0.51	0.24	0.34
17	MOL002004	endo-fenchol	154.28	2.11	1	1	76.43	1.3	1.63	0.05	0.24	11.22
18	MOL000223	caffeic acid	180.17	1.37	3	4	25.76	0.21	-0.26	0.05	0.44
19	MOL002558	Skimmetin	162.15	1.63	1	3	27.37	0.74	0.52	0.05	0.43
20	MOL000263	oleanolic acid	456.78	6.42	2	3	29.02	0.59	0.07	0.76	0.25
21	MOL002841	l-alpha-Fenchone	152.26	2.36	0	1	72.64	1.35	1.79	0.05	0.29	11.25
22	MOL002902	Ethyl caffeate	208.23	1.97	2	4	103.85	0.73	0.51	0.07	0.34	3.76
23	MOL000305	lauric acid	200.36	4.54	1	2	23.59	1.02	1.1	0.04	0
24	MOL000357	Sitogluside	576.95	6.34	4	6	20.63	-0.14	-0.93	0.62	0.23
25	MOL000358	beta-sitosterol	414.79	8.08	1	1	36.91	1.32	0.99	0.75	0.23	5.36
26	MOL000361	Amyrin	426.8	7.3	1	1	17.6	1.45	1.29	0.76	0.22
27	MOL003837	esculetin	178.15	1.37	2	4	22.97	0.44	0.02	0.07	0.36
28	MOL000399	Docosanoate	340.66	9.11	1	2	15.69	1.21	0.91	0.26	0
29	MOL000040	Scopoletol	192.18	1.62	1	4	27.77	0.71	0.3	0.08	0
30	MOL000415	rutin	610.57	-1.45	10	16	3.2	-1.93	-2.75	0.68	0
31	MOL000422	kaempferol	286.25	1.77	4	6	41.88	0.26	-0.55	0.24	0	14.74
32	MOL004355	Spinasterol	412.77	7.64	1	1	42.98	1.44	1.04	0.76	0.21	5.32
33	MOL004368	Hyperin	464.41	-0.59	8	12	6.94	-1.42	-2.08	0.77	0
34	MOL000449	Stigmasterol	412.77	7.64	1	1	43.83	1.44	1	0.76	0.22	5.57
35	MOL004652	(2R,3R,4S,5S,6R)-2-[[(3S,5S,9R,10S,13R,14R,17R)-17-[(E,2R,5S)-5-ethyl-6-methylhept-3-en-2-yl]-10,13-dimethyl-2,3,4,5,6,9,11,12,14,15,16,17-dodecahydro-1H-cyclopenta[a]phenanthren-3-yl]oxy]-6-(hydroxymethyl)oxane-3,4,5-triol	574.93	5.89	4	6	21.2	-0.2	-0.99	0.63	0.21
36	MOL004798	delphinidin	303.26	1.4	6	7	40.63	-0.02	-0.81	0.28	0.35	1.16
37	MOL000499	malvidin	331.32	1.9	4	7	2.48	0.32	-0.41	0.34	0
38	MOL000511	ursolic acid	456.78	6.47	2	3	16.77	0.67	0.07	0.75	0.26
39	MOL000515	Melissic acid	452.9	12.75	1	2	13.22	1.31	0.9	0.49	0.18
40	MOL005151	[(3S)-3,7-dimethylocta-1,6-dien-3-yl] acetate	196.32	3.12	0	2	36.84	1.4	1.51	0.04	0.27	5.5
41	MOL005217	Δ7-stigmasterol	410.75	7.39	1	1	13.01	1.47	1.11	0.76	0.23
42	MOL000561	Astragalin	448.41	-0.32	7	11	14.03	-1.34	-1.97	0.74	0.34
43	MOL000006	luteolin	286.25	2.07	4	6	36.16	0.19	-0.84	0.25	0.39	15.94
44	MOL000659	Montanic acid	424.84	11.84	1	2	13.69	1.28	0.98	0.46	0.16
45	MOL000663	lignoceric acid	368.72	10.02	1	2	14.9	1.24	1.01	0.33	0.17
46	MOL000675	oleic acid	282.52	6.84	1	2	33.13	1.17	0.78	0.14	0.2	4.99
47	MOL006763	Malvidin-3,5-diglucoside	655.64	-2.1	10	17	13.89	-2.57	-3.48	0.63	0.25
48	MOL006764	Peonin	625.61	-2.08	10	16	13.71	-2.3	-3.22	0.69	0.26
49	MOL006765	peonidin	301.29	1.92	4	6	26.92	0.27	-0.41	0.27	0.32
50	MOL006766	Vulgarsaponin B	721.04	3.99	6	11	18.75	-1.28	-1.94	0.23	0.24
51	MOL006767	Vulgaxanthin-I	339.34	-1.29	6	10	56.14	-1.56	-2.19	0.26	0	37.55
52	MOL006768	arjunglucoside I	666.94	1.43	8	11	8.11	-2.04	-2.92	0.35	0.23
53	MOL006769	isoquercetrin	464.41	-0.59	8	12	3.86	-1.36	-2.07	0.78	0.36
54	MOL006770	niga-chigoside F1	666.94	1.36	8	11	8.1	-1.85	-2.82	0.35	0.25
55	MOL006771	poriferasterol monoglucoside	574.93	5.89	4	6	21.32	-0.31	-1.01	0.63	0.23
56	MOL006772	poriferasterol monoglucoside_qt	412.77	7.64	1	1	43.83	1.33	0.93	0.76	0.23	5.32
57	MOL006773	sericoside	666.94	1.43	8	11	7.76	-1.94	-2.82	0.35	0.25
58	MOL006774	stigmast-7-enol	414.79	8.08	1	1	37.42	1.39	1.04	0.75	0.22	6.28
59	MOL000069	palmitic acid	256.48	6.37	1	2	19.3	1.09	1	0.1	0
60	MOL000698	(R)-(-)-alpha-Phellandrene	136.26	3.25	0	0	27.51	1.86	2.17	0.02	0.3
61	MOL000737	morin	302.25	1.5	5	7	46.23	0	-0.77	0.27	0.41	15.51
62	MOL000771	p-coumaric acid	164.17	1.64	2	3	43.29	0.46	0.13	0.04	0.45	4.43
63	MOL000498	isoorientin	448.41	-0.32	8	11	23.3	-1.35	-2.3	0.76	0
64	MOL000860	stearic acid	284.54	7.28	1	2	17.83	1.15	1.22	0.14	0.19
65	MOL000870	HEXATRIACONTANE	507.1	16.8	0	0	7.95	1.99	1.61	0.41	0.11
66	MOL000009	luteolin-7-o-glucoside	448.41	0.16	7	11	7.29	-1.23	-2.49	0.78	0.32
67	MOL000971	Ethylpalmitate	284.54	6.97	0	2	18.99	1.41	1.15	0.14	0.16
68	MOL005928	isoferulic acid	194.2	1.62	2	4	50.83	0.49	0.01	0.06	0	2.45
69	MOL001955	Heriguard	354.34	-0.42	6	9	11.93	-1.03	-1.71	0.33	0.37
70	MOL000442	1,7-Dihydroxy-3,9-dimethoxy pterocarpene	314.31	3.11	2	6	39.05	0.89	-0.04	0.48	0	7.95
71	MOL000441	LUPENONE	424.78	7.36	0	1	11.66	1.48	1.31	0.78	0
72	MOL000440	isomucronulatol-7,2'-di-O-glucosiole_qt	464.51	1.22	5	10	23.42	-0.66	-1.48	0.79	0
73	MOL000439	isomucronulatol-7,2'-di-O-glucosiole	626.67	-0.68	8	15	49.28	-2.22	-3.36	0.62	0	0.93
74	MOL000438	(3R)-3-(2-hydroxy-3,4-dimethoxyphenyl)chroman-7-ol	302.35	3.13	2	5	67.67	0.96	0.34	0.26	0	2.9
75	MOL000437	Hirsutrin	464.41	-0.59	8	12	1.86	-1.66	-2.31	0.77	0
76	MOL000436	(Z)-1-(2,4-dihydroxyphenyl)-3-(4-hydroxyphenyl)prop-2-en-1-one	256.27	2.9	3	4	87.51	0.2	-0.48	0.15	0	20.28
77	MOL000435	acetylastragaloside I_qt	749.05	2.54	3	12	30.75	-1.07	-2.1	0.17	0	12.94
78	MOL000434	acetylastragaloside I	911.21	0.79	6	17	43.54	-2.18	-3.23	0.09	0	16.02
79	MOL000433	FA	441.45	0.01	7	13	68.96	-1.5	-2.59	0.71	0	24.81
80	MOL000432	linolenic acid	278.48	5.95	1	2	45.01	1.21	0.84	0.15	0	5.54
81	MOL000431	coumarin	146.15	1.9	0	2	29.17	1.2	1.3	0.04	0
82	MOL000430	betaine	117.17	-2.04	0	2	40.92	-0.77	-1.31	0.01	0.08	10.78
83	MOL000429	Crystal VI	132.14	-1.85	5	5	83.96	-0.88	-1.15	0.02	0	11.59
84	MOL000428	asernestioside B_qt	811.13	0.92	7	14	14.03	-1.81	-2.98	0.09	0
85	MOL000427	asernestioside B	973.29	-0.83	10	19	12.54	-2.86	-4.41	0.03	0
86	MOL000426	asernestioside A_qt	769.09	0.54	8	13	24.55	-1.95	-2.98	0.1	0
87	MOL000425	asernestioside A	931.25	-1.21	11	18	11.07	-3.03	-4.31	0.03	0
88	MOL000424	RAM	164.18	-1.62	4	5	50.5	-1.21	-3.21	0.04	0	11.27
89	MOL000423	rhamnocitrin-3-O-glucoside	462.44	-0.07	6	11	2.87	-1.34	-1.97	0.76	0
90	MOL000421	nicotinic acid	123.12	0.28	1	3	47.65	0.34	0.21	0.02	0	11.98
91	MOL000420	XLS	150.15	-2.17	4	5	51.08	-1.27	-3.58	0.02	0	11.37
92	MOL000419	astrasieversianin XV	901.22	-0.7	10	17	11.19	-2.72	-4.03	0.07	0
93	MOL000418	3'-Hydroxy-4'-methoxyisoflavone-7-O-beta-D-glucoside	446.44	0.41	5	10	10.05	-0.93	-1.82	0.81	0
94	MOL000417	Calycosin	284.28	2.32	2	5	47.75	0.52	-0.43	0.24	0	17.1
95	MOL000416	Lariciresinol	360.44	2.46	3	6	5.53	0.27	-0.49	0.38	0
96	MOL000414	Caffeate	180.17	1.37	3	4	54.97	0.27	0.11	0.05	0	1.63
97	MOL000413	astrachrysoside A	769.09	0.54	8	13	24.55	-1.93	-2.96	0.1	0
98	MOL000412	Mucronulatol	302.35	3.13	2	5	4.22	0.93	0.4	0.26	0
99	MOL000411	Astraisoflavanin	464.51	1.22	5	10	18.37	-0.76	-1.56	0.86	0
100	MOL000410	AstragalosideIV_qt	622.93	1.4	6	9	7.07	-0.85	-1.7	0.32	0
101	MOL000409	AstragalosideIV	785.09	-0.35	9	14	17.74	-2.22	-3.17	0.15	0
102	MOL000408	astragalosideⅣ_qt	622.93	1.4	6	9	7.07	-1.11	-2.07	0.32	0
103	MOL000407	astragalosideⅣ	785.09	-0.35	9	14	22.5	-2.11	-3.41	0.15	0
104	MOL000406	astragalosideⅢ_qt	622.93	1.4	6	9	5.35	-1.26	-2.18	0.32	0
105	MOL000405	astragalosideⅢ	785.09	-0.35	9	14	31.83	-2.26	-3.37	0.1	0	9.05
106	MOL000404	astragalosideII_qt	664.97	1.78	5	10	11.55	-1.05	-2.21	0.25	0
107	MOL000403	astragalosideII	827.13	0.03	8	15	46.06	-2.05	-3.26	0.13	0	10.58
108	MOL000402	astragalosideI_qt	707.01	2.16	4	11	12.34	-1.15	-2.19	0.2	0
109	MOL000401	astragalosideI	869.17	0.41	7	16	46.79	-2.28	-3.58	0.11	0	13.14
110	MOL000400	Flavaxin	376.41	0.23	5	10	18.18	-1.52	-1.81	0.5	0
111	MOL000398	isoflavanone	316.33	2.42	2	6	109.99	0.53	0.17	0.3	0	15.51
112	MOL000397	cis-p-Coumarate	164.17	1.64	2	3	45.98	0.46	0.36	0.04	0	4.89
113	MOL000396	(+)-Syringaresinol	418.48	2.1	2	8	3.29	0.47	-0.34	0.72	0
114	MOL000395	GGB	176.21	-1.84	7	7	54.95	-0.72	-1.12	0.03	0	0.99
115	MOL000394	choline	104.2	-1.57	1	1	0.47	0.86	0.64	0.01	0
116	MOL000393	Soyasaponin I	943.26	0.97	11	18	2.06	-2.75	-3.38	0.05	0
117	MOL000392	formononetin	268.28	2.58	1	4	69.67	0.78	0.02	0.21	0	17.04
118	MOL000391	Ononin	430.44	0.68	4	9	11.52	-0.74	-1.67	0.78	0
119	MOL000390	daidzein	254.25	2.33	2	4	19.44	0.59	-0.22	0.19	0
120	MOL000389	FERULIC ACID (CIS)	194.2	1.62	2	4	54.97	0.53	0.36	0.06	0	2.58
121	MOL000388	gamma-aminobutyric acid	103.14	-0.62	3	3	24.09	-0.26	-0.57	0.01	0
122	MOL000387	Bifendate	418.38	2.56	0	10	31.1	0.15	-0.06	0.67	0	17.96
123	MOL000386	Fucopyranose, L-	164.18	-1.8	4	5	42.51	-1.32	-3.58	0.03	0	11.41
124	MOL000384	DL-Glucuronic acid	194.16	-2.47	5	7	3.35	-1.91	-4.72	0.04	0
125	MOL000383	D-Galacturonic acid, homopolymer	194.16	-2.47	5	7	29.75	-2	-4.71	0.04	0
126	MOL000382	Arabinose,d	150.15	-2.17	4	5	1.87	-1.59	-3.98	0.02	0
127	MOL000381	13-hydroxy-9,11-octadecadienoic acid	296.5	5.29	2	3	35.6	0.44	-0.38	0.17	0	4.63
128	MOL000380	(6aR,11aR)-9,10-dimethoxy-6a,11a-dihydro-6H-benzofurano[3,2-c]chromen-3-ol	300.33	2.64	1	5	64.26	0.93	0.55	0.42	0	8.49
129	MOL000379	9,10-dimethoxypterocarpan-3-O-β-D-glucoside	462.49	0.74	4	10	36.74	-0.63	-1.5	0.92	0	13.06
130	MOL000378	7-O-methylisomucronulatol	316.38	3.38	1	5	74.69	1.08	0.84	0.3	0	2.98
131	MOL000377	7-hydroxy-3-(2-hydroxy-3,4-dimethoxy-phenyl)chromone	314.31	2.3	2	6	5.45	0.58	-0.21	0.3	0
132	MOL000376	7,2'-dihydroxy-3',4'-dimethoxyisoflavone-7-O-β-D-glucoside	476.47	0.4	5	11	16.16	-0.87	-1.85	0.86	0
133	MOL000375	5'-hydroxyiso-muronulatol-2',5'-di-O-glucoside_qt	480.51	0.96	6	11	3.65	-1.11	-1.89	0.8	0
134	MOL000374	5'-hydroxyiso-muronulatol-2',5'-di-O-glucoside	642.67	-0.95	9	16	41.72	-2.47	-3.62	0.69	0	2.52
135	MOL000373	(2S)-4-methoxy-7-methyl-2-[1-methyl-1-[(2S,3R,4S,5S,6R)-3,4,5-trihydroxy-6-methylol-tetrahydropyran-2-yl]oxy-ethyl]-2,3-dihydrofuro[3,2-g]chromen-5-one	452.5	0.27	4	10	5.38	-0.8	-1.14	0.81	0
136	MOL000372	3-Hydroxy-2-picoline	109.14	0.7	1	2	62.47	1.05	1.02	0.02	0	11.95
137	MOL000371	3,9-di-O-methylnissolin	314.36	2.89	0	5	53.74	1.18	0.63	0.48	0	9
138	MOL000356	lupeol	426.8	7.4	1	1	12.12	1.46	1.29	0.78	0.24
139	MOL000354	isorhamnetin	316.28	1.76	4	7	49.6	0.31	-0.54	0.31	0.32	14.34
140	MOL000296	hederagenin	414.79	8.08	1	1	36.91	1.32	0.96	0.75	0	5.35
141	MOL000295	alexandrin	576.95	6.34	4	6	20.63	-0.2	-0.81	0.63	0
142	MOL000251	Rhamnocitrin	300.28	2.02	3	6	12.9	0.48	-0.38	0.27	0.32
143	MOL000239	Jaranol	314.31	2.09	2	6	50.83	0.61	-0.22	0.29	0.29	15.5
144	MOL000211	Mairin	456.78	6.52	2	3	55.38	0.73	0.22	0.78	0.26	8.87
145	MOL000114	vanillic acid	168.16	1.15	2	4	35.47	0.43	0.09	0.04	0.34	11.62
146	MOL000061	Prolinum	115.15	-0.06	2	3	77.57	0.22	0.29	0.01	0	11.13
147	MOL000054	L-	174.24	-1.11	7	6	47.64	-0.49	-1.04	0.03	0	0.85
148	MOL000033	(3S,8S,9S,10R,13R,14S,17R)-10,13-dimethyl-17-[(2R,5S)-5-propan-2-yloctan-2-yl]-2,3,4,7,8,9,11,12,14,15,16,17-dodecahydro-1H-cyclopenta[a]phenanthren-3-ol	428.82	8.54	1	1	36.23	1.45	1.09	0.78	0	5.22
149	MOL001689	acacetin	284.28	2.59	2	5	34.97	0.67	-0.05	0.24	0.35	17.25
150	MOL001790	Linarin	592.6	-0.18	7	14	39.84	-1.68	-2.77	0.71	0.27	16.07
151	MOL000359	sitosterol	414.79	8.08	1	1	36.91	1.32	0.87	0.75	0.22	5.37
152	MOL004799	chrysanthemin	449.42	-0.42	8	11	1.79	-1.33	-2.19	0.75	0.3
153	MOL000598	Octacosanol	410.86	11.92	1	1	10.7	1.48	0.68	0.41	0.16
154	MOL000749	Linoleic	280.5	6.39	1	2	41.9	1.23	0.81	0.14	0.23	5.27
155	MOL008173	daucosterol_qt	414.79	8.08	1	1	36.91	1.33	0.85	0.75	0.23	5.6
156	MOL008915	acacetin-7-O-β-D-galactopyranoside	446.44	0.19	6	10	50.19	-0.98	-2.06	0.77	0.28	16.55
157	MOL008916	angeloylajadin	330.41	2.51	0	5	19.15	0.5	0.09	0.39	0.37
158	MOL008917	angeloylcumambrin B	346.41	1.75	1	6	16.97	0.38	0.08	0.44	0.33
159	MOL008918	Arteglasin A	304.37	1.29	0	5	52.45	0.32	-0.11	0.33	0.35	1.4
160	MOL008919	(2S,6S,7aR)-2-[(1E,3E,5E,7E,9E,11E,13E,15E)-16-[(4S)-4-hydroxy-2,6,6-trimethyl-1-cyclohexenyl]-1,5,10,14-tetramethylhexadeca-1,3,5,7,9,11,13,15-octaenyl]-4,4,7a-trimethyl-2,5,6,7-tetrahydrobenzofuran-6-ol	584.96	8.3	2	3	59.52	0.82	-0.84	0.55	0.32	16.38
161	MOL008920	[(1S,3S)-2,2-dimethyl-3-(2-methylprop-1-enyl)cyclopropyl]methanol	154.28	2.09	1	1	26.8	1.17	1.25	0.04	0.28
162	MOL008921	(1R,5S)-4,7,7-trimethylbicyclo[3.1.1]hept-3-en-6-one	150.24	1.73	0	1	51.49	1.21	1.59	0.07	0.32	11.57
163	MOL008922	chrysanthetriol	254.41	2.15	3	3	15.4	0.19	-0.26	0.1	0.29
164	MOL008923	3-Methylanthralin	240.27	3.33	3	3	25.46	1.24	0.88	0.18	0.41
165	MOL008924	Azuleno(4,5-b)furan-2(3H)-one, 4-(acetyloxy)-3a,4,5,6,6a,7,9a,9b-octahydro-6-hydroxy-6,9-dimethyl-3-methylene-, (3aR-(3aalpha,4alpha,6alpha,6aalpha,9aalpha,9bbeta))-	306.39	1.23	1	5	68.44	0.06	-0.28	0.27	0.33	2.97
166	MOL008925	(3aR,4S,6R,6aR,9aR,9bR)-4,6-dihydroxy-6,9-dimethyl-3-methylene-4,5,6a,7,9a,9b-hexahydro-3aH-azuleno[5,4-d]furan-2-one	264.35	0.85	2	4	40.08	-0.03	-0.66	0.19	0.32	2.42
167	MOL008926	daucosterol	576.95	6.34	4	6	20.63	-0.18	-0.93	0.63	0.22
168	MOL008927	glyceryl-1-monobehenate	414.75	8.31	2	4	22.6	0.28	-0.52	0.45	0.17
169	MOL008928	handelin chrysanthelide	552.72	2.4	2	8	14.68	-0.51	-1.14	0.31	0.33
170	MOL008929	indicumenone	252.39	1.76	2	3	35.68	0.07	-0.57	0.1	0.33	4.27
171	MOL000011	(2R,3R)-3-(4-hydroxy-3-methoxy-phenyl)-5-methoxy-2-methylol-2,3-dihydropyrano[5,6-h][1,4]benzodioxin-9-one	386.38	2.49	2	8	68.83	0.21	-0.53	0.66	0.26	3.39
172	MOL011387	heptadeca-1,8-dien-4,6-diyn-3,10-diol	260.41	4.58	2	2	53.86	0.63	-0.63	0.11	0.37	5.02
173	MOL000116	Nonanal	142.27	3.22	0	1	40.28	1.31	1.5	0.02	0.21	6.35
174	MOL011729	11-hydroxy-sec-o-beta-d-glucosylhamaudol	472.49	-0.31	7	12	16.62	-1.7	-2.64	0.77	0.23
175	MOL011730	11-hydroxy-sec-o-beta-d-glucosylhamaudol_qt	292.31	0.88	3	6	50.24	-0.27	-1.23	0.27	0.23	12.71
176	MOL011731	3'-O-Acetylhamaudol	318.35	2.14	1	6	26.21	0.5	-0.01	0.34	0.27
177	MOL011732	anomalin	426.5	5.05	0	7	59.65	0.56	-0.02	0.66	0.35	1.59
178	MOL001945	Majudin	216.2	2.19	0	4	42.21	0.94	0.69	0.13	0.21	-3.6
179	MOL011734	Cimifugin	306.34	1.13	2	6	13.49	-0.09	-1.09	0.29	0.18
180	MOL011735	deltoin	328.39	3.96	0	5	14.25	0.83	0.2	0.36	0.31
181	MOL011736	3'-O-angeloylhamaudol	358.42	3.69	1	6	12.01	0.47	-0.07	0.45	0.3
182	MOL011737	divaricatacid	320.32	1.34	2	7	87	-0.18	-1.05	0.32	0.25	14.83
183	MOL011738	divaricataester,a	264.3	1.29	0	5	64.02	0.18	-0.03	0.13	0.3	11.32
184	MOL011739	divaricataester,b	346.41	2.56	1	6	26.1	0.55	-0.11	0.39	0.27
185	MOL011740	divaricatol	334.35	1.25	2	7	31.65	-0.13	-1.09	0.38	0.24	13.41
186	MOL011741	fangfengalpyrimidine	296.36	-1.27	3	7	15.37	-1.11	-1.51	0.24	0.27
187	MOL011742	fraxidin	220.24	1.46	1	4	42.22	0.89	0.48	0.1	0.26	0.59
188	MOL011743	hamaudol	276.31	1.76	2	5	21.46	0.37	-0.29	0.24	0.25
189	MOL001941	Ammidin	270.3	3.65	0	4	34.55	1.13	0.92	0.22	0.28	-1.35
190	MOL011745	isofraxidin	220.24	1.46	1	4	39.75	0.85	0.5	0.1	0.24	2.12
191	MOL011746	isopimpinellin	246.23	2.17	0	5	43.14	0.87	0.54	0.17	0.17	-2.97
192	MOL011747	ledebouriellol	374.42	2.8	2	7	32.05	0.07	-0.81	0.51	0.27	14.57
193	MOL011748	nodakenetin	230.28	3.18	0	3	68.62	1.08	0.91	0.15	0.28	1.75
194	MOL011749	phelloptorin	300.33	3.64	0	5	43.39	0.9	0.43	0.28	0.24	-1.74
195	MOL011750	prim-o-beta-d-glucosylcimifugin	486.52	-0.06	6	12	27	-1.52	-2.45	0.79	0.21
196	MOL001950	psoralen	186.17	2.2	0	3	33.06	1.05	1.06	0.1	0.27	-2.67
197	MOL011752	sec-o-beta-d-glucosylhamaudol	456.49	0.58	6	11	15.08	-1.29	-1.96	0.75	0.26
198	MOL011753	5-O-Methylvisamminol	290.34	2.02	1	5	37.99	0.54	-0.1	0.25	0.23	14.67
199	MOL011754	4-hydroxy-9-methoxyfuro[3,2-g]chromen-7-one	232.2	1.92	1	5	31.78	0.75	0.5	0.15	0.22	-0.36
200	MOL011755	5-methoxy-8-hydroxypsoralen	232.2	1.92	1	5	48.4	0.59	0.27	0.15	0.24	-2.45
201	MOL011756	7-octen-4-ol	128.24	2.39	1	1	33.99	1.11	1.24	0.01	0.26	4.63
202	MOL001953	Uvadex	216.2	2.19	0	4	35.3	1.05	0.93	0.13	0.25	-1.87
203	MOL001787	ADO	267.28	-2.02	5	8	15.98	-1.56	-2.22	0.18	0.23
204	MOL001940	Falcarindiol	260.41	4.71	2	2	39.3	0.37	-0.36	0.11	0.35	4.56
205	MOL001944	Marmesin	246.28	2.03	1	4	50.28	0.52	0.07	0.18	0.3	-0.09
206	MOL001946	Ammijin	408.44	0.28	4	9	15.48	-0.9	-1.43	0.69	0.28
207	MOL002029	()-Cuparene	202.37	4.72	0	0	38.26	1.88	2.15	0.07	0.3	-2.24
208	MOL002644	Phellopterin	300.33	3.64	0	5	40.19	0.98	0.48	0.28	0.24	-1.64
209	MOL000003	MTL	182.2	-2.94	6	6	17.73	-1.58	-4.07	0.03	0.18
210	MOL000032	beta-Eudesmol	222.41	3.72	1	1	26.09	1.32	1.38	0.1	0
211	MOL000666	hexanal	100.18	1.85	0	1	55.71	1.25	1.52	0.01	0.23	10.96
212	MOL000710	OYA	128.24	2.77	0	1	19.07	1.3	1.52	0.01	0.23
213	MOL007502	NSC692928	244.41	5.68	1	1	43.31	1.44	0.66	0.1	0.35	6.66
214	MOL000968	beta-Bisabolene	204.39	5.33	0	0	29.59	1.88	2.13	0.06	0.29
215	MOL000018	(+/-)-Isoborneol	154.28	1.98	1	1	86.98	1.27	1.6	0.05	0	11.36
216	MOL000023	Hemo-sol	136.26	3.5	0	0	39.84	1.83	2.12	0.02	0	11.68
217	MOL000035	beta-Selinene	204.39	4.81	0	0	24.39	1.83	2.12	0.08	0
218	MOL000115	Undecenal	168.31	4.11	0	1	39.35	1.43	1.61	0.03	0.25	7.11
219	MOL000117	Cymol	134.24	3.51	0	0	27.2	1.86	2.1	0.02	0.34
220	MOL000118	(L)-alpha-Terpineol	154.28	2.42	1	1	48.8	1.39	1.72	0.03	0.27	11.35
221	MOL000120	dec-2-enal	154.28	3.66	0	1	18.55	1.4	1.59	0.02	0.27
222	MOL000125	(-)-alpha-Pinene	136.26	2.87	0	0	46.25	1.85	2.3	0.05	0.25	11.42
223	MOL000128	NERYLACETATE	196.32	3.31	0	2	25.94	1.28	1.28	0.04	0.27
224	MOL000129	Acetate C-8	172.3	3.18	0	2	18.43	1.24	1.28	0.03	0.18
225	MOL000162	beta-Chamigrene	204.39	4.71	0	0	31.99	1.82	2.07	0.08	0	8.59
226	MOL000172	Furol	96.09	0.99	0	2	34.35	1.08	1.51	0.01	0.2	4.53
227	MOL000173	wogonin	284.28	2.59	2	5	30.68	0.79	0.04	0.23	0.32	17.75
228	MOL000196	L-Bornyl acetate	196.32	2.35	0	2	65.52	1.29	1.59	0.08	0.23	6.94
229	MOL000198	(R)-linalool	154.28	2.74	1	1	39.8	1.33	1.36	0.02	0.32	6.48
230	MOL000202	Moslene	136.26	3.45	0	0	33.02	1.88	2.05	0.02	0.27	11.08
231	MOL000234	L-Limonen	136.26	3.5	0	0	38.09	1.83	2.13	0.02	0.29	11.64
232	MOL000264	Tereben	136.26	3.64	0	0	29.62	1.86	2.11	0.02	0.28
233	MOL000266	beta-Cubebene	204.39	4.22	0	0	32.81	1.83	2.02	0.11	0.25	6.59
234	MOL000268	(1S,5S)-1-isopropyl-4-methylenebicyclo[3.1.0]hexane	136.26	2.93	0	0	46.21	1.83	2.18	0.04	0.31	11.47
235	MOL000271	l-carvone	150.24	2.36	0	1	49.47	1.35	1.65	0.03	0.33	11.75
236	MOL000302	Undekansaeure	186.33	4.09	1	2	30.14	0.98	0.94	0.03	0	4.93
237	MOL000303	caprylic acid	144.24	2.72	1	2	16.4	0.9	1.02	0.02	0
238	MOL000474	(-)-Epoxycaryophyllene	220.39	3.52	0	1	35.94	1.57	1.83	0.13	0	6.09
239	MOL000597	Neryl acetate	196.32	3.31	0	2	57.47	1.25	1.4	0.04	0.27	7.92
240	MOL000602	FUM	116.08	-0.01	2	4	17.74	-0.59	-0.99	0.01	0.39
241	MOL000614	osthol	244.31	3.74	0	3	38.75	1.15	0.85	0.13	0.32	2.67
242	MOL000615	delta-amorphene	204.39	4.94	0	0	17.95	1.85	1.99	0.08	0.24
243	MOL000661	PENTACOSANOIC ACID	382.75	10.47	1	2	14.57	1.26	0.96	0.37	0.17
244	MOL000667	1-hexanol	102.2	1.88	1	1	22.04	1.08	1.21	0.01	0.19
245	MOL000668	PENTYLFURAN	138.23	3.12	0	1	54.59	1.72	1.94	0.02	0.1	-1.96
246	MOL000676	DBP	278.38	4.2	0	4	64.54	0.8	0.56	0.13	0.34	5.41
247	MOL000699	m-Cymol	134.24	3.51	0	0	48.85	1.88	2.1	0.02	0.34	11.33
248	MOL000705	WLN: VH6	114.21	2.31	0	1	19.59	1.29	1.49	0.01	0.23
249	MOL000708	WLN: VHR	106.13	1.59	0	1	32.63	1.32	1.66	0.01	0.44	12.07
250	MOL000709	(S)-Matsutake alcohol	128.24	2.53	1	1	40.11	1.19	1.35	0.01	0.28	5.62
251	MOL000716	trans-2-nonenal	140.25	3.2	0	1	19.18	1.37	1.59	0.02	0.27
252	MOL000723	trans-2,4-decadienal	152.26	3.21	0	1	51.03	1.4	1.49	0.02	0.32	7.44
253	MOL000724	Geranylacetone	194.35	3.62	0	1	18.66	1.5	1.55	0.04	0.29
254	MOL000879	methyl palmitate	270.51	6.62	0	2	18.09	1.37	1.18	0.12	0.14
255	MOL000905	()-beta-Pinene	136.26	2.93	0	0	44.77	1.85	2.29	0.05	0.28	11.32
256	MOL000914	(5S)-1-isopropyl-4-methylbicyclo[3.1.0]hex-3-ene	136.26	2.87	0	0	47.13	1.81	2.14	0.04	0.29	11.44
257	MOL000918	2-NONANONE	142.27	2.7	0	1	8.51	1.34	1.62	0.02	0.24
258	MOL000922	(R)-p-Menth-1-en-4-ol	154.28	2.55	1	1	32.16	1.33	1.52	0.03	0.26	11.39
259	MOL000974	cuminal	148.22	2.78	0	1	38.29	1.39	1.61	0.03	0.36	1.94
260	MOL001110	cis-beta-Ocimene	136.26	3.63	0	0	25.38	1.85	2.03	0.02	0.34
261	MOL001114	2-[(1R)-2,2,3-trimethyl-1-cyclopent-3-enyl]ethanal	152.26	2.19	0	1	45.71	1.31	1.66	0.03	0.29	11.62
262	MOL001121	19894-97-4	152.26	1.78	1	1	49.98	1.25	1.5	0.06	0.21	11.55
263	MOL001123	muurolene	204.39	4.75	0	0	19.5	1.84	2.16	0.08	0.25
264	MOL001129	l-Verbenone	150.24	1.94	0	1	50.66	1.26	1.53	0.06	0.32	11.56
265	MOL001227	Decyl acetate	200.36	4.09	0	2	25.07	1.28	1.33	0.04	0.16
266	MOL001245	(1S,5R)-7,7-dimethyl-4-bicyclo[3.1.1]hept-3-enecarboxaldehyde	150.24	2.04	0	1	41.25	1.34	1.66	0.06	0.29	11.47
267	MOL001390	49070_FLUKA	222.41	3.2	1	1	85.51	1.29	1.46	0.12	0.24	12.06
268	MOL001396	PENTADECYLIC ACID	242.45	5.91	1	2	20.18	1.08	0.88	0.08	0.18
269	MOL001487	FITONE	268.54	6.2	0	1	6.67	1.5	1.44	0.1	0.22
270	MOL001494	Mandenol	308.56	6.99	0	2	42	1.46	1.14	0.19	0.25	5.39
271	MOL001556	Isocaryophyllene	204.39	4.75	0	0	27.3	1.83	2.06	0.09	0.28
272	MOL001578	Hypnon	120.16	1.57	0	1	48.19	1.36	1.54	0.02	0.45	25.2
273	MOL001640	NON	172.3	3.63	1	2	26.74	0.96	1.06	0.03	0.22
274	MOL001641	METHYL LINOLEATE	294.53	6.64	0	2	41.93	1.44	1.08	0.17	0.21	6.05
275	MOL001863	METHYL ISOPALMITATE	270.51	6.41	0	2	9.42	1.38	1.23	0.11	0.16
276	MOL001889	Methyl linolelaidate	294.53	6.64	0	2	41.93	1.46	1.11	0.17	0.2	5.78
277	MOL001942	isoimperatorin	270.3	3.65	0	4	45.46	0.97	0.66	0.23	0.27	-1.44
278	MOL001949	panaxynol	244.41	5.68	1	1	42.44	1.52	1.03	0.1	0.32	7.14
279	MOL002024	(1S,4R)-1,7,7-trimethylbicyclo[2.2.1]hept-2-ene	136.26	2.63	0	0	39.62	1.8	2.21	0.04	0.25	11.28
280	MOL002033	cis-Thujopsene	204.39	4.08	0	0	56.43	1.84	2.24	0.12	0.25	-1.45
281	MOL002137	OCT	114.26	4.02	0	0	29.72	1.78	2.02	0.01	0.19
282	MOL002138	p-Cymen-8-ol	150.24	2.29	1	1	32.26	1.33	1.35	0.03	0.35	11.04
283	MOL002153	1H-Cycloprop(e)azulen-7-ol, decahydro-1,1,7-trimethyl-4-methylene-, (1aR-(1aalpha,4aalpha,7beta,7abeta,7balpha))-	220.39	3.01	1	1	82.33	1.37	1.49	0.12	0.28	12.04
284	MOL002198	Heptan	100.23	3.57	0	0	41.8	1.77	2.04	0	0.2	10.36
285	MOL002207	1(3H)-Isobenzofuranone, 3-butyl-3a,4,5,6-tetrahydro-, cis-(-)-	194.3	3.37	0	2	65.03	1.25	1.38	0.07	0.27	5.13
286	MOL002378	UND	156.35	5.39	0	0	17.15	1.79	2.02	0.02	0.18
287	MOL002379	PTL	86.15	1.4	0	1	59.53	1.21	1.52	0	0	11.32
288	MOL002453	(-)-Comphene	136.26	2.93	0	0	34.98	1.81	2.21	0.04	0.28	11.29
289	MOL002480	Methylbutenol	86.15	0.84	1	1	54.58	1.12	1.32	0.01	0.33	11.47
290	MOL002520	.beta.-Fenchyl acetate, exo-	196.32	2.49	0	2	108.68	1.27	1.62	0.07	0.22	-2.37
291	MOL002972	(4S)-1-methyl-4-(6-methylhepta-1,5-dien-2-yl)cyclohexene	204.39	5.33	0	0	20.3	1.89	1.99	0.06	0.28
292	MOL003040	Amylol	88.17	1.43	1	1	76.16	1.02	1.14	0	0.2	11.03
293	MOL003050	nonanoic acid	158.27	3.17	1	2	40.51	0.92	1.08	0.02	0.23	4.15
294	MOL003453	ZINC02571348	142.27	2.99	1	1	39.15	1.21	1.31	0.02	0.24	3.1
295	MOL003493	naphthalene	128.18	2.74	0	0	27.55	1.87	1.92	0.03	0.49
296	MOL003547	Azaron	208.28	2.74	0	3	38.39	1.42	1.18	0.06	0	4.55
297	MOL003561	isopimpinellin	246.23	2.17	0	5	25.93	0.94	0.5	0.17	0
298	MOL003588	Prangenidin	270.3	3.79	1	4	36.31	0.91	0.5	0.22	0.29	-2.39
299	MOL003937	Naphthalene, 1,2,3,4,4a,5,6,8a-octahydro-7-methyl-4-methylene-1-(1-methylethyl)-, (1alpha,4abeta,8aalpha)-	204.39	4.8	0	0	20.21	1.87	2.06	0.08	0.26
300	MOL003951	Benzyl isovalerate	192.28	2.98	0	2	58.44	1.32	1.41	0.05	0.36	4.09
301	MOL004284	2-Nonadecanone	282.57	7.27	0	1	14.38	1.52	1.53	0.14	0.19
302	MOL004294	Perillen	150.24	3.25	0	1	19.74	1.8	1.94	0.03	0.2
303	MOL004480	acetic acid	60.06	-0.23	1	2	47.87	0.42	0.72	0	0.29	12.21
304	MOL004667	fraxetin	208.18	1.35	2	5	23.04	0.51	0.36	0.09	0.28
305	MOL004682	Methyl octylate	158.27	2.97	0	2	18.71	1.23	1.32	0.02	0.18
306	MOL004687	2-octanone	128.24	2.25	0	1	19.29	1.35	1.57	0.01	0.25
307	MOL004727	(1R,4aR,8aS)-1-isopropyl-7-methyl-4-methylene-2,3,4a,5,6,8a-hexahydro-1H-naphthalene	204.39	4.8	0	0	21.35	1.84	2.1	0.08	0.27
308	MOL004775	Isobergapten	216.2	2.19	0	4	34.75	0.96	0.49	0.13	0.19	-3.86
309	MOL004783	nonane	128.29	4.48	0	0	29.23	1.75	1.95	0.01	0.19
310	MOL004793	Marmesine	246.28	2.03	1	4	84.77	0.43	-0.19	0.18	0.3	0.16
311	MOL005274	Neohexane	86.2	2.65	0	0	37.81	1.77	2.16	0.01	0.25	11.05
312	MOL005402	Methyl margarate	284.54	7.08	0	2	17.41	1.37	1.25	0.14	0.17
313	MOL005723	Phytodolor	222.21	1.6	1	5	52.32	0.76	0.44	0.1	0	2.21
314	MOL005786	Byakangelicin	334.35	1.7	2	7	27.67	-0.09	-0.81	0.35	0.22
315	MOL007514	methyl icosa-11,14-dienoate	322.59	7.55	0	2	39.67	1.47	1.1	0.23	0.18	5.24
316	MOL007545	lanceol	220.39	4.24	1	1	37.54	1.28	1.26	0.07	0.26	4.96
317	MOL008743	1-Tridecyne	180.37	6.49	0	0	17.67	1.91	2.04	0.03	0.25
318	MOL009356	Tectochrysin	268.28	2.85	1	4	9.57	0.97	0.27	0.2	0.33
319	MOL010120	(1S,4R,4aR,8aR)-1-isopropyl-4,7-dimethyl-2,3,4,5,6,8a-hexahydro-1H-naphthalen-4a-ol	222.41	3.91	1	1	62.54	1.49	1.65	0.09	0.24	5.48
320	MOL010244	(2S)-Flavanone	224.27	3.1	0	2	64.04	1.14	1.05	0.13	0.44	21.83
321	MOL010705	2-Decenol	156.3	3.4	1	1	29.92	1.19	1.09	0.02	0.22
322	MOL010947	(Z)-calamenene	202.37	5.04	0	0	17.75	1.87	2.04	0.08	0.28
323	MOL011648	METHYL 10-OCTADECENOATE	296.55	7.09	0	2	31.9	1.42	1.18	0.17	0.2	5.57
324	MOL011860	d-Dihydrocarvone	152.26	2.4	0	1	62.94	1.36	1.63	0.03	0.3	10.99
325	MOL012462	2-Octenal, 2-butyl-	182.34	4.56	0	1	18.43	1.44	1.42	0.03	0.24
326	MOL013077	Decursin	328.39	3.96	0	5	39.27	0.77	0.25	0.38	0.29	-1.77
327	MOL013176	2-[(2S)-7-oxo-2,3-dihydrofuro[4,5-g]chromen-2-yl]propan-2-yl (E)-2-methylbut-2-enoate	328.39	3.96	0	5	17.32	0.82	0.16	0.36	0.33
328	MOL001055	5-isopropyl-2-methylbicyclo[3.1.0]hex-2-ene	136.26	2.87	0	0	47.19	1.82	2.18	0.04	0.29	11.44
329	MOL012111	(-)-galbacin	336.46	3.49	0	3	29.1	0.94	0.36	0.52	0.28
330	MOL012112	36150-23-9	370.43	2.44	0	6	34.73	0.79	-0.04	0.73	0.22	8.61
331	MOL012113	2,4,6-Octatriene, 3,4-dimethyl-	136.26	3.58	0	0	30.18	1.89	1.96	0.02	0.35	6.2
332	MOL012114	Dodecatetraenamide, N-(2-methylpropyl)-	247.42	3.98	1	2	48.46	1.37	1.16	0.09	0.32	6.26
333	MOL012115	(2S,3S)-5-allyl-2-(3,4-dimethoxyphenyl)-7-methoxy-3-methyl-2,3-dihydrobenzofuran	340.45	4.78	0	4	23.25	1.41	0.94	0.35	0.24
334	MOL012116	Sarisan	192.23	2.59	0	3	45.6	1.34	1.04	0.07	0.24	6.31
335	MOL012117	burcellin a	386.48	2.78	0	6	15.82	0.92	0.34	0.46	0.17
336	MOL012118	burcellin b	340.4	2.6	0	5	9.75	0.65	0.31	0.44	0.3
337	MOL012119	(1R,5R,6R,7R)-3-allyl-6-(3,4-dimethoxyphenyl)-1-methoxy-7-methylbicyclo[3.2.1]oct-2-ene-4,8-dione	356.45	2.78	0	5	61.56	0.42	-0.09	0.36	0.27	2.73
338	MOL012120	(1R,5R,6R,7R)-3-allyl-6-(1,3-benzodioxol-5-yl)-1-methoxy-7-methylbicyclo[3.2.1]oct-2-ene-4,8-dione	340.4	2.58	0	5	58.79	0.35	-0.18	0.41	0.35	8.57
339	MOL012121	denudadione c	340.4	2.31	0	5	6	0.47	0.1	0.41	0.35
340	MOL012122	denudalide	286.4	4.88	1	3	23.59	1.03	0.39	0.19	0.34
341	MOL012123	denudanolide a	354.43	3.7	0	5	31.19	0.68	0.09	0.46	0.35	9.15
342	MOL012124	denudanolide b	356.45	3.65	1	5	100.06	0.68	0.16	0.36	0.31	4.03
343	MOL012125	denudanolide c	370.48	3.9	0	5	62.56	0.77	0.15	0.39	0.27	3.46
344	MOL012126	denudanolide d	400.51	3.88	0	6	51.28	0.83	0.27	0.47	0.24	2.71
345	MOL012127	denudaquinol	318.45	4.87	2	4	4.09	0.78	0.19	0.2	0.31
346	MOL012128	epicamphor	152.26	1.73	0	1	50.47	1.21	1.58	0.05	0.29	11.31
347	MOL012129	5-[(1R,3aR,4S,6aR)-4-(3,4-dimethoxyphenyl)-1,3,3a,4,6,6a-hexahydrofuro[4,3-c]furan-1-yl]-1,3-benzodioxole	370.43	2.44	0	6	55.61	0.82	0.07	0.73	0.23	8.85
348	MOL012130	(2S,3R,3aR,7R,7aS)-7-allyl-2-(1,3-benzodioxol-5-yl)-3a,4-dimethoxy-3-methyl-2,3,7,7a-tetrahydrobenzofuran-6-one	372.45	2.09	0	6	59.37	0.64	0.24	0.51	0.27	14.38
349	MOL012131	isodihydrofutoquinol a	356.45	3.34	0	5	60.54	0.74	0.19	0.36	0.29	11.8
350	MOL012132	isodihydrofutoquinol b	356.45	3.34	0	5	9.32	0.81	0.27	0.36	0.3
351	MOL012133	Kakoul	194.2	1.74	1	4	63.1	0.61	0.39	0.07	0.26	18.52
352	MOL012134	lariciresinol	370.48	2.95	0	5	27.71	0.74	0.41	0.49	0.27
353	MOL012135	licarin b	324.4	4.58	0	4	11.35	1.29	0.75	0.4	0.32
354	MOL012136	5-[(2S,3S,4R,5R)-5-(3,4-dimethoxyphenyl)-3,4-dimethyl-2-tetrahydrofuranyl]-1,3-benzodioxole	356.45	4.11	0	5	60.11	1.02	0.48	0.45	0.26	7.77
355	MOL012137	magnolone	388.45	1.67	2	7	50.56	0.26	-0.71	0.55	0.23	9.9
356	MOL012138	(1S,5R,6R,7R)-3-allyl-6-(1,3-benzodioxol-5-yl)-1-methoxy-7-methyl-8-oxabicyclo[3.2.2]non-2-ene-4,9-dione	356.4	2.92	0	6	26.85	0.21	-0.25	0.46	0.36
357	MOL012139	nirandin a	386.48	2.79	0	6	20.98	0.91	0.27	0.45	0.2
358	MOL001643	Croweacin	192.23	2.59	0	3	53.28	1.26	0.97	0.07	0.3	7.28
359	MOL000019	D-Camphene	136.26	2.93	0	0	34.98	1.81	2.19	0.04	0	11.29
360	MOL000199	Safrol	162.2	2.61	0	2	45.34	1.44	1.29	0.05	0.38	5
361	MOL000207	Methyleugenol	178.25	2.81	0	2	73.36	1.47	1.41	0.04	0.27	2.92
362	MOL000232	()-alpha-Terpineol	154.28	2.42	1	1	46.3	1.28	1.4	0.03	0.26	10.75
363	MOL002361	Terragon	148.22	2.82	0	1	36.59	1.72	1.83	0.03	0.34	1.79
364	MOL000244	()-Borneol	154.28	1.98	1	1	81.8	1.22	1.47	0.05	0.24	11.36
365	MOL000254	eugenol	164.22	2.55	1	2	56.24	1.35	1.32	0.04	0.32	0.92
366	MOL000257	(-)-beta-Phellandrene	136.26	3.31	0	0	40.44	1.83	2.1	0.02	0.31	10.91
367	MOL000261	Myristicin	192.23	2.59	0	3	17.99	1.35	1.14	0.07	0.3
368	MOL000269	Elemicin	208.28	2.79	0	3	21.94	1.41	1.28	0.06	0.2
369	MOL000309	denudatin,a	340.4	2.61	0	5	6.93	0.71	0.21	0.44	0.31
370	MOL000310	Denudatin B	356.45	2.8	0	5	61.47	0.9	0.35	0.38	0.24	7.71
371	MOL000313	Galgravin	372.5	4.31	0	5	57.12	1.13	0.48	0.39	0.19	1.45
372	MOL000314	(2S,3S,4S,5S)-2,5-bis(3,4-dimethoxyphenyl)-3,4-dimethyltetrahydrofuran	372.5	4.31	0	5	57.12	1.11	0.55	0.39	0.2	1.47
373	MOL000315	hancinone	340.4	2.61	0	5	39.31	0.74	0.46	0.44	0.31	14.61
374	MOL000333	Veraguensin	372.5	4.31	0	5	25.53	1.15	0.72	0.39	0.19
375	MOL004364	3,5-Dimethoxytoluene	152.21	2.28	0	2	20.87	1.52	1.49	0.03	0
376	MOL000478	Eucarvone	150.24	2.07	0	1	53.14	1.35	1.65	0.03	0	11.45
377	MOL000601	O-Methylthymol	164.27	3.49	0	1	47.65	1.75	1.87	0.04	0.28	11.49
378	MOL007563	Yangambin	446.54	2.6	0	8	57.53	0.67	0.01	0.81	0.14	3.61
379	MOL000864	MYS	212.47	7.22	0	0	13.98	1.81	1.92	0.05	0.15
380	MOL009849	ZINC05223929	354.38	2.24	0	6	31.57	0.73	0.12	0.83	0.3	14.12
381	MOL000034	2-[(1R,3S,4S)-3-isopropenyl-4-methyl-4-vinylcyclohexyl]propan-2-ol	222.41	3.7	1	1	19.03	1.37	1.46	0.07	0
382	MOL000037	γ-elemene	204.39	4.93	0	0	23.79	1.87	2.1	0.06	0
383	MOL000123	geraniol	154.28	2.93	1	1	23.93	1.19	1.14	0.02	0.27
384	MOL000124	citral	152.26	3.19	0	1	22.52	1.33	1.43	0.02	0.33
385	MOL000127	Neral	152.26	3.19	0	1	19.48	1.36	1.51	0.02	0.34
386	MOL000166	ZINC01609418	222.41	4.31	1	1	21.62	1.41	1.37	0.07	0.26
387	MOL000201	p-Ocimene	136.26	3.63	0	0	15.06	1.85	1.99	0.02	0.39
388	MOL000208	()-Aromadendrene	204.39	4.22	0	0	55.74	1.81	2.06	0.1	0.26	11.84
389	MOL000233	delta-Terpineol	154.28	2.47	1	1	55.11	1.28	1.44	0.03	0.28	10.97
390	MOL000252	farnesol	222.41	4.76	1	1	28.44	1.32	1.07	0.06	0.28
391	MOL000259	o-Thymol	150.24	3.24	1	1	43.28	1.58	1.71	0.03	0.33	11.29
392	MOL000267	beta-Citronellol	156.3	3.05	1	1	38.89	1.2	1.14	0.02	0.24	5.21
393	MOL000473	(-)-trans-Carveol	152.26	2.4	1	1	45.28	1.18	1.41	0.03	0	11.83
394	MOL000479	Farnesene	204.39	5.52	0	0	17.42	1.95	2.21	0.05	0
395	MOL000607	Dehydro-p-cymene	132.22	3.31	0	0	11.63	1.88	1.93	0.02	0.44
396	MOL000611	beta-Bourbonene	204.39	4.22	0	0	16.98	1.82	2.11	0.11	0.27
397	MOL000669	(S)-camphor	152.26	1.94	0	1	21.68	1.28	1.74	0.05	0.28
398	MOL000696	β-terpineol	154.28	2.47	1	1	47.89	1.29	1.48	0.03	0.28	11.22
399	MOL000700	Nerol	154.28	2.93	1	1	35.66	1.15	1.14	0.02	0.29	6.75
400	MOL000712	o-Cymol	134.24	3.51	0	0	51.89	1.88	2.07	0.02	0.37	11.74
401	MOL000775	EEE	88.12	0.37	0	2	45.02	1.07	1.26	0	0.21	11.64
402	MOL000865	hexadecane	226.5	7.67	0	0	12.32	1.81	1.85	0.06	0.14
403	MOL000867	Heptadekan	240.53	8.13	0	0	8.64	1.84	1.87	0.07	0.14
404	MOL000868	LFA	282.62	9.5	0	0	8.46	1.83	1.8	0.13	0.13
405	MOL000895	Zingiberene	204.39	5.08	0	0	18.8	1.91	2.01	0.06	0.3
406	MOL000908	beta-elemene	204.39	4.79	0	0	25.63	1.84	2.07	0.06	0.33
407	MOL000911	Terpilene	136.26	3.45	0	0	33.95	1.84	2.1	0.02	0.27	11.05
408	MOL000924	Mnk	170.33	3.62	0	1	17.66	1.4	1.64	0.03	0.22
409	MOL000926	cis-beta-farnesene	204.39	5.52	0	0	6.75	1.92	2.15	0.05	0.34
410	MOL000930	cis-.alpha.-Farnesene	204.39	5.46	0	0	8.15	1.92	1.85	0.05	0.35
411	MOL000932	alpha-Farnesene	204.39	5.46	0	0	21.7	1.97	1.89	0.05	0.32
412	MOL000935	Hepanal	204.39	4.36	0	0	53.83	1.86	2.17	0.1	0.24	11.92
413	MOL000937	58870_FLUKA	204.39	4.36	0	0	49.01	1.82	2.08	0.1	0.22	12.47
414	MOL000938	calarene	204.39	4.12	0	0	51.55	1.82	2.05	0.11	0.23	-1.19
415	MOL000942	(1R,4S,4aR,8aR)-4-isopropyl-1,6-dimethyl-3,4,4a,7,8,8a-hexahydro-2H-naphthalen-1-ol	222.41	3.78	1	1	31.67	1.32	1.3	0.09	0.24	6.87
416	MOL001179	(&#8722;)-Alloaromadendrene	204.39	4.22	0	0	54.04	1.81	2.07	0.1	0.23	12.06
417	MOL001237	o-Acetyltoluene	134.19	2.06	0	1	38.96	1.47	1.66	0.02	0.43	25.18
418	MOL001566	calarene	204.39	4.12	0	0	52.16	1.82	2.04	0.11	0.23	-1.34
419	MOL001570	1,4,7,-Cycloundecatriene, 1,5,9,9-tetramethyl-, Z,Z,Z-	204.39	5.04	0	0	20.82	1.85	2.01	0.06	0.26
420	MOL001608	delta-elemene	204.39	4.73	0	0	26.98	1.84	2.02	0.06	0.3
421	MOL001619	UPL	268.59	9.04	0	0	8.52	1.83	1.7	0.11	0.16
422	MOL002002	cis-Carveol	152.26	2.4	1	1	45.61	1.39	1.62	0.03	0.27	11.73
423	MOL002040	(1S,4R)-fenchone	152.26	2.36	0	1	72.64	1.35	1.74	0.05	0.29	11.25
424	MOL002042	thymol	150.24	3.24	1	1	41.47	1.6	1.68	0.03	0.33	11.33
425	MOL002085	alpha-Cubebene	204.39	4.17	0	0	16.73	1.83	2.1	0.11	0.25
426	MOL002125	cis-Piperitol	154.28	2.66	1	1	43.26	1.27	1.49	0.03	0.27	10.86
427	MOL002126	(1S,4R,5R)-1-isopropyl-4-methyl-4-bicyclo[3.1.0]hexanol	154.28	1.91	1	1	27.22	1.17	1.41	0.05	0
428	MOL002128	1,3,8-p-Menthatriene	134.24	3.25	0	0	35.86	1.86	2.06	0.02	0.34	11.25
429	MOL002194	Decahydro-1,6-bis(methylene)-4-(1-methylethyl)-naphthalene	204.39	4.85	0	0	28.34	1.84	2.09	0.08	0.29
430	MOL002335	beta-Gurjunene	204.39	4.22	0	0	51.36	1.81	2.07	0.1	0.26	12.07
431	MOL002496	Sulcatone	126.22	1.79	0	1	26.36	1.35	1.52	0.01	0.31
432	MOL002504	Peruviol	222.41	4.56	1	1	29.61	1.47	1.44	0.06	0.29
433	MOL002829	trans-p-2-Menthen-1-ol	154.28	2.36	1	1	40.91	1.18	1.34	0.03	0.27	10.72
434	MOL002835	δ-cadinol	204.39	4.94	0	0	17.13	1.87	1.99	0.08	0.23
435	MOL003047	[(1S)-endo]-(-)-Borneol	154.28	1.98	1	1	83.54	1.22	1.43	0.05	0.25	11.33
436	MOL003104	(Z,E)-farnesol	222.41	4.76	1	1	41.14	1.34	1.11	0.06	0.27	5.06
437	MOL003112	(E,Z)-farnesol	222.41	4.76	1	1	36.73	1.32	1.14	0.06	0.27	4.58
438	MOL003126	alpha cadinene	204.39	4.75	0	0	18.73	1.85	2.05	0.08	0
439	MOL003534	CADINENE	204.39	4.75	0	0	17.12	1.88	2.06	0.08	0.25
440	MOL003536	T-Cadinol	222.41	3.78	1	1	28.59	1.41	1.47	0.09	0.24
441	MOL003537	T-Muurolol	222.41	3.78	1	1	30.41	1.36	1.44	0.09	0.23	7.11
442	MOL003538	()-Ledene	204.39	4.36	0	0	51.84	1.86	2.16	0.1	0.23	11.79
443	MOL003573	calacorene	200.35	4.79	0	0	16.2	1.89	1.99	0.08	0
444	MOL003575	α-Panasinsene	204.39	4.08	0	0	56.77	1.83	2.11	0.12	0	0.57
445	MOL003948	Cuminol	150.24	2.42	1	1	42.57	1.2	1.24	0.03	0.3	1.58
446	MOL004008	7R,8R-8-hydroxy-4-isopropylidene-7-methylbicyclo[5.3.1]undec-1-ene	220.39	4	1	1	29.24	1.34	1.27	0.09	0.25
447	MOL004031	(6S)-1-isopropyl-3-isopropylidene-6-methyl-6-vinylcyclohexene	204.39	4.88	0	0	21.72	1.88	2.09	0.06	0
448	MOL004056	α-Cadinene	204.39	4.75	0	0	14.76	1.87	2.04	0.08	0
449	MOL004680	cis-p-2-Menthen-1-ol	154.28	2.36	1	1	35.3	1.22	1.43	0.03	0.26	10.66
450	MOL004713	alpha-Eudesmol	222.41	3.67	1	1	25.02	1.31	1.29	0.1	0.25
451	MOL004723	beta-Terpinene	136.26	3.5	0	0	42.29	1.85	2.12	0.02	0.29	11.21
452	MOL004776	.alpha.-cis-bergamotene	204.39	4.7	0	0	28.67	1.86	2.11	0.09	0.27
453	MOL005121	Octadecanal	268.54	7.33	0	1	15.38	1.46	1.29	0.12	0.17
454	MOL005315	(R)-()-Citronellal	154.28	3.02	0	1	50.78	1.37	1.61	0.02	0.28	5.35
455	MOL005391	(Z,Z)-alpha-farnesene	204.39	5.46	0	0	8.47	1.92	1.85	0.05	0.36
456	MOL006286	alpha-amorphene	204.39	4.75	0	0	15.65	1.83	2.04	0.08	0.25
457	MOL006316	(1R,8aS)-4-isopropyl-1,6-dimethyl-1,2,3,7,8,8a-hexahydronaphthalene	204.39	4.94	0	0	16.04	1.85	2	0.08	0.24
458	MOL007946	19435-97-3	222.41	3.78	1	1	33.04	1.32	1.37	0.09	0.25	7.34
459	MOL010044	C09628	222.41	3.94	1	1	145.74	1.4	1.53	0.09	0.26	-2.06
460	MOL010266	linalool oxide B (cis-THF)	170.28	1.43	1	2	71.54	1.03	1.06	0.04	0.3	11.62
461	MOL011148	bergamotene (Z,.alpha.,cis)	204.39	4.7	0	0	18.43	1.86	1.96	0.09	0.26
462	MOL011310	(1R,3S,5R)-6,6-dimethyl-2-methylene-3-norpinanol	152.26	1.83	1	1	54	1.21	1.5	0.06	0.27	11.39
463	MOL011899	eremophilene	204.39	4.75	0	0	34.6	1.85	2.06	0.08	0.28	7.29
464	MOL012238	p-Hydroxycinnamic acid, ethyl ester	192.23	2.24	1	3	27.68	0.86	0.58	0.05	0.38
465	MOL012409	(2R-cis)-1,2,3,4,4a,5,6,7-Octahydro-alpha,alpha,4a,8-tetramethyl-2-naphthalenemethanol	222.41	3.86	1	1	24.28	1.33	1.47	0.1	0.23
466	MOL013062	BZQ	182.23	3.23	0	1	58.62	1.44	1.52	0.06	0.49	21.31
467	MOL000105	protocatechuic acid	154.13	0.9	3	4	25.37	0.1	-0.17	0.04	0.43
468	MOL001097	o-xylene	106.18	2.8	0	0	45.55	1.85	2.08	0.01	0.41	11.86
469	MOL001098	m-xylene	106.18	2.8	0	0	47.43	1.83	2.02	0.01	0.39	11.82
470	MOL001099	p-xylene	106.18	2.8	0	0	48.74	1.83	2.06	0.01	0.39	11.71
471	MOL000012	Arachic acid	312.6	8.19	1	2	16.66	1.18	1.09	0.19	0.18
472	MOL001484	Inermine	284.28	2.44	1	5	75.18	0.89	0.4	0.54	0.3	11.72
473	MOL001543	Vicenin-2	594.57	-2.45	11	15	3.42	-3.15	-3.87	0.78	0.32
474	MOL001599	α-cubebol	208.38	3.28	1	1	64.81	1.32	1.43	0.09	0.26	7.24
475	MOL001696	Morusin	420.49	4.94	3	6	11.52	0.51	-0.22	0.76	0.31
476	MOL001737	ICO	161.17	1.73	2	2	33.86	0.82	0.63	0.05	0.3	-7.7
477	MOL001789	isoliquiritigenin	256.27	2.9	3	4	85.32	0.44	-0.41	0.15	0.46	17.66
478	MOL001792	DFV	256.27	2.57	2	4	32.76	0.51	-0.29	0.18	0.42	17.89
479	MOL001850	Izoforon	138.23	2.06	0	1	44.98	1.28	1.66	0.03	0.32	11.4
480	MOL002166	ISOHEPTANE	100.23	3.36	0	0	59.94	1.81	2.25	0.01	0.22	10.67
481	MOL002311	Glycyrol	366.39	4.85	2	6	90.78	0.71	-0.2	0.67	0.28	9.85
482	MOL002547	21987_FLUKA	136.26	2.68	0	0	40.92	1.84	2.14	0.04	0.26	11.22
483	MOL002565	Medicarpin	270.3	2.66	1	4	49.22	1	0.53	0.34	0.31	8.46
484	MOL002678	EB	106.18	2.77	0	0	49.38	1.83	2.15	0.01	0.38	11.76
485	MOL002693	nicotiflorin	594.57	-1.18	9	15	3.64	-1.77	-2.55	0.73	0.3
486	MOL002844	Pinocembrin	256.27	2.57	2	4	64.72	0.61	0.12	0.18	0.43	17.96
487	MOL002850	butylated hydroxytoluene	220.39	4.85	1	1	40.02	1.75	1.8	0.07	0.3	10.36
488	MOL002943	BuOH	74.14	0.97	1	1	22.02	0.94	1.05	0	0.21
489	MOL003218	Neouralenol	370.38	3.36	5	7	12.76	0.24	-0.75	0.46	0.37
490	MOL003656	Lupiwighteone	338.38	3.92	3	5	51.64	0.68	-0.23	0.37	0.36	15.63
491	MOL003662	7,4'-Dihydroxyflavone	254.25	2.6	2	4	19.18	0.56	-0.16	0.18	0.43
492	MOL003686	Narcissoside	624.6	-1.19	9	16	5.09	-2.14	-2.74	0.65	0
493	MOL003896	7-Methoxy-2-methyl isoflavone	266.31	3.36	0	3	42.56	1.16	0.56	0.2	0.33	16.89
494	MOL003985	2-Caren-10-al	150.24	2.04	0	1	44.74	1.37	1.63	0.05	0.28	11.47
495	MOL004328	naringenin	272.27	2.3	3	5	59.29	0.28	-0.37	0.21	0.4	16.98
496	MOL000445	8-Prenylwighteone	406.51	5.78	3	5	23.22	0.93	0	0.54	0.33
497	MOL004589	Methylheptane	114.26	3.82	0	0	28.65	1.79	2.12	0.01	0.21
498	MOL000467	Castanin	298.31	2.57	1	5	23.54	0.77	-0.1	0.27	0
499	MOL000475	anethole	148.22	2.77	0	1	32.49	1.75	1.81	0.03	0	1.68
500	MOL004801	2',7-Dihydroxy-4'-methoxyisoflavan-7-O-β-d-glucopyranoside	434.48	0.59	5	9	10.46	-1.02	-1.82	0.73	0.31
501	MOL004802	(E)-1-butoxyhex-2-ene	156.3	3.31	0	1	41.72	1.5	1.56	0.02	0	6.68
502	MOL004803	3-Hydroxyglabrol	408.53	5.73	3	5	4.73	0.48	-0.31	0.58	0.33
503	MOL004804	18beta-glycyrrhetinic acid	470.76	5.49	2	4	22.05	0.1	-0.53	0.74	0
504	MOL004805	(2S)-2-[4-hydroxy-3-(3-methylbut-2-enyl)phenyl]-8,8-dimethyl-2,3-dihydropyrano[2,3-f]chromen-4-one	390.51	5.48	1	4	31.79	1	0.25	0.72	0.35	14.82
505	MOL004806	euchrenone	406.56	6.35	1	4	30.29	1.09	0.39	0.57	0	15.89
506	MOL004807	glucuronic acid	194.16	-2.31	5	7	46.18	-2.05	-4.58	0.06	0	11.13
507	MOL004808	glyasperin B	370.43	4.02	3	6	65.22	0.47	-0.09	0.44	0	16.1
508	MOL004809	glyasperin E	444.51	6.41	2	6	4.12	0.69	-0.41	0.75	0
509	MOL004810	glyasperin F	354.38	2.97	3	6	75.84	0.43	-0.15	0.54	0	15.64
510	MOL004811	Glyasperin C	356.45	4.73	3	5	45.56	0.71	0.07	0.4	0	3.13
511	MOL004812	glyasperins D	370.48	4.99	2	5	29.91	0.89	0.25	0.43	0
512	MOL004813	glyasperins Z	340.45	5	2	4	4.17	1.09	0.53	0.36	0
513	MOL004814	Isotrifoliol	298.26	2.99	2	6	31.94	0.53	-0.25	0.42	0	7.91
514	MOL004815	(E)-1-(2,4-dihydroxyphenyl)-3-(2,2-dimethylchromen-6-yl)prop-2-en-1-one	322.38	3.96	2	4	39.62	0.66	-0.12	0.35	0	16.16
515	MOL004816	(2R)-1-[2,4-dihydroxy-5-(3-methylbut-2-enyl)phenyl]-2-hydroxy-3-[4-hydroxy-3-(3-methylbut-2-enyl)phenyl]propan-1-one	410.55	5.96	4	5	1.06	0.33	-0.35	0.48	0
516	MOL004817	kanzonols K	436.54	5.76	3	6	0.97	0.76	0.05	0.66	0
517	MOL004818	kanzonols L	490.64	7.04	3	6	0.98	0.7	0.11	0.78	0
518	MOL004819	kanzonols T	440.53	4.41	5	7	17.87	0.05	-0.66	0.67	0
519	MOL004820	kanzonols W	336.36	3.63	2	5	50.48	0.63	0.04	0.52	0	0.15
520	MOL004821	kanzonols X	394.55	6.61	3	4	7.56	1.1	0.34	0.56	0
521	MOL004822	(E)-1-(2,4-dihydroxyphenyl)-3-[4-hydroxy-3-(3-methylbut-2-enyl)phenyl]prop-2-en-1-one	324.4	4.76	3	4	1.04	0.55	-0.22	0.27	0
522	MOL004823	licoagropin	320.46	5.77	0	2	27.14	1.63	1.08	0.51	0
523	MOL004824	(2S)-6-(2,4-dihydroxyphenyl)-2-(2-hydroxypropan-2-yl)-4-methoxy-2,3-dihydrofuro[3,2-g]chromen-7-one	384.41	2.96	3	7	60.25	0	-0.76	0.63	0	4.31
524	MOL004825	glyinflanin A	408.53	6.05	4	5	1.06	0.69	0.03	0.48	0.38
525	MOL005812	naringin	580.59	-0.46	8	14	6.92	-1.99	-3	0.78	0.31
526	MOL004827	Semilicoisoflavone B	352.36	2.85	3	6	48.78	0.45	-0.33	0.55	0	17.02
527	MOL004828	Glepidotin A	338.38	3.9	3	5	44.72	0.79	0.06	0.35	0	16.09
528	MOL004829	Glepidotin B	340.4	3.88	3	5	64.46	0.46	-0.09	0.34	0	15.98
529	MOL004830	Octadiene	110.22	3.19	0	0	34.53	1.81	2.07	0.01	0	3.75
530	MOL004831	(E)-1-[2,4-dihydroxy-3-(3-methylbut-2-enyl)phenyl]-3-[4-hydroxy-3-(3-methylbut-2-enyl)phenyl]prop-2-en-1-one	392.53	6.61	3	4	1.02	0.81	0.01	0.45	0.37
531	MOL004832	WLN: 4OVR	178.25	3.01	0	2	48.41	1.31	1.42	0.04	0	7.28
532	MOL004833	Phaseolinisoflavan	324.4	3.95	2	4	32.01	1.01	0.46	0.45	0	2.66
533	MOL004834	3-(2-hydroxy-4-methoxyphenyl)-2H-chromen-7-ol	270.3	2.96	2	4	4.66	0.89	0.16	0.21	0
534	MOL004835	Glypallichalcone	284.33	3.4	1	4	61.6	0.76	0.23	0.19	0	17.01
535	MOL004836	echinatin	270.3	3.15	2	4	66.58	0.38	-0.18	0.17	0	19.56
536	MOL004837	Karenzu DK2	224.27	3.16	0	2	62.26	0.94	0.64	0.1	0	33.72
537	MOL004838	8-(6-hydroxy-2-benzofuranyl)-2,2-dimethyl-5-chromenol	308.35	4.2	2	4	58.44	1	0.34	0.38	0.34	8.71
538	MOL004839	(1S,2S)-1,2-dimethylcyclopentane	98.21	2.79	0	0	41.78	1.78	2.26	0.01	0	10.93
539	MOL004840	Liconeolignan	354.43	5.23	2	5	4.41	1	0.04	0.4	0
540	MOL004841	Licochalcone B	286.3	2.88	3	5	76.76	0.47	-0.46	0.19	0	17.02
541	MOL004842	licochalcone C	338.43	5.01	2	4	4.44	0.63	0.05	0.29	0
542	MOL004843	licochalconeD	354.43	4.74	3	5	1.01	0.47	0.06	0.34	0
543	MOL004844	glabrol	392.53	6.28	2	4	4.25	0.84	0.06	0.54	0
544	MOL004845	apioglycyrrhizin	779.03	2.54	7	14	17.8	-1.91	-2.67	0.14	0
545	MOL004846	apioglycyrrhizin_qt	470.76	5.49	2	4	23.73	0.1	-0.56	0.74	0
546	MOL004847	2,2-DIMETHYLPENTANE	100.23	3.11	0	0	55.33	1.79	2.11	0.01	0	11
547	MOL004848	licochalcone G	354.43	4.35	3	5	49.25	0.64	-0.04	0.32	0.35	15.75
548	MOL004849	3-(2,4-dihydroxyphenyl)-8-(1,1-dimethylprop-2-enyl)-7-hydroxy-5-methoxy-coumarin	368.41	4.03	3	6	59.62	0.4	-0.23	0.43	0	0.69
549	MOL004850	liquoric acid	484.74	4.05	2	5	25.44	-0.01	-0.52	0.55	0
550	MOL004851	Licoflavone	322.38	4.46	2	4	18.75	0.82	-0.31	0.33	0
551	MOL004852	7-hydroxy-2-[4-hydroxy-3-(3-methylbut-2-enyl)phenyl]-6-(3-methylbut-2-enyl)chromone	390.51	6.32	2	4	4.44	0.88	-0.17	0.56	0
552	MOL004853	Licoflavonol	354.38	3.63	4	6	8.75	0.49	-0.3	0.4	0
553	MOL004385	Yinyanghuo D	338.38	4.19	3	5	13.99	0.61	-0.53	0.38	0
554	MOL004855	Licoricone	382.44	4.16	2	6	63.58	0.53	-0.14	0.47	0	16.37
555	MOL004856	Gancaonin A	352.41	4.17	2	5	51.08	0.8	0.13	0.4	0	16.82
556	MOL004857	Gancaonin B	368.41	3.91	3	6	48.79	0.58	-0.1	0.45	0	16.49
557	MOL004858	Gancaonin C	354.38	2.83	4	6	2.87	0.14	-0.87	0.42	0
558	MOL004859	2,3-dimethylhexane	114.26	3.61	0	0	46.24	1.78	2.16	0.01	0	11.01
559	MOL000486	Prunetin	284.28	2.32	2	5	5.41	0.65	-0.25	0.24	0
560	MOL004860	licorice glycoside E	693.71	1.59	7	14	32.89	-2.06	-2.8	0.27	0.31	25.39
561	MOL004861	Gancaonin D	384.41	2.81	4	7	2.72	-0.11	-0.93	0.51	0
562	MOL004862	(2R)-2-[3,4-dihydroxy-5-(3-methylbut-2-enyl)phenyl]-5,7-dihydroxy-8-(3-methylbut-2-enyl)chroman-4-one	424.53	5.74	4	6	1.21	0.51	-0.35	0.63	0
563	MOL004863	3-(3,4-dihydroxyphenyl)-5,7-dihydroxy-8-(3-methylbut-2-enyl)chromone	354.38	3.65	4	6	66.37	0.52	-0.13	0.41	0	15.81
564	MOL004864	5,7-dihydroxy-3-(4-methoxyphenyl)-8-(3-methylbut-2-enyl)chromone	352.41	4.17	2	5	30.49	0.9	0.21	0.41	0	14.99
565	MOL004865	5,7-dihydroxy-3-(2-hydroxy-4-methoxy-phenyl)-6-(3-methylbut-2-enyl)chromone	368.41	3.91	3	6	2.47	0.58	-0.14	0.45	0
566	MOL004866	2-(3,4-dihydroxyphenyl)-5,7-dihydroxy-6-(3-methylbut-2-enyl)chromone	354.38	3.92	4	6	44.15	0.48	-0.28	0.41	0	16.77
567	MOL004867	Gancaonin P	370.38	3.36	5	7	1.41	0.27	-0.4	0.45	0
568	MOL004868	Gancaonin Q	406.51	6.05	3	5	8.98	0.86	-0.01	0.6	0
569	MOL004869	Gancaonin R	382.54	6.9	4	4	1.26	1.03	0.25	0.37	0
570	MOL004870	Gancaonin S	382.54	6.9	4	4	1.26	0.98	0.18	0.38	0
571	MOL004871	(3S)-2,3-dimethylpentane	100.23	3.16	0	0	35.57	1.78	2.23	0.01	0	11.19
572	MOL004872	gancaonin T	398.54	5.45	4	5	1.04	0.5	-0.43	0.53	0
573	MOL004873	Gancaonin U	380.52	6.59	4	4	14.53	1.08	0.6	0.53	0
574	MOL004874	Gancaonin V	312.39	4.74	4	4	1.24	0.73	0.04	0.34	0
575	MOL004875	3-[4,6-dihydroxy-2-methoxy-3-(3-methylbut-2-enyl)phenyl]-7-hydroxy-chromone	368.41	3.91	3	6	2.47	0.43	-0.3	0.44	0
576	MOL004876	Glycyram	823.04	2.42	8	16	19.62	-2.66	-2.86	0.11	0
577	MOL004877	Licoricidin	424.58	6.59	3	5	0.99	0.96	0.3	0.62	0
578	MOL004878	Glycycoumarin	368.41	4.42	3	6	23.56	0.52	-0.24	0.44	0
579	MOL004879	Glycyrin	382.44	4.67	2	6	52.61	0.59	-0.13	0.47	0	1.31
580	MOL004880	5,6,7,8-Tetrahydro-2,4-dimethylquinoline	161.27	2.97	0	1	49.77	1.64	1.7	0.05	0	-2.84
581	MOL004881	(E)-1-[2,4-dihydroxy-3-(3-methylbut-2-enyl)phenyl]-3-(2,4-dihydroxyphenyl)prop-2-en-1-one	340.4	4.49	4	5	1.36	0.5	-0.22	0.3	0.38
582	MOL004882	Licocoumarone	340.4	4.98	3	5	33.21	0.84	0.06	0.36	0	9.66
583	MOL004883	Licoisoflavone	354.38	3.65	4	6	41.61	0.37	-0.27	0.42	0	16.09
584	MOL004884	Licoisoflavone B	352.36	2.85	3	6	38.93	0.46	-0.18	0.55	0	15.73
585	MOL004885	licoisoflavanone	354.38	2.97	3	6	52.47	0.39	-0.22	0.54	0	15.67
586	MOL004886	licorice-saponin C2	807.04	3.1	8	15	59.66	-2.28	-2.89	0.11	0	3.56
587	MOL004887	licorice-saponin C2_qt	454.76	6.17	2	3	17.33	0.48	-0.3	0.76	0
588	MOL004888	licorice-saponin F3	983.18	1.32	10	21	17.68	-2.82	-3.47	0.03	0
589	MOL004889	licorice-saponin F3_qt	454.76	5.93	1	3	27.53	0.74	0.07	0.64	0
590	MOL004890	(4S)-2,4-dimethylhexane	114.26	3.61	0	0	37.13	1.77	2.19	0.01	0	10.95
591	MOL004891	shinpterocarpin	322.38	3.46	1	4	80.3	1.1	0.68	0.73	0.32	6.5
592	MOL004892	licorice-saponin G2	839.04	1.33	9	17	6.39	-2.01	-2.84	0.11	0
593	MOL004893	licorice-saponin G2_qt	486.76	4.4	3	5	22.78	-0.27	-0.74	0.72	0
594	MOL004894	licorice-saponin H2	823.04	2.42	8	16	44.37	-2.08	-2.83	0.11	0	5.09
595	MOL004895	licorice-saponin H2_qt	470.76	5.49	2	4	22.91	0.01	-0.48	0.74	0
596	MOL004896	licorice-saponin J2	825.06	2.26	9	16	6.25	-2.25	-2.84	0.11	0
597	MOL004897	licorice-saponin J2_qt	472.78	5.33	3	4	28.3	0.04	-0.82	0.74	0
598	MOL004898	(E)-3-[3,4-dihydroxy-5-(3-methylbut-2-enyl)phenyl]-1-(2,4-dihydroxyphenyl)prop-2-en-1-one	340.4	4.49	4	5	46.27	0.41	-0.4	0.31	0.43	15.24
599	MOL004899	licorice-saponin B2	809.06	3.35	8	15	58.55	-2.4	-2.96	0.11	0.3	4.24
600	MOL004900	licorice-saponin K2	823.04	2.01	9	16	7.82	-2.64	-3.25	0.11	0
601	MOL004901	licorice-saponin K2_qt	470.76	5.08	3	4	27.79	0.05	-0.67	0.75	0
602	MOL004902	glycyrrhetol	456.78	5.28	2	3	14.66	0.36	-0.26	0.75	0
603	MOL004903	liquiritin	418.43	0.66	5	9	65.69	-1.06	-1.93	0.74	0	17.96
604	MOL004904	licopyranocoumarin	384.41	3.04	3	7	80.36	0.13	-0.62	0.65	0	0.08
605	MOL004905	3,22-Dihydroxy-11-oxo-delta(12)-oleanene-27-alpha-methoxycarbonyl-29-oic acid	512.75	4.37	1	6	34.32	-0.06	-0.75	0.55	0	3.56
606	MOL004906	Hispaglabridin B	390.51	5	1	4	22.94	1.18	0.62	0.88	0.31
607	MOL004907	Glyzaglabrin	298.26	2.1	2	6	61.07	0.34	-0.2	0.35	0	21.2
608	MOL004908	Glabridin	324.4	3.95	2	4	53.25	0.97	0.36	0.47	0	0.03
609	MOL004909	glabrolide	468.74	5	1	4	17.46	0.29	-0.48	0.61	0
610	MOL004910	Glabranin	324.4	4.42	2	4	52.9	0.97	0.31	0.31	0	16.24
611	MOL004911	Glabrene	322.38	3.77	2	4	46.27	0.99	0.04	0.44	0	3.63
612	MOL004912	Glabrone	336.36	3.12	2	5	52.51	0.59	-0.11	0.5	0	16.09
613	MOL004913	1,3-dihydroxy-9-methoxy-6-benzofurano[3,2-c]chromenone	298.26	2.99	2	6	48.14	0.48	-0.19	0.43	0	8.87
614	MOL004914	1,3-dihydroxy-8,9-dimethoxy-6-benzofurano[3,2-c]chromenone	328.29	2.98	2	7	62.9	0.4	-0.34	0.53	0	9.32
615	MOL004915	Eurycarpin A	338.38	3.92	3	5	43.28	0.43	-0.06	0.37	0	17.1
616	MOL004916	2-methyl-5-propyl -nonane	184.41	5.89	0	0	15.28	1.81	2.03	0.03	0
617	MOL004917	glycyroside	562.57	-0.73	6	13	37.25	-1.58	-2.56	0.79	0	14.62
618	MOL004918	HEX	86.2	3.11	0	0	52.5	1.78	2.14	0	0	10.8
619	MOL004919	Sextone B	98.21	2.99	0	0	56.2	1.77	2.14	0.01	0	10.85
620	MOL004920	Methylcyclopentane	84.18	2.53	0	0	55.78	1.79	2.22	0.01	0	10.97
621	MOL004921	Docosyl caffeate	488.83	11.16	2	4	3.14	1.01	0.31	0.59	0
622	MOL004922	2-methyl-6-ethyl decane	184.41	5.89	0	0	5.5	1.81	2	0.03	0
623	MOL004924	(-)-Medicocarpin	432.46	0.75	4	9	40.99	-0.6	-1.34	0.95	0	13.2
624	MOL004925	vitexin	432.41	-0.06	7	10	3.05	-1.52	-2.41	0.71	0
625	MOL004926	4H-1-Benzopyran-4-one, 2-(4-(beta-D-glucopyranosyloxy)phenyl)-2,3-dihydro-5,7-dihydroxy-, (2S)-	434.43	0.39	6	10	14.03	-1.13	-2.08	0.78	0
626	MOL004927	Hispaglabridin A	392.53	5.81	2	4	14.6	1.12	0.43	0.73	0
627	MOL004928	violanthin	578.57	-1.56	10	14	4.17	-2.01	-2.77	0.81	0
628	MOL004929	Pentadecanol	228.47	5.99	1	1	13.73	1.3	1.06	0.06	0
629	MOL004930	Uralenol	370.38	3.36	5	7	8.55	0.35	-0.57	0.46	0
630	MOL004931	Uralenol-3-methylether	384.41	3.43	4	7	1.41	0.39	-0.62	0.49	0
631	MOL004932	glycyrrhizin	823.04	2.42	8	16	9.06	-2.23	-3.13	0.11	0
632	MOL004933	uralsaponin B	823.04	2.42	8	16	7.92	-2.6	-3.17	0.11	0
633	MOL004934	Isohexane	86.2	2.9	0	0	56.13	1.77	2.08	0	0	11.03
634	MOL004935	Sigmoidin-B	356.4	3.89	4	6	34.88	0.42	-0.41	0.41	0	14.49
635	MOL004936	Uralene	384.41	3.43	4	7	11.7	0.63	-0.22	0.49	0
636	MOL004937	uralenneoside	286.26	-0.49	5	8	24.96	-1.01	-1.61	0.17	0
637	MOL004938	schaftoside	596.54	-1.5	10	16	7.88	-2.46	-3.48	0.75	0
638	MOL004939	Nortangeretin	302.25	1.8	5	7	17.9	0.24	-0.68	0.27	0
639	MOL004940	neoliquiritin	418.43	0.66	5	9	13.01	-1.08	-1.95	0.71	0
640	MOL004941	(2R)-7-hydroxy-2-(4-hydroxyphenyl)chroman-4-one	256.27	2.57	2	4	71.12	0.41	-0.25	0.18	0	18.09
641	MOL004942	(E)-dodec-2-ene	168.36	5.4	0	0	17.74	1.83	2	0.02	0
642	MOL004943	neoisoliquiritin	418.43	1	6	9	21.18	-1.41	-2.05	0.58	0
643	MOL004944	Cyclobutanol, 1-ethyl-	100.18	1.32	1	1	93.23	1.13	1.35	0.02	0	11.08
644	MOL004945	(2S)-7-hydroxy-2-(4-hydroxyphenyl)-8-(3-methylbut-2-enyl)chroman-4-one	324.4	4.42	2	4	36.57	0.72	-0.04	0.32	0	17.95
645	MOL004946	2-Tetradecanone	212.42	4.99	0	1	17.71	1.46	1.6	0.05	0
646	MOL004947	Isoviolanthin	578.57	-1.56	10	14	18.79	-2.43	-3.14	0.81	0
647	MOL004948	Isoglycyrol	366.39	4.36	1	6	44.7	0.91	0.05	0.84	0	6.69
648	MOL004949	Isolicoflavonol	354.38	3.63	4	6	45.17	0.54	-0.42	0.42	0	15.55
649	MOL004950	isoglycycoumarin	368.41	3.92	2	6	22.09	0.55	-0.16	0.6	0
650	MOL004951	Isoliquiritin	418.43	1	6	9	8.61	-1.36	-1.93	0.6	0
651	MOL004952	licuraside	550.56	-0.41	8	13	5.25	-1.92	-3	0.77	0
652	MOL004953	Liquiritin apioside	550.56	-0.75	7	13	29.23	-1.88	-2.69	0.82	0.31
653	MOL004954	isograbrol	392.53	6.28	2	4	11.04	0.87	-0.07	0.5	0
654	MOL004955	isoglabrolide	468.74	5.15	1	4	14.77	0.32	-0.16	0.62	0
655	MOL004956	Isoononin	430.44	0.68	4	9	8.29	-1	-1.57	0.79	0
656	MOL004957	HMO	268.28	2.58	1	4	38.37	0.79	0.25	0.21	0	16.56
657	MOL004958	Isoschaftoside	564.54	-1.94	10	14	17.38	-2.62	-3.36	0.83	0
658	MOL004959	1-Methoxyphaseollidin	354.43	4.25	2	5	69.98	1.01	0.48	0.64	0	9.53
659	MOL004960	22β-acetylglabric acid	528.8	4.77	2	6	17.76	-0.21	-0.98	0.64	0
660	MOL004961	Quercetin der.	330.31	1.82	3	7	46.45	0.39	-0.44	0.33	0	16.61
661	MOL004962	24-Hydroxy-11-deoxyglycyrrhetic acid	458.75	5.13	3	4	17.57	0.26	-0.36	0.76	0
662	MOL004963	24-Hydroxyglycyrrhetic acid	486.76	4.4	3	5	24.17	-0.1	-0.8	0.72	0
663	MOL004964	(Z)-1-(2,4-dihydroxyphenyl)-3-phenylprop-2-en-1-one	240.27	3.17	2	3	73.18	0.57	0.14	0.12	0	20.35
664	MOL004965	3'(γ,γ-dimethylallyl)-kievitone	424.53	5.63	4	6	1.21	0.51	-0.15	0.63	0
665	MOL004966	3'-Hydroxy-4'-O-Methylglabridin	354.43	3.93	2	5	43.71	1	0.73	0.57	0	-0.61
666	MOL004967	3,3-Dimethylpentane	100.23	3.11	0	0	41.97	1.75	2.1	0.01	0	11.09
667	MOL004968	3,4,3',4'-Tetrahydroxy-2-methoxychalcone	288.32	3.19	4	5	1.33	0.64	0.01	0.2	0
668	MOL004969	2-Ethyl-p-xylene	134.24	3.75	0	0	20.6	1.89	2.03	0.02	0
669	MOL000497	licochalcone a	338.43	4.62	2	4	40.79	0.82	-0.21	0.29	0	16.2
670	MOL004970	3-methylheptane	114.26	3.82	0	0	36.61	1.79	2.16	0.01	0	10.56
671	MOL004971	3-methylhexane	100.23	3.36	0	0	38.19	1.78	2.15	0.01	0	10.9
672	MOL004972	3-Methylpentane	86.2	2.9	0	0	35.77	1.76	2.14	0	0	11.1
673	MOL004973	3-Ethylpentane	100.23	3.36	0	0	35.74	1.79	2.16	0.01	0	11.5
674	MOL004974	3'-Methoxyglabridin	354.43	3.93	2	5	46.16	0.94	0.47	0.57	0	0.52
675	MOL004975	3β-formylglabrolide	496.75	5.33	0	5	16.36	0.26	-0.5	0.55	0
676	MOL004976	Daidzein dimethyl ether	282.31	2.83	0	4	24.29	0.98	0.17	0.24	0
677	MOL004977	1-Methoxyficifolinol	422.56	6.1	2	5	14.61	1.09	0.2	0.86	0
678	MOL004978	2-[(3R)-8,8-dimethyl-3,4-dihydro-2H-pyrano[6,5-f]chromen-3-yl]-5-methoxyphenol	338.43	4.2	1	4	36.21	1.12	0.61	0.52	0	-0.13
679	MOL004979	4,2',4',alpha-Tetrahydroxydihydrochalcone	274.29	2.24	4	5	2.45	0.1	-0.4	0.16	0
680	MOL004980	Inflacoumarin A	322.38	4.7	2	4	39.71	0.73	-0.24	0.33	0	2.31
681	MOL004981	1-(5-hydroxy-2,2-dimethylchromen-6-yl)-3-(4-hydroxyphenyl)prop-2-en-1-one	322.38	3.96	2	4	5.2	0.86	-0.01	0.34	0
682	MOL004982	2,6,10-trimethyl-dodecane	144.14	-1.02	2	4	37.8	0.08	0.04	0.03	0	11.49
683	MOL004983	5,6,7,8-Tetrahydro-4-methylquinoline	147.24	2.69	0	1	59.18	1.63	1.79	0.04	0	11.39
684	MOL005015	Licoriisoflavan A	438.61	6.84	2	5	3.68	1.1	0.28	0.66	0
685	MOL004985	icos-5-enoic acid	310.58	7.75	1	2	30.7	1.22	1.09	0.2	0	5.28
686	MOL004986	6″-O-acetylliquiritin	444.47	2.33	3	9	6.26	-0.48	-1.24	0.82	0
687	MOL004987	11-deoxyglycyrrhetic acid	456.78	6.42	2	3	16.21	0.51	-0.22	0.76	0
688	MOL004988	Kanzonol F	420.54	5.3	1	5	32.47	1.18	0.56	0.89	0.28	9.98
689	MOL004989	6-prenylated eriodictyol	356.4	3.89	4	6	39.22	0.4	-0.29	0.41	0	16.52
690	MOL004990	7,2',4'-trihydroxy－5-methoxy-3－arylcoumarin	300.28	2.56	3	6	83.71	0.24	-0.59	0.27	0	0.99
691	MOL004991	7-Acetoxy-2-methylisoflavone	294.32	3.15	0	4	38.92	0.74	0.16	0.26	0	17.49
692	MOL004992	7-hydroxy-2-methyl-3-phenyl-chromone	252.28	3.11	1	3	25.8	1	0.4	0.18	0
693	MOL004993	8-prenylated eriodictyol	356.4	3.89	4	6	53.79	0.43	-0.44	0.4	0	15.7
694	MOL004994	12-methyltetradecanoate	256.48	5.96	0	2	17.36	1.35	1.15	0.09	0
695	MOL004995	Kanzonol H	424.58	6.1	2	5	16.92	0.96	0.38	0.8	0.27
696	MOL004996	gadelaidic acid	310.58	7.75	1	2	30.7	1.2	0.94	0.2	0	5.25
697	MOL004997	Araboglycyrrhizin	779.03	2.72	7	14	17.73	-2.46	-2.73	0.14	0
698	MOL004998	Araboglycyrrhizin_qt	470.76	5.49	2	4	17.71	0.11	-0.52	0.74	0
699	MOL004999	Artonin E	436.49	4.67	4	7	11.38	0.34	-0.33	0.8	0
700	MOL000500	Vestitol	272.32	3.15	2	4	74.66	0.86	0.3	0.21	0	3
701	MOL005000	Gancaonin G	352.41	4.17	2	5	60.44	0.78	0.23	0.39	0	16.13
702	MOL005001	Gancaonin H	420.49	4.71	3	6	50.1	0.6	-0.14	0.78	0	16.64
703	MOL005002	beta-Glycyrrhetinic acid	470.76	5.49	2	4	17.41	0.19	-0.4	0.74	0
704	MOL005003	Licoagrocarpin	338.43	4.51	1	4	58.81	1.23	0.61	0.58	0.27	9.45
705	MOL005004	Gancaonin I	354.43	5.23	2	5	21.9	0.93	0.37	0.39	0
706	MOL005005	Glyasperin A	422.51	5.48	4	6	2.46	0.6	-0.26	0.63	0
707	MOL005006	Glyasperins K	368.46	4.54	1	5	10.15	0.74	0.22	0.44	0
708	MOL005007	Glyasperins M	368.41	3.22	2	6	72.67	0.49	-0.04	0.59	0	15.57
709	MOL005008	Glycyrrhiza flavonol A	370.38	2.17	4	7	41.28	-0.09	-0.81	0.6	0	13.71
710	MOL005009	Corylifolinin	324.4	4.76	3	4	1.04	0.81	-0.03	0.27	0
711	MOL005010	Kanzonol E	388.49	5.51	1	4	5.77	0.98	0.06	0.71	0
712	MOL005011	Kanzonol Z	406.51	4.93	2	5	21.77	0.5	-0.18	0.76	0
713	MOL005012	Licoagroisoflavone	336.36	3.48	2	5	57.28	0.71	0.09	0.49	0	19.64
714	MOL005013	18α-hydroxyglycyrrhetic acid	486.76	4.55	3	5	41.16	-0.29	-0.78	0.71	0	4.96
715	MOL005014	Licorice glycoside A	726.74	1.81	8	16	5.95	-2.37	-3.26	0.35	0.32
716	MOL005016	Odoratin	314.31	2.3	2	6	49.95	0.42	-0.24	0.3	0	16.35
717	MOL005017	Phaseol	336.36	4.87	2	5	78.77	0.76	-0.06	0.58	0	9.64
718	MOL005018	Xambioona	388.49	4.68	0	4	54.85	1.09	0.52	0.87	0	14.5
719	MOL005019	(2R)-7-hydroxy-2-[4-hydroxy-3-(3-methylbut-2-enyl)phenyl]chroman-4-one	324.4	4.42	2	4	5.99	0.74	-0.06	0.33	0
720	MOL005020	dehydroglyasperins C	340.4	4.3	4	5	53.82	0.68	-0.12	0.37	0	2.75
721	MOL005021	Mipax	194.2	1.54	0	4	57.4	0.64	0.63	0.06	0	5.56
722	MOL000057	DIBP	278.38	3.92	0	4	49.63	0.85	0.68	0.13	0	3.94
723	MOL000671	()-Menthol	156.3	2.78	1	1	59.33	1.27	1.42	0.03	0.22	11.03
724	MOL000703	2-heptanone	114.21	1.79	0	1	46.56	1.31	1.57	0.01	0.25	10.58
725	MOL000103	PHB	138.13	1.17	2	3	30.15	0.39	0.21	0.03	0.45	11.77
726	MOL001201	(1R,5R,7S)-4,7-dimethyl-7-(4-methylpent-3-enyl)bicyclo[3.1.1]hept-3-ene	204.39	4.7	0	0	16.23	1.86	1.96	0.09	0.27
727	MOL001210	(4S)-4-isopropylcyclohexene-1-carbaldehyde	152.26	2.86	0	1	40.36	1.36	1.69	0.03	0.28	1.98
728	MOL001223	(S)-2,2,3-Trimethylcyclopent-3-ene-1-acetaldehyde	152.26	2.19	0	1	45.18	1.32	1.71	0.03	0.31	11.43
729	MOL001306	o-Acetyl-p-cresol	150.19	1.79	1	2	24.96	1.02	0.88	0.03	0.39
730	MOL001335	WLN: Q1R	108.15	1.23	1	1	58.68	1.08	1.27	0.01	0.38	11.87
731	MOL001579	germacrene	208.43	5.58	0	0	15.06	1.82	2.06	0.06	0.22
732	MOL000165	2-[(2S,5S,6S)-6,10-dimethylspiro[4.5]dec-9-en-2-yl]propan-2-ol	222.41	3.67	1	1	37.62	1.44	1.53	0.09	0.23	7.67
733	MOL001729	Crysophanol	254.25	2.76	2	4	18.64	0.62	-0.2	0.21	0.44
734	MOL001744	uracil	112.1	-1.01	2	4	42.53	0.05	-0.08	0.02	0	11.77
735	MOL001752	EUG	150.19	2.1	1	2	38.39	1.36	1.35	0.03	0.36	11.57
736	MOL001788	adenine	135.15	-0.58	3	4	62.81	-0.3	-0.63	0.03	0	13.33
737	MOL001819	METHYL PENTADECANOATE	256.48	6.16	0	2	18.82	1.37	1.28	0.1	0.17
738	MOL000200	(S)-(+)-alpha-Phellandrene	136.26	3.25	0	0	27.9	1.87	2.2	0.02	0.29
739	MOL002028	(+)-beta-Phellandrene	136.26	3.31	0	0	40.3	1.83	2.2	0.02	0.3	11.28
740	MOL000204	-cis-.beta.-Elemene diastereomer	204.39	4.79	0	0	28.62	1.85	2.09	0.06	0.33
741	MOL002096	(+)-ALPHA-FUNEBRENE	204.39	4.12	0	0	52.87	1.79	2.08	0.1	0.23	4.89
742	MOL002097	gem-Dimethylcyclopentane	98.21	2.74	0	0	41.22	1.78	2.28	0.01	0.22	10.88
743	MOL002098	3-Butylidene-7-hydroxyphthalide	204.24	2.74	1	3	62.68	1	0.9	0.08	0.37	4.66
744	MOL002099	Senkyunolide-K	208.28	2.09	1	3	61.75	0.52	0.3	0.08	0.32	4.77
745	MOL002100	(3Z,6S,7R)-3-butylidene-6-butyryl-7-hydroxy-4,5,6,7-tetrahydroisobenzofuran-1-one	278.38	2.69	1	4	3.41	0.08	-0.23	0.16	0.31
746	MOL002101	Senkyunolide-N	226.3	1.57	2	4	37.27	-0.15	-0.45	0.1	0.27	4.33
747	MOL002102	Levistolid A	380.52	4.97	0	4	2.15	0.94	0.45	0.82	0.27
748	MOL002103	Senkyunolide-P	382.54	5.22	0	4	9.38	0.92	0.55	0.81	0.26
749	MOL002104	Senkyunolide-Q	278.38	2.69	1	4	26.84	0.42	0.23	0.16	0.29
750	MOL002105	Senkyunolide-R	240.28	0.22	3	5	13.14	-0.76	-1.42	0.11	0.31
751	MOL002106	1,1-Diethoxybutane	146.26	1.89	0	2	29.28	1.3	1.52	0.01	0.19
752	MOL002107	Valerophenone	162.25	3.15	0	1	42.58	1.46	1.53	0.03	0.35	19.74
753	MOL002108	(1S,5S)-7,7-dimethyl-2-methylenebicyclo[3.1.1]hept-3-ene	134.24	2.48	0	0	37.71	1.8	2.17	0.05	0.31	11.46
754	MOL002109	Z-6,8',7,3'-diligustilide	380.52	5.17	0	4	11.98	0.74	0.31	0.7	0.31
755	MOL002110	Allocymene	136.26	3.58	0	0	14.89	1.85	1.91	0.02	0.38
756	MOL002111	BdPh	188.24	3	0	2	42.44	1.32	1.27	0.07	0.39	5.64
757	MOL002112	alpha-Selinene	218.42	4.96	0	0	31.81	1.82	2.14	0.1	0.28	9.15
758	MOL002113	1,2,3,4,4a,7-Hexahydro-l,6-dimethyl-4-(1-methylethyl)-naphthalene	162.3	3.79	0	0	19.03	1.88	2.13	0.05	0.23
759	MOL002114	augustic-acid	472.78	5.46	3	4	21.08	0.18	-0.38	0.74	0.27
760	MOL002115	m-Ethyltoluene	120.21	3.26	0	0	50.77	1.87	2.01	0.02	0.36	11.42
761	MOL002116	(1R,4S,5R)-4-isopropenyl-1,8-dimethylspiro[4.5]dec-8-ene	204.39	4.75	0	0	40.01	1.85	2.11	0.07	0.29	-0.49
762	MOL002117	β-sesquiphellandrene	204.39	5.14	0	0	23.68	1.89	2.02	0.06	0.3
763	MOL002118	(4aS,7S,8aR)-7-isopropenyl-4a-methyl-1-methylenedecalin	204.39	4.81	0	0	23.65	1.83	2.08	0.08	0.28
764	MOL002119	Artemisia triene	136.26	3.24	0	0	42.1	1.84	2.07	0.02	0.37	11.16
765	MOL002120	betea-CUBEBENE	204.39	4.22	0	0	32.16	1.82	2.13	0.11	0.26	6.68
766	MOL002121	(1S,4E,8E,10R)-4,8,11,11-tetramethylbicyclo[8.1.0]undeca-4,8-diene	204.39	4.7	0	0	21.69	1.86	2.02	0.08	0.26
767	MOL002122	(Z)-Ligustilide	188.24	3	0	2	53.72	1.3	1.25	0.07	0.38	5.61
768	MOL002123	Chuanxiongol	218.27	2.57	1	3	22.19	0.94	0.57	0.1	0.32
769	MOL002124	beta-asarone	208.28	2.74	0	3	35.61	1.45	1.24	0.06	0.15	4.46
770	MOL002127	Cnidilide	194.3	2.97	0	2	77.55	1.21	1.41	0.07	0.29	6.05
771	MOL002129	CYCLODODECENE	166.34	5.03	0	0	47.89	1.84	2.18	0.03	0.2	11.51
772	MOL002130	cyclohexane,1,1,2,3-tetramethyl-	140.3	3.7	0	0	48.08	1.77	2.16	0.03	0.23	11.49
773	MOL002131	2,9-Dimethyldecane	170.38	5.44	0	0	9.93	1.82	2.08	0.02	0.2
774	MOL002132	(2R,4aR)-2-isopropenyl-4a,8-dimethyl-2,3,4,5,6,7-hexahydro-1H-naphthalene	204.39	4.95	0	0	22.13	1.86	2.14	0.08	0.26
775	MOL002133	1,5,5-trimethyl-6-methylenecyclohexene	136.26	3.25	0	0	46.08	1.83	2.17	0.03	0.3	11.62
776	MOL002134	Isobutyrophenone	148.22	2.7	0	1	80.37	1.46	1.59	0.03	0.4	10.73
777	MOL002135	Myricanone	356.45	4.1	2	5	40.6	0.67	-0.08	0.51	0.24	4.39
778	MOL002136	neocnidilide	194.3	3.37	0	2	83.83	1.23	1.32	0.07	0.28	5.38
779	MOL002139	APH	150.2	0.81	2	3	24.76	1.17	1.15	0.03	0.36
780	MOL002140	Perlolyrine	264.3	3.2	2	3	65.95	0.88	0.15	0.27	0.21	12.62
781	MOL002141	PLO	316.53	3.49	1	2	14.07	0.69	0.24	0.43	0.25
782	MOL002142	sedanoic-acid	210.3	2.58	1	3	44.69	0.37	0.37	0.06	0.31	4.75
783	MOL002143	senkyunolide-C	204.24	2.74	1	3	46.8	0.87	0.5	0.08	0.39	5.8
784	MOL002144	senkyunolide-D	222.26	1.8	1	4	79.13	0.12	-0.07	0.1	0.37	5.37
785	MOL002145	senkyunolide-E	204.24	1.9	1	3	34.4	0.55	0.06	0.08	0.39	7.18
786	MOL002146	senkyunolide-F	206.26	1.84	1	3	40.35	0.61	0.35	0.08	0.36	7.36
787	MOL002147	senkyunolide-J	226.3	1.57	2	4	21.14	0.02	-0.11	0.1	0.28
788	MOL002148	senkyunolide-L	242.72	2.52	1	3	29.64	0.63	0.4	0.09	0.39
789	MOL002149	senkyunolide-S	240.33	0.44	3	4	20.61	-0.46	-0.7	0.11	0.26
790	MOL002150	1-Acetyl-beta-carboline	210.25	2.34	1	2	67.12	1.18	0.81	0.13	0.29	23.47
791	MOL002151	senkyunone	326.52	6.32	0	2	47.66	1.15	0.5	0.24	0.34	2.42
792	MOL002152	sinapic acid	224.23	1.6	2	5	64.15	0.48	-0.1	0.08	0.28	1.54
793	MOL002154	trans-2-Nonen-1-ol	142.27	2.94	1	1	19.96	1.17	1.2	0.02	0.21
794	MOL002177	trans-Piperitol	154.28	2.66	1	1	47.83	1.19	1.38	0.03	0.26	11.47
795	MOL002156	TML	59.13	0.32	0	1	59.98	1.78	2.15	0	0.27	11.6
796	MOL002157	wallichilide	412.57	4.82	0	5	42.31	0.82	0.73	0.71	0.24	6.85
797	MOL002158	xiongterpene	574.87	8.12	2	5	23.77	0.44	-0.2	0.42	0.29
798	MOL002159	1-Octanol,2,7-dimethyl-	158.32	3.37	1	1	24.43	1.25	1.3	0.02	0.18
799	MOL002160	1-terpineol	154.28	2.42	1	1	49.83	1.24	1.34	0.03	0.26
800	MOL002161	1-beta-ethylacrylate-7-aldehyde-beta-carboline	294.33	3.03	1	4	28.53	0.45	-0.6	0.31	0.29
801	MOL002162	2-Propionylfuran	124.15	1.63	0	2	63.12	1.21	1.37	0.02	0.17	17.24
802	MOL002163	WLN: 2VR	134.19	2.24	0	1	60.17	1.45	1.56	0.02	0.39	10.83
803	MOL002164	2,2,3-Trimethylcyclopent-3-ene-1-carboxaldehyde	138.23	1.95	0	1	42.64	1.31	1.6	0.03	0.34	11.55
804	MOL002165	methyl 2-pentanoylbenzoate	220.29	3.01	0	3	69.28	0.91	0.91	0.07	0.34	18.16
805	MOL002167	WLN: T5OJ BVO1	126.12	1.08	0	3	49.41	1.12	1.34	0.02	0.2	4.2
806	MOL002168	2-Methyl-1-phenylpropene	132.22	3.23	0	0	20.17	1.89	1.96	0.02	0.42
807	MOL002169	2-methyl-5-(1-methylene)-1,3-cyclohexadiene	106.18	2.17	0	0	39.91	1.83	2.12	0.03	0.33	11.52
808	MOL002170	(4S,6S)-cis-Carveol	152.26	2.4	1	1	32.5	1.22	1.33	0.03	0.3	11.14
809	MOL002171	2-Methylbenzoxazol	133.16	1.62	0	2	65.25	1.31	1.33	0.03	0.29	13.14
810	MOL002172	(5S,6R)-5,6-dimethyltetrahydropyran-2-one	128.19	1.43	0	2	48.07	1.15	1.52	0.02	0.28	11.11
811	MOL002173	3(S)-3-Butyl-4,5-dihydrophthalide	194.3	3.64	0	2	25.76	1.28	1.39	0.07	0.25
812	MOL002174	3,4-epoxy-2,2,7,7-tetramethyl-octane	184.36	3.64	0	1	66.87	1.56	1.84	0.05	0.24	-11.1
813	MOL002175	3-cyclohexen-1-ol	98.16	1.06	1	1	70.57	1.14	1.52	0.01	0.25	11.25
814	MOL002176	Methyl 3-furoate	126.12	0.79	0	3	77.82	1.03	1.11	0.02	0.21	-3.37
815	MOL002178	4,7-Dihydroxy-3-butylphthalide	222.26	2.72	2	4	106.09	0.69	0.44	0.1	0.34	4.63
816	MOL002179	4-iodoindoline	245.07	2.29	1	1	26.88	1.79	1.89	0.03	0.46
817	MOL002180	4-Octanone	128.24	2.46	0	1	19.37	1.37	1.55	0.01	0.22
818	MOL002181	4-hydroxy-3-butylphthalide	206.26	2.99	1	3	70.31	0.9	0.69	0.08	0.36	4.81
819	MOL002182	(-)-spathulenol	220.39	3.01	1	1	25.82	1.45	1.65	0.12	0.25
820	MOL002183	5-Propyl-2-thiouracil	170.26	1.25	2	3	77.6	0.93	0.78	0.03	0.36	-2.8
821	MOL002184	(6R)-6-butylcyclohepta-1,4-diene	150.29	3.93	0	0	31.69	1.85	2.18	0.02	0.25	5.7
822	MOL002185	7-oxabicyclo-2.2.1-heptane,1-methyl-4-[1-methylethyl]-	154.28	2.28	0	1	60.92	1.53	1.92	0.04	0.24	10.96
823	MOL002186	Aromadendrene oxide 2	220.39	3.08	0	1	65.1	1.56	1.82	0.14	0.2	1.94
824	MOL002187	Amylbenzene	148.27	4.14	0	0	34.34	1.88	2.03	0.03	0.31	6.28
825	MOL002188	Dimethyl D-malate	162.16	-0.45	1	5	11.47	0.11	-0.06	0.03	0.19
826	MOL002189	dl-3n-butylphthalide	190.26	3.25	0	2	47.9	1.3	1.32	0.07	0.37	5.75
827	MOL002190	Cedrene	204.39	4.18	0	0	51.14	1.82	2.12	0.11	0.24	5.04
828	MOL002191	carotol	222.41	3.94	1	1	149.03	1.46	1.65	0.09	0.23	-2.29
829	MOL002192	Coniferylfcrulate	356.4	3.64	2	6	4.54	0.67	-0.53	0.39	0.33
830	MOL002193	Cerulignol	166.24	2.95	1	2	62.43	1.42	1.42	0.04	0.24	0.25
831	MOL003127	Germacrene D	204.39	5.14	0	0	19.22	1.83	2.02	0.06	0
832	MOL002196	Hexaphenone	176.28	3.61	0	1	19.88	1.49	1.55	0.04	0.33
833	MOL002197	(E,E)-1,3,5-Undecatriene	150.29	4.11	0	0	34.61	1.84	1.94	0.02	0.34	7.24
834	MOL002199	L-valyl-L-valinc-achydride	214.35	0.47	4	4	40.18	-0.15	-0.52	0.05	0.29	3.43
835	MOL002200	Levistolide-A	380.52	4.97	0	4	9.96	0.96	0.55	0.82	0.28
836	MOL002201	cis-ligustilide	190.26	2.94	0	2	51.3	1.3	1.24	0.07	0.34	5.53
837	MOL002202	tetramethylpyrazine	136.22	0.66	0	2	20.01	1.19	1.05	0.03	0.31
838	MOL002203	Exceparl M-OL	296.55	7.09	0	2	31.9	1.39	1.08	0.16	0.17	5.43
839	MOL002204	506-43-4	266.52	6.47	1	1	37.76	1.41	1.02	0.12	0.2	6.14
840	MOL002205	Octatriacontane	535.16	17.71	0	0	7.91	1.99	1.23	0.37	0.16
841	MOL002206	(2-amylphenyl)methanol	178.3	3.54	1	1	55.59	1.26	1.14	0.04	0.3	5.36
842	MOL002208	Senkyunolide A	192.28	3.19	0	2	26.56	1.3	1.34	0.07	0.31
843	MOL002209	Senkyunolide G	208.28	2.54	1	3	39.52	0.63	0.48	0.08	0.33	6.13
844	MOL002210	(3Z,6S,7S)-3-butylidene-6,7-dihydroxy-4,5,6,7-tetrahydroisobenzofuran-1-one	224.28	1.32	2	4	26.78	0	-0.23	0.1	0.29
845	MOL000024	alpha-humulene	204.39	5.04	0	0	22.98	1.88	2.08	0.06	0
846	MOL000027	alpha-Curcumene	202.37	5.34	0	0	4.68	1.93	1.99	0.06	0
847	MOL000270	CHEBI:7	136.26	2.87	0	0	45.2	1.84	2.15	0.04	0.27	11.44
848	MOL000608	()-Terpinen-4-ol	154.28	2.55	1	1	81.41	1.36	1.66	0.03	0.25	10.81
849	MOL000635	vanillin	152.16	1.31	1	3	52	0.68	0.41	0.03	0.33	11.79
850	MOL000842	sucrose	342.34	-4.31	8	11	7.17	-2.89	-6.67	0.23	0.2
851	MOL000886	tetradecane	198.44	6.76	0	0	15.94	1.79	1.78	0.04	0.15
852	MOL000933	.gamma.-Bisabolene	204.39	5.47	0	0	20.78	1.94	1.98	0.06	0.28
853	MOL001212	Loxanol V	214.44	5.53	1	1	14.19	1.27	0.98	0.05	0.14
854	MOL001218	Pisol	186.38	4.62	1	1	18.5	1.23	1.06	0.03	0.14
855	MOL001219	Satol	268.54	6.91	1	1	27.27	1.34	0.97	0.11	0.17
856	MOL001401	HEXACOSANE	366.8	12.23	0	0	8.21	1.92	1.65	0.31	0.12
857	MOL001498	Ethyl stearate	312.6	7.88	0	2	17.7	1.37	1.22	0.19	0.18
858	MOL001644	Dodecanal	184.36	4.59	0	1	21.52	1.4	1.42	0.03	0.19
859	MOL001939	Alloisoimperatorin	270.3	3.79	1	4	34.8	0.9	0.43	0.22	0.26	-1.61
860	MOL001954	Xanthotoxol	202.17	1.94	1	4	29.21	0.7	0.7	0.12	0.31
861	MOL001956	Cnidilin	300.33	3.64	0	5	32.69	1.03	0.52	0.28	0.23	-1.33
862	MOL002376	PENTACOSANE	352.77	11.78	0	0	8.25	1.9	1.85	0.27	0.14
863	MOL002552	8-Hydroxybergapten	232.2	1.92	1	5	28.12	0.71	0.4	0.15	0.24
864	MOL002691	Iva	102.15	1.15	1	2	62.17	0.82	1.09	0.01	0.29	11.36
865	MOL002699	Cetene	224.48	7.28	0	0	5.34	1.83	1.91	0.06	0.21
866	MOL002784	CYCLODODECANOL	184.36	4.24	1	1	41.45	1.21	1.25	0.04	0.17	8.58
867	MOL002883	Ethyl oleate (NF)	310.58	7.44	0	2	32.4	1.4	1.1	0.19	0.19	4.85
868	MOL003508	Antak	158.32	3.71	1	1	16.85	1.2	1.13	0.02	0.18
869	MOL003546	Aristolone	218.37	3.19	0	1	45.31	1.29	1.54	0.13	0	1.93
870	MOL003590	angelicin	186.17	2.2	0	3	19.6	1.05	0.86	0.1	0.26
871	MOL000360	FER	194.2	1.62	2	4	39.56	0.47	-0.03	0.06	0.34	2.38
872	MOL004281	Lauryl acetate	228.42	5	0	2	16.1	1.28	1.17	0.07	0.17
873	MOL004581	[(1R,5S)-7,7-dimethyl-4-bicyclo[3.1.1]hept-3-enyl]methyl acetate	194.3	2.16	0	2	24.6	1.22	1.43	0.08	0.22
874	MOL005245	Propylcyclopentane	112.24	3.45	0	0	63.68	1.76	2.13	0.01	0.19	10.54
875	MOL005477	Eicosene	280.6	9.11	0	0	17.83	1.88	1.97	0.13	0.19
876	MOL005783	Bisomer 2HEA	116.13	0.18	1	3	50.04	0.27	0.09	0.01	0.3	11.36
877	MOL005784	Hexadecyl 3-methylbutanoate	326.63	8.2	0	2	20.64	1.42	1.22	0.21	0.18
878	MOL005785	bergaptol	202.17	1.94	1	4	24.22	0.66	0.34	0.12	0.25
879	MOL005787	CYCLODODECANE	168.36	5.47	0	0	48.16	1.77	2.05	0.03	0.15	11.37
880	MOL005788	Ethyl caprate	200.36	4.23	0	2	28.56	1.32	1.33	0.04	0.2
881	MOL005789	neobyakangelico l	316.33	2.72	1	6	36.18	0.4	-0.4	0.31	0.23	-1.48
882	MOL005790	5-[[(2S)-3,3-dimethyloxiran-2-yl]methoxy]-3,7-dihydropyrano[3,2-f]benzofuran-2-one	288.32	1.47	0	5	8.12	0.79	0.03	0.31	0.3
883	MOL005791	oxypeucedanin	286.3	2	0	5	24.9	0.85	0.11	0.3	0.26
884	MOL005792	{5-[2'(R)-Hydroxy-3'-methyl-3'-butenyl-oxy]furocoumarin}	286.3	2.74	1	5	42.85	0.53	-0.04	0.26	0.27	-1.89
885	MOL005793	9-[[(2R)-3,3-dimethyloxiran-2-yl]methoxy]furo[3,2-g]chromen-7-one	286.3	2.49	0	5	29.78	0.82	0.28	0.29	0.27
886	MOL005794	sabinol	152.26	1.83	1	1	70.85	1.18	1.35	0.05	0.33	11.47
887	MOL005795	suberosin	244.31	3.74	0	3	53.35	1.09	0.75	0.13	0.29	1.99
888	MOL005796	Lignocerol	354.74	10.1	1	1	11.27	1.42	0.86	0.28	0.16
889	MOL005797	TRIDECANAL	198.39	5.05	0	1	15.03	1.39	1.4	0.04	0.19
890	MOL005798	Ethyl undecylate	214.39	4.69	0	2	24.28	1.32	1.24	0.05	0.19
891	MOL005799	ethyl but-2-enoate	114.16	1.47	0	2	29.72	1.13	1.42	0.01	0.29
892	MOL005800	Byakangelicol	316.33	2.47	0	6	41.42	0.76	0.14	0.36	0.22	-2.42
893	MOL005801	9-hydroxy-4-(3-methylbut-2-enoxy)furo[3,2-g]chromen-7-one	286.3	3.39	1	5	28.06	0.9	0.25	0.25	0.29
894	MOL005802	propyleneglycol monoleate	340.61	6.93	1	3	37.6	0.86	0.35	0.26	0.21	3.84
895	MOL005803	desmodimiine	237.28	1.52	1	4	45.65	0.14	-0.2	0.11	0.26	3.96
896	MOL005804	Distearyl phosphate	603.08	14.67	1	4	15.63	0.93	-0.62	0.36	0.16
897	MOL005805	pyrene	202.26	3.95	0	0	25.05	1.97	1.83	0.19	0.53
898	MOL005806	4-[(2S)-2,3-dihydroxy-3-methylbutoxy]furo[3,2-g]chromen-7-one	304.32	1.72	2	6	39.99	0.05	-0.73	0.29	0.24	-3.66
899	MOL005807	sen-byakangelicol	386.43	2.76	0	7	58	0.59	-0.27	0.61	0.27	-1.46
900	MOL005808	[(3S)-octan-3-yl] acetate	172.3	3.16	0	2	21.22	1.31	1.44	0.02	0.21
901	MOL005809	(3E)-3,7-dimethylocta-3,6-dien-1-ol	154.28	2.8	1	1	38.1	1.21	1.07	0.02	0.28	5.39
902	MOL005810	Lauryl palmitate	424.84	11.6	0	2	14.45	1.37	0.5	0.43	0.14
903	MOL000874	paeonol	166.19	1.29	1	3	28.79	0.93	0.84	0.04	0.32
904	MOL000025	α-Longipinene	204.39	4.12	0	0	53.26	1.83	2.14	0.12	0	12.06
905	MOL000485	TMH	136.26	2.87	0	0	46.25	1.82	2.18	0.05	0	11.42
906	MOL000714	Hyacinthin	120.16	1.52	0	1	38.65	1.31	1.58	0.02	0.43	-2.04
907	MOL000719	methyl salicylate	152.16	1.42	1	3	42.55	1.05	1.1	0.03	0.36	-2.17
908	MOL000869	Henicosane	296.65	9.95	0	0	8.41	1.84	1.8	0.15	0.13
909	MOL000871	Butylacetat	116.18	1.35	0	2	42.65	1.13	1.31	0.01	0.2	10.75
910	MOL000875	Cedrol	222.41	3.16	1	1	16.23	1.35	1.46	0.12	0.2
911	MOL000910	Germacron	218.37	4.33	0	1	32.5	1.33	1.53	0.07	0.33	7.22
912	MOL000953	CLR	386.73	7.38	1	1	37.87	1.43	1.13	0.68	0.2	4.52
913	MOL000980	(4S)-4-[(1Z)-1,5-dimethylhexa-1,4-dienyl]-1-methylcyclohexene	204.39	5.28	0	0	28.62	1.88	2.01	0.06	0.28
914	MOL001230	Tip-Nip	172.35	4.16	1	1	21.94	1.24	1.23	0.03	0.15
915	MOL001285	octanol	130.26	2.8	1	1	21.06	1.16	1.23	0.01	0.17
916	MOL001308	oleic acid	282.52	6.84	1	2	33.13	1.14	0.93	0.14	0.2	5.39
917	MOL001492	Ethyl icosanoate	340.66	8.79	0	2	16.67	1.4	1.18	0.25	0.18
918	MOL001493	ETHYL MARGARATE	298.57	7.42	0	2	18.31	1.39	1.18	0.16	0.19
919	MOL001501	Daturic acid	270.51	6.82	1	2	18.51	1.12	0.95	0.12	0.21
920	MOL001506	Supraene	410.8	11.33	0	0	33.55	2.08	1.73	0.42	0.27	2.72
921	MOL001562	Nonadecene	266.57	8.65	0	0	5.23	1.86	1.95	0.11	0.19
922	MOL001622	1-Tetradecene	196.42	6.37	0	0	6.15	1.85	2.09	0.04	0.21
923	MOL001639	Tiglic acid	100.13	1.32	1	2	74.94	0.81	1.04	0.01	0.37	11.79
924	MOL001739	zoomaric acid	254.46	5.92	1	2	35.78	1.18	0.88	0.1	0.24	5.29
925	MOL001747	Tetracosane	338.74	11.32	0	0	8.28	1.88	1.62	0.24	0.15
926	MOL001749	ZINC03860434	390.62	7.57	0	4	43.59	1.04	0.6	0.35	0.3	3.97
927	MOL001922	2-Hexyl-1-decanol	242.5	6.31	1	1	17.08	1.29	1.03	0.07	0.17
928	MOL002229	HEPTACOSANE	380.83	12.69	0	0	8.18	1.88	1.8	0.36	0.18
929	MOL002951	2,4-Dimethyl-2,4-heptadienal	138.23	2.73	0	1	57.61	1.42	1.65	0.02	0.32	6.43
930	MOL003063	Octadecylglycol	314.62	7.23	1	2	16.18	1.07	0.53	0.19	0.15
931	MOL003103	Methyl octadeca-8,11-dienoate	294.53	6.64	0	2	41.93	1.46	1.05	0.17	0.2	5.79
932	MOL003449	(2S)-2-myristyloxirane	240.48	6.25	0	1	13.49	1.64	1.61	0.09	0.15
933	MOL003470	Methyl 5,8,11-heptadecatriynoate	272.42	6.11	0	2	14	1.63	0.95	0.15	0.26
934	MOL003507	Heptanol	116.23	2.34	1	1	17.22	1.1	1.11	0.01	0.18
935	MOL003592	auraptenol	260.31	2.69	1	4	74.95	0.5	0.14	0.15	0.31	3.64
936	MOL003791	Linolein, 2-mono-	354.59	5.59	2	4	37.28	0.49	-0.39	0.3	0.22	5.83
937	MOL004119	5-METHYLFURFURAL	110.12	1.13	0	2	43.92	1.07	1.48	0.01	0.16	11.9
938	MOL004459	Tridecanol	200.41	5.08	1	1	15.18	1.25	1.05	0.04	0
939	MOL004784	Stenol	270.56	7.36	1	1	12.66	1.33	0.92	0.11	0.15
940	MOL004791	Ethol	242.5	6.45	1	1	13.32	1.31	1.07	0.08	0.15
941	MOL005270	n-Heptadecanol	256.53	6.9	1	1	12.97	1.31	0.98	0.09	0.15
942	MOL005472	1,2-Benzenedicarboxylicacid, mono(2-ethyl) hexylester	278.38	4.31	1	4	55.17	0.57	0.35	0.13	0.35	4.94
943	MOL005521	phytane	282.62	8.68	0	0	13.86	1.81	1.83	0.11	0.2
944	MOL005532	Tetradecane,2,6,10-trimethyl	240.53	7.51	0	0	3.93	1.82	1.95	0.06	0.21
945	MOL005732	Pentadecanal	226.45	5.96	0	1	10.38	1.44	1.34	0.06	0
946	MOL005932	Gaidic acid	254.46	6.34	1	2	34.02	1.11	1.04	0.1	0	5.73
947	MOL005976	Tetradecanal	212.42	5.5	0	1	12.36	1.41	1.36	0.05	0.18
948	MOL006211	3-Allyl-2-methoxyphenol	164.22	2.55	1	2	52.45	1.36	1.4	0.04	0.33	7.13
949	MOL006234	β-maaliene	204.39	4.32	0	0	54.81	1.82	2.05	0.11	0.22	-1.66
950	MOL006711	Osmanthuside H	432.47	-1.88	7	11	8.89	-1.94	-2.25	0.57	0.27
951	MOL006963	Ethyl linolelaidate	308.56	6.99	0	2	7.33	1.47	1.18	0.19	0.21
952	MOL007039	Henicosyl formate	340.66	9.06	0	2	15.79	1.38	0.75	0.26	0.18
953	MOL007089	Cyclotetradecane	196.42	6.39	0	0	27.72	1.81	2.12	0.06	0.14
954	MOL007330	MENTHOL	156.3	2.78	1	1	43.31	1.27	1.49	0.03	0.2	10.59
955	MOL007553	(-)-beta-Fenchol	154.28	2.11	1	1	79.24	1.3	1.6	0.05	0.23	11.19
956	MOL007883	2-Methyl-5-ethylpyrazine	122.19	0.76	0	2	42.37	1.1	0.93	0.02	0.24	11.26
957	MOL007884	2,5-Dimethylpiazine	108.16	0.09	0	2	34.12	1.04	0.85	0.01	0.26	11.7
958	MOL007887	Hexyl formate	130.21	2.22	0	2	19.17	1.13	1.27	0.01	0.26
959	MOL007888	TRIMETHYLPYRAZINE	122.19	0.38	0	2	32.27	1.14	1.07	0.02	0.28	11.66
960	MOL008245	DODECENE	168.36	5.46	0	0	17.74	1.8	2.05	0.02	0.22
961	MOL009451	.alpha.-Carene	136.26	2.87	0	0	48.01	1.83	2.06	0.04	0.24	11.38
962	MOL010000	21964-48-7	180.37	5.52	0	0	22.89	1.83	1.96	0.03	0.27
963	MOL010081	Cetyl acetate	284.54	6.82	0	2	17.41	1.36	1.17	0.14	0.16
964	MOL010087	2-hexadecanol	242.5	6.37	1	1	9.06	1.32	1.12	0.08	0.17
965	MOL010149	Myristyl acetate	256.48	5.91	0	2	18.82	1.36	1.36	0.1	0.18
966	MOL010530	2,7-dimethylocta-2,6-diene	138.28	4.03	0	0	39.71	1.83	1.97	0.01	0.3	-3.97
967	MOL010682	methyl tetracos-15-enoate	380.73	9.82	0	2	25.62	1.5	1.17	0.37	0.17
968	MOL010725	(E)-icos-9-ene	280.6	9.05	0	0	18.19	1.88	1.88	0.13	0.16
969	MOL011096	scopoline	155.22	-0.63	1	3	50.03	0.5	0.58	0.06	0.22	10.85
970	MOL011321	Ethyl succinate	174.22	0.79	0	4	15.96	0.62	0.37	0.03	0.24
971	MOL011651	13-Octadecenal	266.52	6.88	0	1	29.01	1.49	1.39	0.12	0.2
972	MOL011982	β-cedrene	204.39	4.18	0	0	56.53	1.82	2.12	0.11	0.26	4.97
973	MOL012429	Cyclohexadecane	224.48	7.3	0	0	16.61	1.83	2.08	0.09	0.14
974	MOL012644	caryophellene	204.39	4.75	0	0	23.79	1.84	2.08	0.09	0.28
975	MOL013338	9,12-octadecadienal	264.5	6.44	0	1	39.62	1.54	1.34	0.12	0.22	6.72
976	MOL013430	Prangenin	286.3	2.49	0	5	43.6	0.8	0.29	0.29	0.27	-2.81
