# Supplementary material for: Exploring Pharmacological Mechanisms of Xiang Ju Tablets in the Treatment of Allergic Rhinitis via a Network Pharmacology Approach
Source: Evid Based Complement Alternat Med. 2019 Sep 12;2019:6272073. doi: 10.1155/2019/6272073 (PMC6757243; doi:10.1155/2019/6272073)
Supplement: Supplementary Materials — There are eight supplementary material documents: (1) “Active ingredient information of Xiang Ju tablets” file: this file contains ingredient information of the 9 herbs in the prescribed Xiang Ju tablets, namely, Platycarya strobilacea Sieb. et Zucc (with seeds removed), Prunellae Spica, Chrysanthemi Indici flos, Astragali radix, Magnoliae Flos, Saposhnikoviae Radix, Angelicae dahuricae radix, Glycyrrhizae radix et rhizoma, and Chuanxiong Rhizoma. (2) “Allergic rhinitis related targets” file: this file contains information on 170 targets of allergic rhinitis. (3) “Biological process” file: this file contains biological process analysis results of 32 putative therapeutic targets obtained from the GO functional enrichment analysis using the Bioconductor database in RStudio software. (4) “Cell composition” file: this file contains cell composition analysis results of 32 putative therapeutic targets obtained from the GO functional enrichment analysis using the Bioconductor database in RStudio software. (5) “Composition information of Xiang Ju tablets” file: this file contains information on 976 components of 9 herbs in the Xiang Ju tablets. (6) “KEGG pathway analysis” file: this file contains signal pathway analysis results of 32 putative therapeutic targets obtained from the KEGG signal pathway enrichment analysis using the Bioconductor database in RStudio software. (7) “Molecular function” file: this file contains results of the molecular function analysis of the 32 putative therapeutic targets obtained from the GO functional enrichment analysis using the Bioconductor database in RStudio software. (8) “Target information” file: this file contains target information of 9 herbs in the Xiang Ju tablets. [file 6272073.f1.zip › 6272073.f1/Kegg.xlsx]

## Sheet: Sheet1
Number	ID	Description	GeneRatio	BgRatio	pvalue	p.adjust	qvalue	geneID	Count
1	hsa05321	Inflammatory bowel disease (IBD)	11/32	65/7839	0	0	0	TNF/IL6/TGFB1/IL4/IL10/IL1B/IL2/IFNG/IL1A/IL5/IL13	11
2	hsa04657	IL-17 signaling pathway	11/32	93/7839	0	0	0	TNF/IL6/CXCL8/IL4/MMP9/IL1B/IFNG/CSF2/IL5/CCL11/IL13	11
3	hsa04060	Cytokine-cytokine receptor interaction	14/32	294/7839	0	0	0	TNF/IL6/CXCL8/TGFB1/IL4/IL10/IL1B/IL2/IFNG/IL1A/CSF2/IL5/CCL11/IL13	14
4	hsa04933	AGE-RAGE signaling pathway in diabetic complications	10/32	100/7839	0	0	0	BCL2/TNF/IL6/FN1/CXCL8/TGFB1/ICAM1/IL1B/SERPINE1/IL1A	10
5	hsa05144	Malaria	8/32	49/7839	0	0	0	TNF/IL6/CXCL8/TGFB1/ICAM1/IL10/IL1B/IFNG	8
6	hsa05310	Asthma	7/32	31/7839	0	0	0	TNF/IL4/IL10/IL5/CCL11/IL13/MS4A2	7
7	hsa05323	Rheumatoid arthritis	9/32	91/7839	0	0	0	TNF/IL6/CXCL8/TGFB1/ICAM1/IL1B/IFNG/IL1A/CSF2	9
8	hsa05146	Amoebiasis	9/32	96/7839	0	0	0	TNF/IL6/FN1/CXCL8/TGFB1/IL10/IL1B/IFNG/CSF2	9
9	hsa05142	Chagas disease (American trypanosomiasis)	9/32	103/7839	0	0	0	TNF/IL6/CXCL8/TGFB1/IL10/IL1B/IL2/SERPINE1/IFNG	9
10	hsa05143	African trypanosomiasis	6/32	37/7839	1e-08	8e-08	3e-08	TNF/IL6/ICAM1/IL10/IL1B/IFNG	6
11	hsa05330	Allograft rejection	6/32	38/7839	1e-08	8e-08	3e-08	TNF/IL4/IL10/IL2/IFNG/IL5	6
12	hsa04659	Th17 cell differentiation	8/32	107/7839	1e-08	8e-08	3e-08	HIF1A/IL6/TGFB1/IL4/AHR/IL1B/IL2/IFNG	8
13	hsa04664	Fc epsilon RI signaling pathway	7/32	68/7839	1e-08	8e-08	3e-08	TNF/IL4/ALOX5/CSF2/IL5/IL13/MS4A2	7
14	hsa04630	JAK-STAT signaling pathway	9/32	162/7839	1e-08	1e-07	4e-08	BCL2/IL6/IL4/IL10/IL2/IFNG/CSF2/IL5/IL13	9
15	hsa05332	Graft-versus-host disease	6/32	41/7839	1e-08	1e-07	5e-08	TNF/IL6/IL1B/IL2/IFNG/IL1A	6
16	hsa05140	Leishmaniasis	7/32	74/7839	1e-08	1.2e-07	5e-08	TNF/TGFB1/IL4/IL10/IL1B/IFNG/IL1A	7
17	hsa05133	Pertussis	7/32	76/7839	2e-08	1.3e-07	6e-08	TNF/IL6/CXCL8/IL10/IL1B/IL1A/CASP1	7
18	hsa04672	Intestinal immune network for IgA production	6/32	49/7839	3e-08	2.6e-07	1.1e-07	IL6/TGFB1/IL4/IL10/IL2/IL5	6
19	hsa05132	Salmonella infection	7/32	86/7839	4e-08	2.8e-07	1.2e-07	IL6/CXCL8/IL1B/IFNG/IL1A/CSF2/CASP1	7
20	hsa05418	Fluid shear stress and atherosclerosis	8/32	139/7839	6e-08	3.9e-07	1.7e-07	BCL2/TNF/ICAM1/MMP9/IL1B/PLAT/IFNG/IL1A	8
21	hsa04640	Hematopoietic cell lineage	7/32	97/7839	9e-08	6e-07	2.6e-07	TNF/IL6/IL4/IL1B/IL1A/CSF2/IL5	7
22	hsa04660	T cell receptor signaling pathway	7/32	101/7839	1.2e-07	7.5e-07	3.3e-07	TNF/IL4/IL10/IL2/IFNG/CSF2/IL5	7
23	hsa05145	Toxoplasmosis	7/32	113/7839	2.7e-07	1.56e-06	6.9e-07	PIK3CG/BCL2/TNF/TGFB1/ALOX5/IL10/IFNG	7
24	hsa05164	Influenza A	8/32	171/7839	2.9e-07	1.64e-06	7.2e-07	TNF/IL6/CXCL8/ICAM1/IL1B/IFNG/IL1A/CASP1	8
25	hsa05152	Tuberculosis	8/32	179/7839	4.2e-07	2.23e-06	9.8e-07	BCL2/TNF/IL6/TGFB1/IL10/IL1B/IFNG/IL1A	8
26	hsa04940	Type I diabetes mellitus	5/32	43/7839	7.1e-07	3.64e-06	1.6e-06	TNF/IL1B/IL2/IFNG/IL1A	5
27	hsa05162	Measles	7/32	132/7839	7.8e-07	3.85e-06	1.69e-06	IL6/IL4/IL1B/IL2/IFNG/IL1A/IL13	7
28	hsa05134	Legionellosis	5/32	55/7839	2.46e-06	1.178e-05	5.18e-06	TNF/IL6/CXCL8/IL1B/CASP1	5
29	hsa04625	C-type lectin receptor signaling pathway	6/32	104/7839	3.23e-06	1.493e-05	6.57e-06	TNF/IL6/IL10/IL1B/IL2/CASP1	6
30	hsa04668	TNF signaling pathway	6/32	110/7839	4.48e-06	2.002e-05	8.81e-06	TNF/IL6/ICAM1/MMP9/IL1B/CSF2	6
31	hsa04932	Non-alcoholic fatty liver disease (NAFLD)	6/32	149/7839	2.569e-05	0.00011105	4.885e-05	TNF/IL6/CXCL8/TGFB1/IL1B/IL1A	6
32	hsa04658	Th1 and Th2 cell differentiation	5/32	92/7839	3.129e-05	0.00013103	5.764e-05	IL4/IL2/IFNG/IL5/IL13	5
33	hsa04064	NF-kappa B signaling pathway	5/32	95/7839	3.655e-05	0.00014841	6.529e-05	BCL2/TNF/CXCL8/ICAM1/IL1B	5
34	hsa04217	Necroptosis	6/32	162/7839	4.122e-05	0.00016246	7.147e-05	BCL2/TNF/IL1B/IFNG/IL1A/CASP1	6
35	hsa05161	Hepatitis B	6/32	163/7839	4.267e-05	0.00016338	7.187e-05	BCL2/TNF/IL6/CXCL8/TGFB1/MMP9	6
36	hsa04066	HIF-1 signaling pathway	5/32	100/7839	4.681e-05	0.00017424	7.665e-05	HIF1A/BCL2/IL6/SERPINE1/IFNG	5
37	hsa04620	Toll-like receptor signaling pathway	5/32	104/7839	5.652e-05	0.00020471	9.005e-05	TNF/IL6/CXCL8/IL1B/SPP1	5
38	hsa05320	Autoimmune thyroid disease	4/32	53/7839	5.821e-05	0.00020528	9.03e-05	IL4/IL10/IL2/IL5	4
39	hsa04621	NOD-like receptor signaling pathway	6/32	178/7839	6.987e-05	0.00024007	0.00010561	BCL2/TNF/IL6/CXCL8/IL1B/CASP1	6
40	hsa05167	Kaposi sarcoma-associated herpesvirus infection	6/32	186/7839	8.922e-05	0.00029889	0.00013149	HIF1A/PIK3CG/IL6/CXCL8/ICAM1/CSF2	6
41	hsa04380	Osteoclast differentiation	5/32	128/7839	0.00015174	0.00049594	0.00021817	TNF/TGFB1/IL1B/IFNG/IL1A	5
42	hsa05166	Human T-cell leukemia virus 1 infection	6/32	219/7839	0.00021889	0.00069835	0.00030721	TNF/IL6/TGFB1/ICAM1/IL2/CSF2	6
43	hsa01523	Antifolate resistance	3/32	31/7839	0.00025703	0.00080098	0.00035236	TNF/IL6/IL1B	3
44	hsa05020	Prion diseases	3/32	35/7839	0.00037013	0.0011272	0.00049586	IL6/IL1B/IL1A	3
45	hsa04218	Cellular senescence	5/32	160/7839	0.00042904	0.00127757	0.00056201	IL6/CXCL8/TGFB1/SERPINE1/IL1A	5
46	hsa04151	PI3K-Akt signaling pathway	7/32	354/7839	0.00045627	0.00132913	0.00058469	PIK3CG/BCL2/IL6/FN1/IL4/IL2/SPP1	7
47	hsa05202	Transcriptional misregulation in cancer	5/32	186/7839	0.00085257	0.00243073	0.00106929	IL6/CXCL8/MMP9/PLAT/CSF2	5
48	hsa04725	Cholinergic synapse	4/32	112/7839	0.00104305	0.00291185	0.00128094	PIK3CG/BCL2/CHRM3/CHRM5	4
49	hsa05014	Amyotrophic lateral sclerosis (ALS)	3/32	51/7839	0.00112662	0.00308096	0.00135533	BCL2/TNF/CASP1	3
50	hsa05205	Proteoglycans in cancer	5/32	201/7839	0.00120811	0.00323775	0.0014243	HIF1A/TNF/FN1/TGFB1/MMP9	5
51	hsa04650	Natural killer cell mediated cytotoxicity	4/32	131/7839	0.00186377	0.00489695	0.0021542	TNF/ICAM1/IFNG/CSF2	4
52	hsa04623	Cytosolic DNA-sensing pathway	3/32	63/7839	0.0020782	0.00535536	0.00235585	IL6/IL1B/CASP1	3
53	hsa04371	Apelin signaling pathway	4/32	137/7839	0.00219601	0.00555218	0.00244244	PIK3CG/PLAT/SERPINE1/SPP1	4
54	hsa05410	Hypertrophic cardiomyopathy (HCM)	3/32	85/7839	0.00486423	0.0120705	0.00530988	TNF/IL6/TGFB1	3
55	hsa04350	TGF-beta signaling pathway	3/32	90/7839	0.00570642	0.0139029	0.00611597	TNF/TGFB1/IFNG	3
56	hsa05215	Prostate cancer	3/32	97/7839	0.00702482	0.0168094	0.00739454	BCL2/MMP9/PLAT	3
57	hsa05169	Epstein-Barr virus infection	4/32	201/7839	0.00859822	0.0202134	0.00889197	BCL2/TNF/IL6/ICAM1	4
58	hsa04080	Neuroactive ligand-receptor interaction	5/32	338/7839	0.0111609	0.0257856	0.0113432	NR3C1/CHRM3/CHRM5/ADRA2C/TBXA2R	5
59	hsa05219	Bladder cancer	2/32	41/7839	0.0119886	0.0272283	0.0119779	CXCL8/MMP9	2
60	hsa04071	Sphingolipid signaling pathway	3/32	119/7839	0.0122797	0.0274246	0.0120642	BCL2/TNF/MS4A2	3
61	hsa05163	Human cytomegalovirus infection	4/32	225/7839	0.0126495	0.0277874	0.0122238	TNF/IL6/CXCL8/IL1B	4
62	hsa04068	FoxO signaling pathway	3/32	132/7839	0.0162125	0.0350399	0.0154143	IL6/TGFB1/IL10	3
63	hsa05322	Systemic lupus erythematosus	3/32	133/7839	0.0165412	0.0351828	0.0154771MS4A23634	TNF/IL10/IFNG	3
64	hsa04072	Phospholipase D signaling pathway	3/32	148/7839	0.0219248	0.045905	0.0201939	PIK3CG/CXCL8/MS4A2	3
