# Supplementary material for: Exploring Pharmacological Mechanisms of Xiang Ju Tablets in the Treatment of Allergic Rhinitis via a Network Pharmacology Approach
Source: Evid Based Complement Alternat Med. 2019 Sep 12;2019:6272073. doi: 10.1155/2019/6272073 (PMC6757243; doi:10.1155/2019/6272073)
Supplement: Supplementary Materials — There are eight supplementary material documents: (1) “Active ingredient information of Xiang Ju tablets” file: this file contains ingredient information of the 9 herbs in the prescribed Xiang Ju tablets, namely, Platycarya strobilacea Sieb. et Zucc (with seeds removed), Prunellae Spica, Chrysanthemi Indici flos, Astragali radix, Magnoliae Flos, Saposhnikoviae Radix, Angelicae dahuricae radix, Glycyrrhizae radix et rhizoma, and Chuanxiong Rhizoma. (2) “Allergic rhinitis related targets” file: this file contains information on 170 targets of allergic rhinitis. (3) “Biological process” file: this file contains biological process analysis results of 32 putative therapeutic targets obtained from the GO functional enrichment analysis using the Bioconductor database in RStudio software. (4) “Cell composition” file: this file contains cell composition analysis results of 32 putative therapeutic targets obtained from the GO functional enrichment analysis using the Bioconductor database in RStudio software. (5) “Composition information of Xiang Ju tablets” file: this file contains information on 976 components of 9 herbs in the Xiang Ju tablets. (6) “KEGG pathway analysis” file: this file contains signal pathway analysis results of 32 putative therapeutic targets obtained from the KEGG signal pathway enrichment analysis using the Bioconductor database in RStudio software. (7) “Molecular function” file: this file contains results of the molecular function analysis of the 32 putative therapeutic targets obtained from the GO functional enrichment analysis using the Bioconductor database in RStudio software. (8) “Target information” file: this file contains target information of 9 herbs in the Xiang Ju tablets. [file 6272073.f1.zip › 6272073.f1/Molecular function.xlsx]

## Sheet: Sheet1
Number	ID	Description	GeneRatio	BgRatio	pvalue	p.adjust	qvalue	geneID	Count
1	GO:0005125	cytokine activity	15/32	219/17632	7.47751e-21	1.01694e-18	5.9033e-19	TNF/IL6/CXCL8/TGFB1/IL4/IL10/IL1B/IL2/IFNG/IL1A/SPP1/CSF2/IL5/CCL11/IL13	15
2	GO:0005126	cytokine receptor binding	14/32	281/17632	1.79899e-17	1.22331e-15	7.10127e-16	TNF/IL6/CXCL8/TGFB1/IL4/IL10/IL1B/IL2/IFNG/IL1A/CSF2/IL5/CCL11/IL13	14
3	GO:0048018	receptor ligand activity	15/32	478/17632	9.36676e-16	4.24627e-14	2.46494e-14	TNF/IL6/CXCL8/TGFB1/IL4/IL10/IL1B/IL2/IFNG/IL1A/SPP1/CSF2/IL5/CCL11/IL13	15
4	GO:0070851	growth factor receptor binding	8/32	132/17632	7.20319e-11	2.44909e-09	1.42168e-09	IL6/IL4/IL10/IL1B/IL2/IL1A/CSF2/IL5	8
5	GO:0008083	growth factor activity	7/32	166/17632	1.59449e-08	4.33702e-07	2.51762e-07	IL6/TGFB1/IL4/IL10/IL2/CSF2/IL5	7
6	GO:0051879	Hsp90 protein binding	3/32	38/17632	4.38718e-05	0.000994427	0.000577261	NR3C1/HIF1A/AHR	3
7	GO:0002020	protease binding	4/32	125/17632	7.42279e-05	0.00144214	0.000837156	BCL2/TNF/FN1/SERPINE1	4
8	GO:0008227	G protein-coupled amine receptor activity	3/32	59/17632	0.000164745	0.00280067	0.00162577	CHRM3/CHRM5/ADRA2C	3
9	GO:0005149	interleukin-1 receptor binding	2/32	15/17632	0.000330155	0.00498901	0.0028961	IL1B/IL1A	2
10	GO:0015464	acetylcholine receptor activity	2/32	23/17632	0.000788337	0.0107214	0.00622371	CHRM3/CHRM5	2
11	GO:0004435	phosphatidylinositol phospholipase C activity	2/32	26/17632	0.00100925	0.0122524	0.00711244	CHRM3/CHRM5	2
12	GO:0031072	heat shock protein binding	3/32	115/17632	0.00116792	0.0122524	0.00711244	NR3C1/HIF1A/AHR	3
13	GO:0004629	phospholipase C activity	2/32	28/17632	0.00117118	0.0122524	0.00711244	CHRM3/CHRM5	2
14	GO:0001664	G protein-coupled receptor binding	4/32	274/17632	0.00145637	0.0137724	0.00799481	CXCL8/IL2/ADRA2C/CCL11	4
15	GO:0005178	integrin binding	3/32	126/17632	0.00151901	0.0137724	0.00799481	FN1/ICAM1/IL1B	3
16	GO:0004993	G protein-coupled serotonin receptor activity	2/32	34/17632	0.00172642	0.0138113	0.00801742	CHRM3/CHRM5	2
17	GO:0099589	serotonin receptor activity	2/32	34/17632	0.00172642	0.0138113	0.00801742	CHRM3/CHRM5	2
18	GO:0016504	peptidase activator activity	2/32	39/17632	0.00226749	0.0171321	0.00994512	FN1/CASP1	2
