# Supplementary material for: Exploring Pharmacological Mechanisms of Xiang Ju Tablets in the Treatment of Allergic Rhinitis via a Network Pharmacology Approach
Source: Evid Based Complement Alternat Med. 2019 Sep 12;2019:6272073. doi: 10.1155/2019/6272073 (PMC6757243; doi:10.1155/2019/6272073)
Supplement: Supplementary Materials — There are eight supplementary material documents: (1) “Active ingredient information of Xiang Ju tablets” file: this file contains ingredient information of the 9 herbs in the prescribed Xiang Ju tablets, namely, Platycarya strobilacea Sieb. et Zucc (with seeds removed), Prunellae Spica, Chrysanthemi Indici flos, Astragali radix, Magnoliae Flos, Saposhnikoviae Radix, Angelicae dahuricae radix, Glycyrrhizae radix et rhizoma, and Chuanxiong Rhizoma. (2) “Allergic rhinitis related targets” file: this file contains information on 170 targets of allergic rhinitis. (3) “Biological process” file: this file contains biological process analysis results of 32 putative therapeutic targets obtained from the GO functional enrichment analysis using the Bioconductor database in RStudio software. (4) “Cell composition” file: this file contains cell composition analysis results of 32 putative therapeutic targets obtained from the GO functional enrichment analysis using the Bioconductor database in RStudio software. (5) “Composition information of Xiang Ju tablets” file: this file contains information on 976 components of 9 herbs in the Xiang Ju tablets. (6) “KEGG pathway analysis” file: this file contains signal pathway analysis results of 32 putative therapeutic targets obtained from the KEGG signal pathway enrichment analysis using the Bioconductor database in RStudio software. (7) “Molecular function” file: this file contains results of the molecular function analysis of the 32 putative therapeutic targets obtained from the GO functional enrichment analysis using the Bioconductor database in RStudio software. (8) “Target information” file: this file contains target information of 9 herbs in the Xiang Ju tablets. [file 6272073.f1.zip › 6272073.f1/Target information.xlsx]

## Sheet: Sheet1
Number	Traditional Chinese medicine	Traditional Chinese medicine (TCM) number	composition	MOL ID	target	Entry	Gene name
1	Chuanxiong Rhizoma	A	Mandenol	MOL001494	Prostaglandin G/H synthase 1	P23219	PTGS1
2	Chuanxiong Rhizoma	A	Mandenol	MOL001494	Prostaglandin G/H synthase 2	P35354	PTGS2
3	Chuanxiong Rhizoma	A	Mandenol	MOL001494	Nuclear receptor coactivator 2	Q15596	NCOA2
4	Chuanxiong Rhizoma	A	Myricanone	MOL002135	Nitric oxide synthase, inducible	P35228	NOS2
5	Chuanxiong Rhizoma	A	Myricanone	MOL002135	Prostaglandin G/H synthase 1	P23219	PTGS1
6	Chuanxiong Rhizoma	A	Myricanone	MOL002135	Thrombin	P00734	F2
7	Chuanxiong Rhizoma	A	Myricanone	MOL002135	Potassium voltage-gated channel subfamily H member 2	Q12809	KCNH2
8	Chuanxiong Rhizoma	A	Myricanone	MOL002135	Estrogen receptor	P03372	ESR1
9	Chuanxiong Rhizoma	A	Myricanone	MOL002135	Androgen receptor	P10275	AR
10	Chuanxiong Rhizoma	A	Myricanone	MOL002135	Sodium channel protein type 5 subunit alpha	Q14524	SCN5A
11	Chuanxiong Rhizoma	A	Myricanone	MOL002135	Peroxisome proliferator activated receptor gamma	P37231	PPARG
12	Chuanxiong Rhizoma	A	Myricanone	MOL002135	Prostaglandin G/H synthase 2	P35354	PTGS2
13	Chuanxiong Rhizoma	A	Myricanone	MOL002135	Coagulation factor VII	P08709	F7
14	Chuanxiong Rhizoma	A	Myricanone	MOL002135	Vascular endothelial growth factor receptor 2	P35968	KDR
15	Chuanxiong Rhizoma	A	Myricanone	MOL002135	Retinoic acid receptor RXR-alpha	P19793	RXRA
16	Chuanxiong Rhizoma	A	Myricanone	MOL002135	CGMP-inhibited 3',5'-cyclic phosphodiesterase A	Q14432	PDE3A
17	Chuanxiong Rhizoma	A	Myricanone	MOL002135	Beta-2 adrenergic receptor	P07550	ADRB2
18	Chuanxiong Rhizoma	A	Myricanone	MOL002135	Estrogen receptor beta	P03372	ESR1
19	Chuanxiong Rhizoma	A	Myricanone	MOL002135	Dipeptidyl peptidase IV	P27487	DPP4
20	Chuanxiong Rhizoma	A	Myricanone	MOL002135	Mitogen-activated protein kinase 14	Q16539	MAPK14
21	Chuanxiong Rhizoma	A	Myricanone	MOL002135	Glycogen synthase kinase-3 beta	P49841	GSK3B
22	Chuanxiong Rhizoma	A	Myricanone	MOL002135	Heat shock protein HSP 90	P08238	HSP90AB1
23	Chuanxiong Rhizoma	A	Myricanone	MOL002135	Cell division protein kinase 2	P24941	CDK2
24	Chuanxiong Rhizoma	A	Myricanone	MOL002135	Serine/threonine-protein kinase Chk1	O14757	CHEK1
25	Chuanxiong Rhizoma	A	Myricanone	MOL002135	Ig gamma-1 chain C region	P01857	IGHG1
26	Chuanxiong Rhizoma	A	Myricanone	MOL002135	Proto-oncogene serine/threonine-protein kinase Pim-1	P11309	PIM1
27	Chuanxiong Rhizoma	A	Myricanone	MOL002135	Cyclin-A2	P20248	CCNA2
28	Chuanxiong Rhizoma	A	Myricanone	MOL002135	Nuclear receptor coactivator 1	Q15788	NCOA1
29	Chuanxiong Rhizoma	A	Perlolyrine	MOL002140	Thrombin	P00734	F2
30	Chuanxiong Rhizoma	A	Perlolyrine	MOL002140	Prostaglandin G/H synthase 2	P35354	PTGS2
31	Chuanxiong Rhizoma	A	Perlolyrine	MOL002140	Retinoic acid receptor RXR-alpha	P19793	RXRA
32	Chuanxiong Rhizoma	A	Perlolyrine	MOL002140	mRNA of PKA Catalytic Subunit C-alpha	P17612	PRKACA
33	Chuanxiong Rhizoma	A	sitosterol	MOL000359	Progesterone receptor	P06401	PGR
34	Chuanxiong Rhizoma	A	sitosterol	MOL000359	Nuclear receptor coactivator 2	Q15596	NCOA2
35	Chuanxiong Rhizoma	A	sitosterol	MOL000359	Mineralocorticoid receptor	P08235	NR3C2
36	Chuanxiong Rhizoma	A	wallichilide	MOL002157	Prostaglandin G/H synthase 2	P35354	PTGS2
37	Chuanxiong Rhizoma	A	wallichilide	MOL002157	Mineralocorticoid receptor	P08235	NR3C2
38	Chuanxiong Rhizoma	A	wallichilide	MOL002157	Glucocorticoid receptor	P04150	NR3C1
39	Chuanxiong Rhizoma	A	wallichilide	MOL002157	Nuclear receptor coactivator 2	Q15596	NCOA2
40	Chuanxiong Rhizoma	A	ferulic acid	MOL000360	Prostaglandin G/H synthase 1	P23219	PTGS1
41	Chuanxiong Rhizoma	A	ferulic acid	MOL000360	Prostaglandin G/H synthase 2	P35354	PTGS2
42	Chuanxiong Rhizoma	A	ferulic acid	MOL000360	Nitric-oxide synthase, endothelial	P29474	NOS3
43	Chuanxiong Rhizoma	A	ferulic acid	MOL000360	Alpha-2A adrenergic receptor	P08913	ADRA2A
44	Chuanxiong Rhizoma	A	ferulic acid	MOL000360	Sodium-dependent noradrenaline transporter	P23975	SLC6A2
45	Chuanxiong Rhizoma	A	ferulic acid	MOL000360	Alpha-1A adrenergic receptor	P35348	ADRA1A
46	Chuanxiong Rhizoma	A	ferulic acid	MOL000360	Sodium-dependent dopamine transporter	Q01959	SLC6A3
47	Chuanxiong Rhizoma	A	ferulic acid	MOL000360	Beta-2 adrenergic receptor	P07550	ADRB2
48	Chuanxiong Rhizoma	A	ferulic acid	MOL000360	Leukotriene A-4 hydrolase	P09960	LTA4H
49	Chuanxiong Rhizoma	A	ferulic acid	MOL000360	Amine oxidase [flavin-containing] B	P27338	MAOB
50	Chuanxiong Rhizoma	A	ferulic acid	MOL000360	Amine oxidase [flavin-containing] A	P21397	MAOA
51	Chuanxiong Rhizoma	A	ferulic acid	MOL000360	Chymotrypsinogen B	P21397	MAOA
52	Chuanxiong Rhizoma	A	ferulic acid	MOL000360	mRNA of PKA Catalytic Subunit C-alpha	P17612	PRKACA
53	Chuanxiong Rhizoma	A	ferulic acid	MOL000360	Alpha-2B adrenergic receptor	P18089	ADRA2B
54	Chuanxiong Rhizoma	A	ferulic acid	MOL000360	Urokinase-type plasminogen activator	P00749	PLAU
55	Chuanxiong Rhizoma	A	ferulic acid	MOL000360	Heat shock protein HSP 90	P08238	HSP90AB1
56	Chuanxiong Rhizoma	A	tetramethylpyrazine	MOL002202	Vascular endothelial growth factor A	P15692	VEGFA
57	Chuanxiong Rhizoma	A	tetramethylpyrazine	MOL002202	Hypoxia-inducible factor 1-alpha	Q16665	HIF1A
58	Chuanxiong Rhizoma	A	tetramethylpyrazine	MOL002202	Thromboxane-A synthase	P24557	TBXAS1
59	Chuanxiong Rhizoma	A	tetramethylpyrazine	MOL002202	Integrin alpha-IIb	P08514	ITGA2B
60	Saposhnikoviae Radix	B	anomalin	MOL011732	Thrombin	P00734	F2
61	Saposhnikoviae Radix	B	anomalin	MOL011732	Potassium voltage-gated channel subfamily H member 2	Q12809	KCNH2
62	Saposhnikoviae Radix	B	anomalin	MOL011732	Coagulation factor Xa	P00742	F10
63	Saposhnikoviae Radix	B	anomalin	MOL011732	Prostaglandin G/H synthase 2	P35354	PTGS2
64	Saposhnikoviae Radix	B	anomalin	MOL011732	Trypsin-1	P07477	PRSS1
65	Saposhnikoviae Radix	B	Ammidin	MOL001941	Thrombin	P00734	F2
66	Saposhnikoviae Radix	B	Ammidin	MOL001941	Muscarinic acetylcholine receptor M1	P11229	CHRM1
67	Saposhnikoviae Radix	B	Ammidin	MOL001941	Prostaglandin G/H synthase 2	P35354	PTGS2
68	Saposhnikoviae Radix	B	Ammidin	MOL001941	Gamma-aminobutyric acid receptor subunit alpha-1	P14867	GABRA1
69	Saposhnikoviae Radix	B	Ammidin	MOL001941	Dipeptidyl peptidase IV	P27487	DPP4
70	Saposhnikoviae Radix	B	Ammidin	MOL001941	Phosphatidylinositol-4,5-bisphosphate 3-kinase catalytic subunit, gamma isoform	P48736	PIK3CG
71	Saposhnikoviae Radix	B	Ammidin	MOL001941	mRNA of PKA Catalytic Subunit C-alpha	P17612	PRKACA
72	Saposhnikoviae Radix	B	Ammidin	MOL001941	Amine oxidase [flavin-containing] B	P27338	MAOB
73	Saposhnikoviae Radix	B	phelloptorin	MOL011749	Thrombin	P00734	F2
74	Saposhnikoviae Radix	B	phelloptorin	MOL011749	Prostaglandin G/H synthase 2	P35354	PTGS2
75	Saposhnikoviae Radix	B	phelloptorin	MOL011749	Retinoic acid receptor RXR-alpha	P19793	RXRA
76	Saposhnikoviae Radix	B	phelloptorin	MOL011749	mRNA of Protein-tyrosine phosphatase, non-receptor type 1	P18031	PTPN1
77	Saposhnikoviae Radix	B	phelloptorin	MOL011749	Dipeptidyl peptidase IV	P27487	DPP4
78	Saposhnikoviae Radix	B	5-O-Methylvisamminol	MOL011753	Nitric oxide synthase, inducible	P35228	NOS2
79	Saposhnikoviae Radix	B	5-O-Methylvisamminol	MOL011753	Prostaglandin G/H synthase 1	P23219	PTGS1
80	Saposhnikoviae Radix	B	5-O-Methylvisamminol	MOL011753	Dopamine D1 receptor	P21728	DRD1
81	Saposhnikoviae Radix	B	5-O-Methylvisamminol	MOL011753	Thrombin	P00734	F2
82	Saposhnikoviae Radix	B	5-O-Methylvisamminol	MOL011753	Muscarinic acetylcholine receptor M1	P11229	CHRM1
83	Saposhnikoviae Radix	B	5-O-Methylvisamminol	MOL011753	Estrogen receptor	P03372	ESR1
84	Saposhnikoviae Radix	B	5-O-Methylvisamminol	MOL011753	Androgen receptor	P10275	AR
85	Saposhnikoviae Radix	B	5-O-Methylvisamminol	MOL011753	Sodium channel protein type 5 subunit alpha	Q14524	SCN5A
86	Saposhnikoviae Radix	B	5-O-Methylvisamminol	MOL011753	Prostaglandin G/H synthase 2	P35354	PTGS2
87	Saposhnikoviae Radix	B	5-O-Methylvisamminol	MOL011753	Nitric-oxide synthase, endothelial	P29474	NOS3
88	Saposhnikoviae Radix	B	5-O-Methylvisamminol	MOL011753	Retinoic acid receptor RXR-alpha	P19793	RXRA
89	Saposhnikoviae Radix	B	5-O-Methylvisamminol	MOL011753	Acetylcholinesterase	P22303	ACHE
90	Saposhnikoviae Radix	B	5-O-Methylvisamminol	MOL011753	CGMP-inhibited 3',5'-cyclic phosphodiesterase A	Q14432	PDE3A
91	Saposhnikoviae Radix	B	5-O-Methylvisamminol	MOL011753	Alpha-1A adrenergic receptor	P35348	ADRA1A
92	Saposhnikoviae Radix	B	5-O-Methylvisamminol	MOL011753	Alpha-1B adrenergic receptor	P35368	ADRA1B
93	Saposhnikoviae Radix	B	5-O-Methylvisamminol	MOL011753	Beta-2 adrenergic receptor	P07550	ADRB2
94	Saposhnikoviae Radix	B	5-O-Methylvisamminol	MOL011753	Mu-type opioid receptor	P35372	OPRM1
95	Saposhnikoviae Radix	B	5-O-Methylvisamminol	MOL011753	Estrogen receptor beta	P03372	ESR1
96	Saposhnikoviae Radix	B	5-O-Methylvisamminol	MOL011753	Gamma-aminobutyric acid receptor subunit alpha-1	P14867	GABRA1
97	Saposhnikoviae Radix	B	5-O-Methylvisamminol	MOL011753	Dipeptidyl peptidase IV	P27487	DPP4
98	Saposhnikoviae Radix	B	5-O-Methylvisamminol	MOL011753	Glycogen synthase kinase-3 beta	P49841	GSK3B
99	Saposhnikoviae Radix	B	5-O-Methylvisamminol	MOL011753	Cell division protein kinase 2	P24941	CDK2
100	Saposhnikoviae Radix	B	5-O-Methylvisamminol	MOL011753	Neuronal acetylcholine receptor protein, alpha-7 chain	P36544	CHRNA7
101	Saposhnikoviae Radix	B	5-O-Methylvisamminol	MOL011753	Proto-oncogene serine/threonine-protein kinase Pim-1	P11309	PIM1
102	Saposhnikoviae Radix	B	Marmesin	MOL001944	Prostaglandin G/H synthase 1	P23219	PTGS1
103	Saposhnikoviae Radix	B	Marmesin	MOL001944	Thrombin	P00734	F2
104	Saposhnikoviae Radix	B	Marmesin	MOL001944	Estrogen receptor	P03372	ESR1
105	Saposhnikoviae Radix	B	Marmesin	MOL001944	Androgen receptor	P10275	AR
106	Saposhnikoviae Radix	B	Marmesin	MOL001944	Prostaglandin G/H synthase 2	P35354	PTGS2
107	Saposhnikoviae Radix	B	Marmesin	MOL001944	Beta-2 adrenergic receptor	P07550	ADRB2
108	Saposhnikoviae Radix	B	Marmesin	MOL001944	Sodium-dependent serotonin transporter	P31645	SLC6A4
109	Saposhnikoviae Radix	B	Marmesin	MOL001944	Dipeptidyl peptidase IV	P27487	DPP4
110	Saposhnikoviae Radix	B	Marmesin	MOL001944	Cell division protein kinase 2	P24941	CDK2
111	Saposhnikoviae Radix	B	Marmesin	MOL001944	mRNA of PKA Catalytic Subunit C-alpha	P17612	PRKACA
112	Saposhnikoviae Radix	B	Marmesin	MOL001944	Muscarinic acetylcholine receptor M1	P11229	CHRM1
113	Saposhnikoviae Radix	B	Marmesin	MOL001944	Retinoic acid receptor RXR-alpha	P19793	RXRA
114	Saposhnikoviae Radix	B	Marmesin	MOL001944	Muscarinic acetylcholine receptor M2	P08172	CHRM2
115	Saposhnikoviae Radix	B	Marmesin	MOL001944	Proto-oncogene serine/threonine-protein kinase Pim-1	P11309	PIM1
116	Saposhnikoviae Radix	B	Marmesin	MOL001944	mRNA of Protein-tyrosine phosphatase, non-receptor type 1	P18031	PTPN1
117	Saposhnikoviae Radix	B	Marmesin	MOL001944	Phosphatidylinositol-4,5-bisphosphate 3-kinase catalytic subunit, gamma isoform	P48736	PIK3CG
118	Saposhnikoviae Radix	B	Marmesin	MOL001944	Leukotriene A-4 hydrolase	P09960	LTA4H
119	Saposhnikoviae Radix	B	Marmesin	MOL001944	Heat shock protein HSP 90	P08238	HSP90AB1
120	Saposhnikoviae Radix	B	Marmesin	MOL001944	Serine/threonine-protein kinase Chk1	O14757	CHEK1
121	Saposhnikoviae Radix	B	Phellopterin	MOL002644	Thrombin	P00734	F2
122	Saposhnikoviae Radix	B	Phellopterin	MOL002644	Muscarinic acetylcholine receptor M1	P11229	CHRM1
123	Saposhnikoviae Radix	B	Phellopterin	MOL002644	Sodium channel protein type 5 subunit alpha	Q14524	SCN5A
124	Saposhnikoviae Radix	B	Phellopterin	MOL002644	Prostaglandin G/H synthase 2	P35354	PTGS2
125	Saposhnikoviae Radix	B	Phellopterin	MOL002644	Retinoic acid receptor RXR-alpha	P19793	RXRA
126	Saposhnikoviae Radix	B	Phellopterin	MOL002644	Alpha-1B adrenergic receptor	P35368	ADRA1B
127	Saposhnikoviae Radix	B	Phellopterin	MOL002644	mRNA of Protein-tyrosine phosphatase, non-receptor type 1	P18031	PTPN1
128	Saposhnikoviae Radix	B	Phellopterin	MOL002644	Beta-2 adrenergic receptor	P07550	ADRB2
129	Saposhnikoviae Radix	B	Phellopterin	MOL002644	Gamma-aminobutyric acid receptor subunit alpha-1	P14867	GABRA1
130	Saposhnikoviae Radix	B	Phellopterin	MOL002644	Dipeptidyl peptidase IV	P27487	DPP4
131	Saposhnikoviae Radix	B	Phellopterin	MOL002644	Heat shock protein HSP 90	P08238	HSP90AB1
132	Saposhnikoviae Radix	B	Phellopterin	MOL002644	Neuronal acetylcholine receptor protein, alpha-7 chain	P36544	CHRNA7
133	Saposhnikoviae Radix	B	sitosterol	MOL000359	Progesterone receptor	P06401	PGR
134	Saposhnikoviae Radix	B	sitosterol	MOL000359	Nuclear receptor coactivator 2	Q15596	NCOA2
135	Saposhnikoviae Radix	B	sitosterol	MOL000359	Mineralocorticoid receptor	P08235	NR3C2
136	Saposhnikoviae Radix	B	wogonin	MOL000173	Nitric oxide synthase, inducible	P35228	NOS2
137	Saposhnikoviae Radix	B	wogonin	MOL000173	Prostaglandin G/H synthase 1	P23219	PTGS1
138	Saposhnikoviae Radix	B	wogonin	MOL000173	Estrogen receptor	P03372	ESR1
139	Saposhnikoviae Radix	B	wogonin	MOL000173	Androgen receptor	P10275	AR
140	Saposhnikoviae Radix	B	wogonin	MOL000173	Sodium channel protein type 5 subunit alpha	Q14524	SCN5A
141	Saposhnikoviae Radix	B	wogonin	MOL000173	Peroxisome proliferator activated receptor gamma	P37231	PPARG
142	Saposhnikoviae Radix	B	wogonin	MOL000173	Prostaglandin G/H synthase 2	P35354	PTGS2
143	Saposhnikoviae Radix	B	wogonin	MOL000173	Retinoic acid receptor RXR-alpha	P19793	RXRA
144	Saposhnikoviae Radix	B	wogonin	MOL000173	CGMP-inhibited 3',5'-cyclic phosphodiesterase A	Q14432	PDE3A
145	Saposhnikoviae Radix	B	wogonin	MOL000173	Dipeptidyl peptidase IV	P27487	DPP4
146	Saposhnikoviae Radix	B	wogonin	MOL000173	Mitogen-activated protein kinase 14	Q16539	MAPK14
147	Saposhnikoviae Radix	B	wogonin	MOL000173	Glycogen synthase kinase-3 beta	P49841	GSK3B
148	Saposhnikoviae Radix	B	wogonin	MOL000173	Heat shock protein HSP 90	P08238	HSP90AB1
149	Saposhnikoviae Radix	B	wogonin	MOL000173	Cell division protein kinase 2	P24941	CDK2
150	Saposhnikoviae Radix	B	wogonin	MOL000173	Phosphatidylinositol-4,5-bisphosphate 3-kinase catalytic subunit, gamma isoform	P48736	PIK3CG
151	Saposhnikoviae Radix	B	wogonin	MOL000173	Serine/threonine-protein kinase Chk1	O14757	CHEK1
152	Saposhnikoviae Radix	B	wogonin	MOL000173	mRNA of PKA Catalytic Subunit C-alpha	P17612	PRKACA
153	Saposhnikoviae Radix	B	wogonin	MOL000173	Trypsin-1	P07477	PRSS1
154	Saposhnikoviae Radix	B	wogonin	MOL000173	Beta-2 adrenergic receptor	P07550	ADRB2
155	Saposhnikoviae Radix	B	wogonin	MOL000173	Gamma-aminobutyric acid receptor subunit alpha-1	P14867	GABRA1
156	Saposhnikoviae Radix	B	wogonin	MOL000173	Transcription factor p65	Q04206	RELA
157	Saposhnikoviae Radix	B	wogonin	MOL000173	RAC-alpha serine/threonine-protein kinase	P31749	AKT1
158	Saposhnikoviae Radix	B	wogonin	MOL000173	G1/S-specific cyclin-D1	P24385	CCND1
159	Saposhnikoviae Radix	B	wogonin	MOL000173	Apoptosis regulator Bcl-2	P10415	BCL2
160	Saposhnikoviae Radix	B	wogonin	MOL000173	Cyclin-dependent kinase inhibitor 1	P38936	CDKN1A
161	Saposhnikoviae Radix	B	wogonin	MOL000173	Eukaryotic translation initiation factor 6	P56537	EIF6
162	Saposhnikoviae Radix	B	wogonin	MOL000173	Apoptosis regulator BAX	Q07812	BAX
163	Saposhnikoviae Radix	B	wogonin	MOL000173	Caspase-9	P55211	CASP9
164	Saposhnikoviae Radix	B	wogonin	MOL000173	Vascular endothelial growth factor receptor 2	P35968	KDR
165	Saposhnikoviae Radix	B	wogonin	MOL000173	Tumor necrosis factor	P01375	TNF
166	Saposhnikoviae Radix	B	wogonin	MOL000173	Transcription factor AP-1	P05412	JUN
167	Saposhnikoviae Radix	B	wogonin	MOL000173	Interleukin-6	P05231	IL6
168	Saposhnikoviae Radix	B	wogonin	MOL000173	Activator of 90 kDa heat shock protein ATPase homolog 1	O95433	AHSA1
169	Saposhnikoviae Radix	B	wogonin	MOL000173	Caspase-3	P42574	CASP3
170	Saposhnikoviae Radix	B	wogonin	MOL000173	Cellular tumor antigen p53	P04637	TP53
171	Saposhnikoviae Radix	B	wogonin	MOL000173	Bcl-2-binding component 3	Q9BXH1	BBC3
172	Saposhnikoviae Radix	B	wogonin	MOL000173	Telomerase protein component 1	Q99973	TEP1
173	Saposhnikoviae Radix	B	wogonin	MOL000173	Interstitial collagenase	P03956	MMP1
174	Saposhnikoviae Radix	B	wogonin	MOL000173	C-C motif chemokine 2	P13500	CCL2
175	Saposhnikoviae Radix	B	wogonin	MOL000173	Protein kinase C delta type	Q05655	PRKCD
176	Saposhnikoviae Radix	B	wogonin	MOL000173	Prostaglandin E2 receptor EP3 subtype	P43115	PTGER3
177	Saposhnikoviae Radix	B	wogonin	MOL000173	Fibronectin	P02751	FN1
178	Saposhnikoviae Radix	B	wogonin	MOL000173	Interleukin-8	P10145	CXCL8
179	Saposhnikoviae Radix	B	wogonin	MOL000173	Induced myeloid leukemia cell differentiation protein Mcl-1	Q07820	MCL1
180	Saposhnikoviae Radix	B	beta-sitosterol	MOL000358	Progesterone receptor	P06401	PGR
181	Saposhnikoviae Radix	B	beta-sitosterol	MOL000358	Nuclear receptor coactivator 2	Q15596	NCOA2
182	Saposhnikoviae Radix	B	beta-sitosterol	MOL000358	Prostaglandin G/H synthase 1	P23219	PTGS1
183	Saposhnikoviae Radix	B	beta-sitosterol	MOL000358	Prostaglandin G/H synthase 2	P35354	PTGS2
184	Saposhnikoviae Radix	B	beta-sitosterol	MOL000358	Heat shock protein HSP 90	P08238	HSP90AB1
185	Saposhnikoviae Radix	B	beta-sitosterol	MOL000358	Phosphatidylinositol-4,5-bisphosphate 3-kinase catalytic subunit, gamma isoform	P48736	PIK3CG
186	Saposhnikoviae Radix	B	beta-sitosterol	MOL000358	Potassium voltage-gated channel subfamily H member 2	Q12809	KCNH2
187	Saposhnikoviae Radix	B	beta-sitosterol	MOL000358	mRNA of PKA Catalytic Subunit C-alpha	P17612	PRKACA
188	Saposhnikoviae Radix	B	beta-sitosterol	MOL000358	Dopamine D1 receptor	P21728	DRD1
189	Saposhnikoviae Radix	B	beta-sitosterol	MOL000358	Muscarinic acetylcholine receptor M3	P20309	CHRM3
190	Saposhnikoviae Radix	B	beta-sitosterol	MOL000358	Muscarinic acetylcholine receptor M1	P11229	CHRM1
191	Saposhnikoviae Radix	B	beta-sitosterol	MOL000358	Sodium channel protein type 5 subunit alpha	Q14524	SCN5A
192	Saposhnikoviae Radix	B	beta-sitosterol	MOL000358	Gamma-aminobutyric-acid receptor alpha-2 subunit	P47869	GABRA2
193	Saposhnikoviae Radix	B	beta-sitosterol	MOL000358	Muscarinic acetylcholine receptor M4	P08173	CHRM4
194	Saposhnikoviae Radix	B	beta-sitosterol	MOL000358	CGMP-inhibited 3',5'-cyclic phosphodiesterase A	Q14432	PDE3A
195	Saposhnikoviae Radix	B	beta-sitosterol	MOL000358	5-hydroxytryptamine 2A receptor	P28223	HTR2A
196	Saposhnikoviae Radix	B	beta-sitosterol	MOL000358	Gamma-aminobutyric-acid receptor alpha-5 subunit	P31644	GABRA5
197	Saposhnikoviae Radix	B	beta-sitosterol	MOL000358	Alpha-1A adrenergic receptor	P35348	ADRA1A
198	Saposhnikoviae Radix	B	beta-sitosterol	MOL000358	Gamma-aminobutyric-acid receptor alpha-3 subunit	P34903	GABRA3
199	Saposhnikoviae Radix	B	beta-sitosterol	MOL000358	Muscarinic acetylcholine receptor M2	P08172	CHRM2
200	Saposhnikoviae Radix	B	beta-sitosterol	MOL000358	Alpha-1B adrenergic receptor	P35368	ADRA1B
201	Saposhnikoviae Radix	B	beta-sitosterol	MOL000358	Beta-2 adrenergic receptor	P07550	ADRB2
202	Saposhnikoviae Radix	B	beta-sitosterol	MOL000358	Neuronal acetylcholine receptor subunit alpha-2	Q15822	CHRNA2
203	Saposhnikoviae Radix	B	beta-sitosterol	MOL000358	Sodium-dependent serotonin transporter	P31645	SLC6A4
204	Saposhnikoviae Radix	B	beta-sitosterol	MOL000358	Mu-type opioid receptor	P35372	OPRM1
205	Saposhnikoviae Radix	B	beta-sitosterol	MOL000358	Gamma-aminobutyric acid receptor subunit alpha-1	P14867	GABRA1
206	Saposhnikoviae Radix	B	beta-sitosterol	MOL000358	Neuronal acetylcholine receptor protein, alpha-7 chain	P36544	CHRNA7
207	Saposhnikoviae Radix	B	beta-sitosterol	MOL000358	Apoptosis regulator Bcl-2	P10415	BCL2
208	Saposhnikoviae Radix	B	beta-sitosterol	MOL000358	Apoptosis regulator BAX	Q07812	BAX
209	Saposhnikoviae Radix	B	beta-sitosterol	MOL000358	Caspase-9	P55211	CASP9
210	Saposhnikoviae Radix	B	beta-sitosterol	MOL000358	Transcription factor AP-1	P05412	JUN
211	Saposhnikoviae Radix	B	beta-sitosterol	MOL000358	Caspase-3	P42574	CASP3
212	Saposhnikoviae Radix	B	beta-sitosterol	MOL000358	Caspase-8	Q14790	CASP8
213	Saposhnikoviae Radix	B	beta-sitosterol	MOL000358	Protein kinase C alpha type	P17252	PRKCA
214	Saposhnikoviae Radix	B	beta-sitosterol	MOL000358	Transforming growth factor beta-1	P01137	TGFB1
215	Saposhnikoviae Radix	B	beta-sitosterol	MOL000358	Serum paraoxonase/arylesterase 1	P27169	PON1
216	Saposhnikoviae Radix	B	beta-sitosterol	MOL000358	Microtubule-associated protein 2	P11137	MAP2
217	Saposhnikoviae Radix	B	Mandenol	MOL001494	Prostaglandin G/H synthase 1	P23219	PTGS1
218	Saposhnikoviae Radix	B	Mandenol	MOL001494	Prostaglandin G/H synthase 2	P35354	PTGS2
219	Saposhnikoviae Radix	B	Mandenol	MOL001494	Nuclear receptor coactivator 2	Q15596	NCOA2
220	Saposhnikoviae Radix	B	isoimperatorin	MOL001942	Prostaglandin G/H synthase 2	P35354	PTGS2
221	Saposhnikoviae Radix	B	Prangenidin	MOL003588	Prostaglandin G/H synthase 1	P23219	PTGS1
222	Saposhnikoviae Radix	B	Prangenidin	MOL003588	Thrombin	P00734	F2
223	Saposhnikoviae Radix	B	Prangenidin	MOL003588	Estrogen receptor	P03372	ESR1
224	Saposhnikoviae Radix	B	Prangenidin	MOL003588	Androgen receptor	P10275	AR
225	Saposhnikoviae Radix	B	Prangenidin	MOL003588	Prostaglandin G/H synthase 2	P35354	PTGS2
226	Saposhnikoviae Radix	B	Prangenidin	MOL003588	Retinoic acid receptor RXR-alpha	P19793	RXRA
227	Saposhnikoviae Radix	B	Prangenidin	MOL003588	Gamma-aminobutyric acid receptor subunit alpha-1	P14867	GABRA1
228	Saposhnikoviae Radix	B	Prangenidin	MOL003588	Dipeptidyl peptidase IV	P27487	DPP4
229	Saposhnikoviae Radix	B	Prangenidin	MOL003588	Heat shock protein HSP 90	P08238	HSP90AB1
230	Saposhnikoviae Radix	B	Prangenidin	MOL003588	Cell division protein kinase 2	P24941	CDK2
231	Saposhnikoviae Radix	B	Prangenidin	MOL003588	Phosphatidylinositol-4,5-bisphosphate 3-kinase catalytic subunit, gamma isoform	P48736	PIK3CG
232	Saposhnikoviae Radix	B	Prangenidin	MOL003588	Serine/threonine-protein kinase Chk1	O14757	CHEK1
233	Saposhnikoviae Radix	B	Prangenidin	MOL003588	mRNA of PKA Catalytic Subunit C-alpha	P17612	PRKACA
234	Saposhnikoviae Radix	B	Prangenidin	MOL003588	Proto-oncogene serine/threonine-protein kinase Pim-1	P11309	PIM1
235	Saposhnikoviae Radix	B	Prangenidin	MOL003588	Cyclin-A2	P20248	CCNA2
236	Saposhnikoviae Radix	B	Marmesine	MOL004793	Prostaglandin G/H synthase 1	P23219	PTGS1
237	Saposhnikoviae Radix	B	Marmesine	MOL004793	Thrombin	P00734	F2
238	Saposhnikoviae Radix	B	Marmesine	MOL004793	Estrogen receptor	P03372	ESR1
239	Saposhnikoviae Radix	B	Marmesine	MOL004793	Androgen receptor	P10275	AR
240	Saposhnikoviae Radix	B	Marmesine	MOL004793	Prostaglandin G/H synthase 2	P35354	PTGS2
241	Saposhnikoviae Radix	B	Marmesine	MOL004793	mRNA of Protein-tyrosine phosphatase, non-receptor type 1	P18031	PTPN1
242	Saposhnikoviae Radix	B	Marmesine	MOL004793	Beta-2 adrenergic receptor	P07550	ADRB2
243	Saposhnikoviae Radix	B	Marmesine	MOL004793	Sodium-dependent serotonin transporter	P31645	SLC6A4
244	Saposhnikoviae Radix	B	Marmesine	MOL004793	Dipeptidyl peptidase IV	P27487	DPP4
245	Saposhnikoviae Radix	B	Marmesine	MOL004793	Cell division protein kinase 2	P24941	CDK2
246	Saposhnikoviae Radix	B	Marmesine	MOL004793	Phosphatidylinositol-4,5-bisphosphate 3-kinase catalytic subunit, gamma isoform	P48736	PIK3CG
247	Saposhnikoviae Radix	B	Marmesine	MOL004793	Beta-lactamase	P09960	LTA4H
248	Saposhnikoviae Radix	B	Marmesine	MOL004793	Amine oxidase [flavin-containing] B	P27338	MAOB
249	Saposhnikoviae Radix	B	Marmesine	MOL004793	Serine/threonine-protein kinase Chk1	O14757	CHEK1
250	Saposhnikoviae Radix	B	Marmesine	MOL004793	mRNA of PKA Catalytic Subunit C-alpha	P17612	PRKACA
251	Saposhnikoviae Radix	B	Marmesine	MOL004793	Proto-oncogene serine/threonine-protein kinase Pim-1	P11309	PIM1
252	Saposhnikoviae Radix	B	Marmesine	MOL004793	Muscarinic acetylcholine receptor M1	P11229	CHRM1
253	Saposhnikoviae Radix	B	Marmesine	MOL004793	Retinoic acid receptor RXR-alpha	P19793	RXRA
254	Saposhnikoviae Radix	B	Marmesine	MOL004793	Muscarinic acetylcholine receptor M2	P08172	CHRM2
255	Saposhnikoviae Radix	B	Marmesine	MOL004793	Leukotriene A-4 hydrolase	P09960	LTA4H
256	Saposhnikoviae Radix	B	Marmesine	MOL004793	Gamma-aminobutyric acid receptor subunit alpha-1	P14867	GABRA1
257	Saposhnikoviae Radix	B	methyl icosa-11,14-dienoate	MOL007514	Nuclear receptor coactivator 2	Q15596	NCOA2
258	Saposhnikoviae Radix	B	Decursin	MOL013077	Muscarinic acetylcholine receptor M3	P20309	CHRM3
259	Saposhnikoviae Radix	B	Decursin	MOL013077	Thrombin	P00734	F2
260	Saposhnikoviae Radix	B	Decursin	MOL013077	Muscarinic acetylcholine receptor M1	P11229	CHRM1
261	Saposhnikoviae Radix	B	Decursin	MOL013077	Estrogen receptor	P03372	ESR1
262	Saposhnikoviae Radix	B	Decursin	MOL013077	Sodium channel protein type 5 subunit alpha	Q14524	SCN5A
263	Saposhnikoviae Radix	B	Decursin	MOL013077	Prostaglandin G/H synthase 2	P35354	PTGS2
264	Saposhnikoviae Radix	B	Decursin	MOL013077	Carbonic anhydrase II	P00918	CA2
265	Saposhnikoviae Radix	B	Decursin	MOL013077	Acetylcholinesterase	P22303	ACHE
266	Saposhnikoviae Radix	B	Decursin	MOL013077	CGMP-inhibited 3',5'-cyclic phosphodiesterase A	Q14432	PDE3A
267	Saposhnikoviae Radix	B	Decursin	MOL013077	mRNA of Protein-tyrosine phosphatase, non-receptor type 1	P18031	PTPN1
268	Saposhnikoviae Radix	B	Decursin	MOL013077	Beta-2 adrenergic receptor	P07550	ADRB2
269	Saposhnikoviae Radix	B	Decursin	MOL013077	Dipeptidyl peptidase IV	P27487	DPP4
270	Saposhnikoviae Radix	B	Decursin	MOL013077	Heat shock protein HSP 90	P08238	HSP90AB1
271	Saposhnikoviae Radix	B	Decursin	MOL013077	Cell division protein kinase 2	P24941	CDK2
272	Saposhnikoviae Radix	B	Decursin	MOL013077	Proto-oncogene serine/threonine-protein kinase Pim-1	P11309	PIM1
273	Glycyrrhizae radix et rhizoma	C	Inermine	MOL001484	Prostaglandin G/H synthase 1	P23219	PTGS1
274	Glycyrrhizae radix et rhizoma	C	Inermine	MOL001484	Muscarinic acetylcholine receptor M3	P20309	CHRM3
275	Glycyrrhizae radix et rhizoma	C	Inermine	MOL001484	Sodium channel protein type 5 subunit alpha	Q14524	SCN5A
276	Glycyrrhizae radix et rhizoma	C	Inermine	MOL001484	Prostaglandin G/H synthase 2	P35354	PTGS2
277	Glycyrrhizae radix et rhizoma	C	Inermine	MOL001484	5-hydroxytryptamine receptor 3A	P46098	HTR3A
278	Glycyrrhizae radix et rhizoma	C	Inermine	MOL001484	Retinoic acid receptor RXR-alpha	P19793	RXRA
279	Glycyrrhizae radix et rhizoma	C	Inermine	MOL001484	Alpha-1B adrenergic receptor	P35368	ADRA1B
280	Glycyrrhizae radix et rhizoma	C	Inermine	MOL001484	Alpha-1D adrenergic receptor	P25100	ADRA1D
281	Glycyrrhizae radix et rhizoma	C	Inermine	MOL001484	Phosphatidylinositol-4,5-bisphosphate 3-kinase catalytic subunit, gamma isoform	P48736	PIK3CG
282	Glycyrrhizae radix et rhizoma	C	Inermine	MOL001484	mRNA of PKA Catalytic Subunit C-alpha	P17612	PRKACA
283	Glycyrrhizae radix et rhizoma	C	Inermine	MOL001484	Ig gamma-1 chain C region	P01857	IGHG1
284	Glycyrrhizae radix et rhizoma	C	Inermine	MOL001484	Trypsin-1	P07477	PRSS
285	Glycyrrhizae radix et rhizoma	C	Inermine	MOL001484	Muscarinic acetylcholine receptor M1	P11229	CHRM1
286	Glycyrrhizae radix et rhizoma	C	Inermine	MOL001484	Beta-2 adrenergic receptor	P07550	ADRB2
287	Glycyrrhizae radix et rhizoma	C	Inermine	MOL001484	Mu-type opioid receptor	P35372	OPRM1
288	Glycyrrhizae radix et rhizoma	C	Inermine	MOL001484	Heat shock protein HSP 90	P08238	HSP90AB1
289	Glycyrrhizae radix et rhizoma	C	DFV	MOL001792	Prostaglandin G/H synthase 1	P23219	PTGS1
290	Glycyrrhizae radix et rhizoma	C	DFV	MOL001792	Estrogen receptor	P03372	ESR1
291	Glycyrrhizae radix et rhizoma	C	DFV	MOL001792	Prostaglandin G/H synthase 2	P35354	PTGS2
292	Glycyrrhizae radix et rhizoma	C	DFV	MOL001792	Retinoic acid receptor RXR-alpha	P19793	RXRA
293	Glycyrrhizae radix et rhizoma	C	DFV	MOL001792	Beta-2 adrenergic receptor	P07550	ADRB2
294	Glycyrrhizae radix et rhizoma	C	DFV	MOL001792	Heat shock protein HSP 90	P08238	HSP90AB1
295	Glycyrrhizae radix et rhizoma	C	DFV	MOL001792	Phosphatidylinositol-4,5-bisphosphate 3-kinase catalytic subunit, gamma isoform	P48736	PIK3CG
296	Glycyrrhizae radix et rhizoma	C	DFV	MOL001792	mRNA of PKA Catalytic Subunit C-alpha	P17612	PRKACA
297	Glycyrrhizae radix et rhizoma	C	DFV	MOL001792	Amine oxidase [flavin-containing] B	P27338	MAOB
298	Glycyrrhizae radix et rhizoma	C	DFV	MOL001792	Sodium-dependent serotonin transporter	P31645	SLC6A4
299	Glycyrrhizae radix et rhizoma	C	DFV	MOL001792	cAMP-dependent protein kinase inhibitor alpha	P61925	PKIA
300	Glycyrrhizae radix et rhizoma	C	Mairin	MOL000211	Progesterone receptor	P06401	PGR
301	Glycyrrhizae radix et rhizoma	C	Glycyrol	MOL002311	Nitric oxide synthase, inducible	P35228	NOS2
302	Glycyrrhizae radix et rhizoma	C	Glycyrol	MOL002311	Estrogen receptor	P03372	ESR1
303	Glycyrrhizae radix et rhizoma	C	Glycyrol	MOL002311	Peroxisome proliferator activated receptor gamma	P37231	PPARG
304	Glycyrrhizae radix et rhizoma	C	Glycyrol	MOL002311	Prostaglandin G/H synthase 2	P35354	PTGS2
305	Glycyrrhizae radix et rhizoma	C	Glycyrol	MOL002311	Vascular endothelial growth factor receptor 2	P35968	KDR
306	Glycyrrhizae radix et rhizoma	C	Glycyrol	MOL002311	Mitogen-activated protein kinase 14	Q16539	MAPK14
307	Glycyrrhizae radix et rhizoma	C	Glycyrol	MOL002311	Glycogen synthase kinase-3 beta	P49841	GSK3B
308	Glycyrrhizae radix et rhizoma	C	Glycyrol	MOL002311	Serine/threonine-protein kinase Chk1	O14757	CHEK1
309	Glycyrrhizae radix et rhizoma	C	Glycyrol	MOL002311	Proto-oncogene serine/threonine-protein kinase Pim-1	P11309	PIM1
310	Glycyrrhizae radix et rhizoma	C	Glycyrol	MOL002311	Cyclin-A2	P20248	CCNA2
311	Glycyrrhizae radix et rhizoma	C	Glycyrol	MOL002311	Thrombin	P00734	F2
312	Glycyrrhizae radix et rhizoma	C	Jaranol	MOL000239	Nitric oxide synthase, inducible	P35228	NOS2
313	Glycyrrhizae radix et rhizoma	C	Jaranol	MOL000239	Prostaglandin G/H synthase 1	P23219	PTGS1
314	Glycyrrhizae radix et rhizoma	C	Jaranol	MOL000239	Androgen receptor	P10275	AR
315	Glycyrrhizae radix et rhizoma	C	Jaranol	MOL000239	Sodium channel protein type 5 subunit alpha	Q14524	SCN5A
316	Glycyrrhizae radix et rhizoma	C	Jaranol	MOL000239	Prostaglandin G/H synthase 2	P35354	PTGS2
317	Glycyrrhizae radix et rhizoma	C	Jaranol	MOL000239	Estrogen receptor beta	Q92731	ESR2
318	Glycyrrhizae radix et rhizoma	C	Jaranol	MOL000239	Dipeptidyl peptidase IV	P27487	DPP4
319	Glycyrrhizae radix et rhizoma	C	Jaranol	MOL000239	Heat shock protein HSP 90	P08238	HSP90AB1
320	Glycyrrhizae radix et rhizoma	C	Jaranol	MOL000239	Cell division protein kinase 2	P24941	CDK2
321	Glycyrrhizae radix et rhizoma	C	Jaranol	MOL000239	Serine/threonine-protein kinase Chk1	O14757	CHEK1
322	Glycyrrhizae radix et rhizoma	C	Jaranol	MOL000239	Trypsin-1	P07477	PRSS
323	Glycyrrhizae radix et rhizoma	C	Jaranol	MOL000239	Nuclear receptor coactivator 2	Q15596	NCOA2
324	Glycyrrhizae radix et rhizoma	C	Medicarpin	MOL002565	Nitric oxide synthase, inducible	P35228	NOS2
325	Glycyrrhizae radix et rhizoma	C	Medicarpin	MOL002565	Prostaglandin G/H synthase 1	P23219	PTGS1
326	Glycyrrhizae radix et rhizoma	C	Medicarpin	MOL002565	Dopamine D1 receptor	P21728	DRD1
327	Glycyrrhizae radix et rhizoma	C	Medicarpin	MOL002565	Muscarinic acetylcholine receptor M3	P20309	CHRM3
328	Glycyrrhizae radix et rhizoma	C	Medicarpin	MOL002565	Muscarinic acetylcholine receptor M1	P11229	CHRM1
329	Glycyrrhizae radix et rhizoma	C	Medicarpin	MOL002565	Estrogen receptor	P03372	ESR1
330	Glycyrrhizae radix et rhizoma	C	Medicarpin	MOL002565	Sodium channel protein type 5 subunit alpha	Q14524	SCN5A
331	Glycyrrhizae radix et rhizoma	C	Medicarpin	MOL002565	Muscarinic acetylcholine receptor M5	P08912	CHRM5
332	Glycyrrhizae radix et rhizoma	C	Medicarpin	MOL002565	Prostaglandin G/H synthase 2	P35354	PTGS2
333	Glycyrrhizae radix et rhizoma	C	Medicarpin	MOL002565	Muscarinic acetylcholine receptor M4	P08173	CHRM4
334	Glycyrrhizae radix et rhizoma	C	Medicarpin	MOL002565	Retinoic acid receptor RXR-alpha	P19793	RXRA
335	Glycyrrhizae radix et rhizoma	C	Medicarpin	MOL002565	5-hydroxytryptamine 2A receptor	P28223	HTR2A
336	Glycyrrhizae radix et rhizoma	C	Medicarpin	MOL002565	Alpha-1A adrenergic receptor	P35348	ADRA1A
337	Glycyrrhizae radix et rhizoma	C	Medicarpin	MOL002565	Muscarinic acetylcholine receptor M2	P08172	CHRM2
338	Glycyrrhizae radix et rhizoma	C	Medicarpin	MOL002565	Alpha-1B adrenergic receptor	P35368	ADRA1B
339	Glycyrrhizae radix et rhizoma	C	Medicarpin	MOL002565	Sodium-dependent dopamine transporter	Q01959	SLC6A3
340	Glycyrrhizae radix et rhizoma	C	Medicarpin	MOL002565	Beta-2 adrenergic receptor	P07550	ADRB2
341	Glycyrrhizae radix et rhizoma	C	Medicarpin	MOL002565	Sodium-dependent serotonin transporter	P31645	SLC6A4
342	Glycyrrhizae radix et rhizoma	C	Medicarpin	MOL002565	Mu-type opioid receptor	P35372	OPRM1
343	Glycyrrhizae radix et rhizoma	C	Medicarpin	MOL002565	Estrogen receptor beta	Q92731	ESR2
344	Glycyrrhizae radix et rhizoma	C	Medicarpin	MOL002565	Dipeptidyl peptidase IV	P27487	DPP4
345	Glycyrrhizae radix et rhizoma	C	Medicarpin	MOL002565	Mitogen-activated protein kinase 10	P53779	MAPK10
346	Glycyrrhizae radix et rhizoma	C	Medicarpin	MOL002565	Heat shock protein HSP 90	P08238	HSP90AB1
347	Glycyrrhizae radix et rhizoma	C	Medicarpin	MOL002565	Cell division protein kinase 2	P24941	CDK2
348	Glycyrrhizae radix et rhizoma	C	Medicarpin	MOL002565	Phosphatidylinositol-4,5-bisphosphate 3-kinase catalytic subunit, gamma isoform	P48736	PIK3CG
349	Glycyrrhizae radix et rhizoma	C	Medicarpin	MOL002565	Neuronal acetylcholine receptor protein, alpha-7 chain	P36544	CHRNA7
350	Glycyrrhizae radix et rhizoma	C	Medicarpin	MOL002565	mRNA of PKA Catalytic Subunit C-alpha	P17612	PRKACA
351	Glycyrrhizae radix et rhizoma	C	Medicarpin	MOL002565	Trypsin-1	P07477	PRSS
352	Glycyrrhizae radix et rhizoma	C	Medicarpin	MOL002565	Proto-oncogene serine/threonine-protein kinase Pim-1	P11309	PIM1
353	Glycyrrhizae radix et rhizoma	C	Medicarpin	MOL002565	Cyclin-A2	P20248	CCNA2
354	Glycyrrhizae radix et rhizoma	C	Medicarpin	MOL002565	Delta-type opioid receptor	P41143	OPRD1
355	Glycyrrhizae radix et rhizoma	C	Medicarpin	MOL002565	CGMP-inhibited 3',5'-cyclic phosphodiesterase A	Q14432	PDE3A
356	Glycyrrhizae radix et rhizoma	C	Medicarpin	MOL002565	Alpha-1D adrenergic receptor	P25100	ADRA1D
357	Glycyrrhizae radix et rhizoma	C	Pinocembrin	MOL002844	Prostaglandin G/H synthase 1	P23219	PTGS1
358	Glycyrrhizae radix et rhizoma	C	Pinocembrin	MOL002844	Estrogen receptor	P03372	ESR1
359	Glycyrrhizae radix et rhizoma	C	Pinocembrin	MOL002844	Prostaglandin G/H synthase 2	P35354	PTGS2
360	Glycyrrhizae radix et rhizoma	C	Pinocembrin	MOL002844	Retinoic acid receptor RXR-alpha	P19793	RXRA
361	Glycyrrhizae radix et rhizoma	C	Pinocembrin	MOL002844	CGMP-inhibited 3',5'-cyclic phosphodiesterase A	Q14432	PDE3A
362	Glycyrrhizae radix et rhizoma	C	Pinocembrin	MOL002844	Beta-2 adrenergic receptor	P07550	ADRB2
363	Glycyrrhizae radix et rhizoma	C	Pinocembrin	MOL002844	Sodium-dependent serotonin transporter	P31645	SLC6A4
364	Glycyrrhizae radix et rhizoma	C	Pinocembrin	MOL002844	Gamma-aminobutyric acid receptor subunit alpha-1	P14867	GABRA1
365	Glycyrrhizae radix et rhizoma	C	Pinocembrin	MOL002844	Heat shock protein HSP 90	P08238	HSP90AB1
366	Glycyrrhizae radix et rhizoma	C	Pinocembrin	MOL002844	Phosphatidylinositol-4,5-bisphosphate 3-kinase catalytic subunit, gamma isoform	P48736	PIK3CG
367	Glycyrrhizae radix et rhizoma	C	Pinocembrin	MOL002844	Amine oxidase [flavin-containing] B	P27338	MAOB
368	Glycyrrhizae radix et rhizoma	C	Pinocembrin	MOL002844	mRNA of PKA Catalytic Subunit C-alpha	P17612	PRKACA
369	Glycyrrhizae radix et rhizoma	C	Pinocembrin	MOL002844	cAMP-dependent protein kinase inhibitor alpha	P61925	PKIA
370	Glycyrrhizae radix et rhizoma	C	sitosterol	MOL000359	Progesterone receptor	P06401	PGR
371	Glycyrrhizae radix et rhizoma	C	sitosterol	MOL000359	Nuclear receptor coactivator 2	Q15596	NCOA2
372	Glycyrrhizae radix et rhizoma	C	sitosterol	MOL000359	Mineralocorticoid receptor	P08235	NR3C2
373	Glycyrrhizae radix et rhizoma	C	Lupiwighteone	MOL003656	Nitric oxide synthase, inducible	P35228	NOS2
374	Glycyrrhizae radix et rhizoma	C	Lupiwighteone	MOL003656	Thrombin	P00734	F2
375	Glycyrrhizae radix et rhizoma	C	Lupiwighteone	MOL003656	Estrogen receptor	P03372	ESR1
376	Glycyrrhizae radix et rhizoma	C	Lupiwighteone	MOL003656	Androgen receptor	P10275	AR
377	Glycyrrhizae radix et rhizoma	C	Lupiwighteone	MOL003656	Sodium channel protein type 5 subunit alpha	Q14524	SCN5A
378	Glycyrrhizae radix et rhizoma	C	Lupiwighteone	MOL003656	Peroxisome proliferator activated receptor gamma	P37231	PPARG
379	Glycyrrhizae radix et rhizoma	C	Lupiwighteone	MOL003656	Coagulation factor Xa	P00742	F10
380	Glycyrrhizae radix et rhizoma	C	Lupiwighteone	MOL003656	Prostaglandin G/H synthase 2	P35354	PTGS2
381	Glycyrrhizae radix et rhizoma	C	Lupiwighteone	MOL003656	Estrogen receptor beta	Q92731	ESR2
382	Glycyrrhizae radix et rhizoma	C	Lupiwighteone	MOL003656	Dipeptidyl peptidase IV	P27487	DPP4
383	Glycyrrhizae radix et rhizoma	C	Lupiwighteone	MOL003656	Mitogen-activated protein kinase 14	Q16539	MAPK14
384	Glycyrrhizae radix et rhizoma	C	Lupiwighteone	MOL003656	Glycogen synthase kinase-3 beta	P49841	GSK3B
385	Glycyrrhizae radix et rhizoma	C	Lupiwighteone	MOL003656	Heat shock protein HSP 90	P08238	HSP90AB1
386	Glycyrrhizae radix et rhizoma	C	Lupiwighteone	MOL003656	Cell division protein kinase 2	P24941	CDK2
387	Glycyrrhizae radix et rhizoma	C	Lupiwighteone	MOL003656	Serine/threonine-protein kinase Chk1	O14757	CHEK1
388	Glycyrrhizae radix et rhizoma	C	Lupiwighteone	MOL003656	Trypsin-1	P07477	PRSS
389	Glycyrrhizae radix et rhizoma	C	Lupiwighteone	MOL003656	Proto-oncogene serine/threonine-protein kinase Pim-1	P11309	PIM1
390	Glycyrrhizae radix et rhizoma	C	Lupiwighteone	MOL003656	Cyclin-A2	P20248	CCNA2
391	Glycyrrhizae radix et rhizoma	C	Lupiwighteone	MOL003656	Nuclear receptor coactivator 2	Q15596	NCOA2
392	Glycyrrhizae radix et rhizoma	C	7-Methoxy-2-methyl isoflavone	MOL003896	Nitric oxide synthase, inducible	P35228	NOS2
393	Glycyrrhizae radix et rhizoma	C	7-Methoxy-2-methyl isoflavone	MOL003896	Prostaglandin G/H synthase 1	P23219	PTGS1
394	Glycyrrhizae radix et rhizoma	C	7-Methoxy-2-methyl isoflavone	MOL003896	Dopamine D1 receptor	P21728	DRD1
395	Glycyrrhizae radix et rhizoma	C	7-Methoxy-2-methyl isoflavone	MOL003896	Muscarinic acetylcholine receptor M3	P20309	CHRM3
396	Glycyrrhizae radix et rhizoma	C	7-Methoxy-2-methyl isoflavone	MOL003896	Thrombin	P00734	F2
397	Glycyrrhizae radix et rhizoma	C	7-Methoxy-2-methyl isoflavone	MOL003896	Muscarinic acetylcholine receptor M1	P11229	CHRM1
398	Glycyrrhizae radix et rhizoma	C	7-Methoxy-2-methyl isoflavone	MOL003896	Estrogen receptor	P03372	ESR1
399	Glycyrrhizae radix et rhizoma	C	7-Methoxy-2-methyl isoflavone	MOL003896	Androgen receptor	P10275	AR
400	Glycyrrhizae radix et rhizoma	C	7-Methoxy-2-methyl isoflavone	MOL003896	Beta-1 adrenergic receptor	P08588	ADRB1
401	Glycyrrhizae radix et rhizoma	C	7-Methoxy-2-methyl isoflavone	MOL003896	Sodium channel protein type 5 subunit alpha	Q14524	SCN5A
402	Glycyrrhizae radix et rhizoma	C	7-Methoxy-2-methyl isoflavone	MOL003896	Peroxisome proliferator activated receptor gamma	P37231	PPARG
403	Glycyrrhizae radix et rhizoma	C	7-Methoxy-2-methyl isoflavone	MOL003896	Prostaglandin G/H synthase 2	P35354	PTGS2
404	Glycyrrhizae radix et rhizoma	C	7-Methoxy-2-methyl isoflavone	MOL003896	Retinoic acid receptor RXR-alpha	P19793	RXRA
405	Glycyrrhizae radix et rhizoma	C	7-Methoxy-2-methyl isoflavone	MOL003896	Acetylcholinesterase	P22303	ACHE
406	Glycyrrhizae radix et rhizoma	C	7-Methoxy-2-methyl isoflavone	MOL003896	CGMP-inhibited 3',5'-cyclic phosphodiesterase A	Q14432	PDE3A
407	Glycyrrhizae radix et rhizoma	C	7-Methoxy-2-methyl isoflavone	MOL003896	Alpha-1B adrenergic receptor	P35368	ADRA1B
408	Glycyrrhizae radix et rhizoma	C	7-Methoxy-2-methyl isoflavone	MOL003896	Sodium-dependent dopamine transporter	Q01959	SLC6A3
409	Glycyrrhizae radix et rhizoma	C	7-Methoxy-2-methyl isoflavone	MOL003896	Beta-2 adrenergic receptor	P07550	ADRB2
410	Glycyrrhizae radix et rhizoma	C	7-Methoxy-2-methyl isoflavone	MOL003896	Alpha-1D adrenergic receptor	P25100	ADRA1D
411	Glycyrrhizae radix et rhizoma	C	7-Methoxy-2-methyl isoflavone	MOL003896	Sodium-dependent serotonin transporter	P31645	SLC6A4
412	Glycyrrhizae radix et rhizoma	C	7-Methoxy-2-methyl isoflavone	MOL003896	Estrogen receptor beta	Q92731	ESR2
413	Glycyrrhizae radix et rhizoma	C	7-Methoxy-2-methyl isoflavone	MOL003896	Gamma-aminobutyric acid receptor subunit alpha-1	P14867	GABRA1
414	Glycyrrhizae radix et rhizoma	C	7-Methoxy-2-methyl isoflavone	MOL003896	Dipeptidyl peptidase IV	P27487	DPP4
415	Glycyrrhizae radix et rhizoma	C	7-Methoxy-2-methyl isoflavone	MOL003896	Mitogen-activated protein kinase 14	Q16539	MAPK14
416	Glycyrrhizae radix et rhizoma	C	7-Methoxy-2-methyl isoflavone	MOL003896	Glycogen synthase kinase-3 beta	P49841	GSK3B
417	Glycyrrhizae radix et rhizoma	C	7-Methoxy-2-methyl isoflavone	MOL003896	Heat shock protein HSP 90	P08238	HSP90AB1
418	Glycyrrhizae radix et rhizoma	C	7-Methoxy-2-methyl isoflavone	MOL003896	Cell division protein kinase 2	P24941	CDK2
419	Glycyrrhizae radix et rhizoma	C	7-Methoxy-2-methyl isoflavone	MOL003896	Leukotriene A-4 hydrolase	P09960	LTA4H
420	Glycyrrhizae radix et rhizoma	C	7-Methoxy-2-methyl isoflavone	MOL003896	Amine oxidase [flavin-containing] B	P27338	MAOB
421	Glycyrrhizae radix et rhizoma	C	7-Methoxy-2-methyl isoflavone	MOL003896	Neuronal acetylcholine receptor protein, alpha-7 chain	P36544	CHRNA7
422	Glycyrrhizae radix et rhizoma	C	7-Methoxy-2-methyl isoflavone	MOL003896	Serine/threonine-protein kinase Chk1	O14757	CHEK1
423	Glycyrrhizae radix et rhizoma	C	7-Methoxy-2-methyl isoflavone	MOL003896	mRNA of PKA Catalytic Subunit C-alpha	P17612	PRKACA
424	Glycyrrhizae radix et rhizoma	C	7-Methoxy-2-methyl isoflavone	MOL003896	Ig gamma-1 chain C region	P01857	IGHG1
425	Glycyrrhizae radix et rhizoma	C	7-Methoxy-2-methyl isoflavone	MOL003896	Trypsin-1	P07477	PRSS
426	Glycyrrhizae radix et rhizoma	C	7-Methoxy-2-methyl isoflavone	MOL003896	Proto-oncogene serine/threonine-protein kinase Pim-1	P11309	PIM1
427	Glycyrrhizae radix et rhizoma	C	7-Methoxy-2-methyl isoflavone	MOL003896	Cyclin-A2	P20248	CCNA2
428	Glycyrrhizae radix et rhizoma	C	7-Methoxy-2-methyl isoflavone	MOL003896	Nuclear receptor coactivator 1	Q15788	NCOA1
429	Glycyrrhizae radix et rhizoma	C	7-Methoxy-2-methyl isoflavone	MOL003896	cAMP-dependent protein kinase inhibitor alpha	P61925	PKIA
430	Glycyrrhizae radix et rhizoma	C	7-Methoxy-2-methyl isoflavone	MOL003896	Muscarinic acetylcholine receptor M5	P08912	CHRM5
431	Glycyrrhizae radix et rhizoma	C	7-Methoxy-2-methyl isoflavone	MOL003896	Nitric-oxide synthase, endothelial	P29474	NOS3
432	Glycyrrhizae radix et rhizoma	C	7-Methoxy-2-methyl isoflavone	MOL003896	Mu-type opioid receptor	P35372	OPRM1
433	Glycyrrhizae radix et rhizoma	C	7-Methoxy-2-methyl isoflavone	MOL003896	Nuclear receptor coactivator 2	Q15596	NCOA2
434	Glycyrrhizae radix et rhizoma	C	formononetin	MOL000392	Nitric oxide synthase, inducible	P35228	NOS2
435	Glycyrrhizae radix et rhizoma	C	formononetin	MOL000392	Prostaglandin G/H synthase 1	P23219	PTGS1
436	Glycyrrhizae radix et rhizoma	C	formononetin	MOL000392	Muscarinic acetylcholine receptor M1	P11229	CHRM1
437	Glycyrrhizae radix et rhizoma	C	formononetin	MOL000392	Estrogen receptor	P03372	ESR1
438	Glycyrrhizae radix et rhizoma	C	formononetin	MOL000392	Androgen receptor	P10275	AR
439	Glycyrrhizae radix et rhizoma	C	formononetin	MOL000392	Peroxisome proliferator activated receptor gamma	P37231	PPARG
440	Glycyrrhizae radix et rhizoma	C	formononetin	MOL000392	Prostaglandin G/H synthase 2	P35354	PTGS2
441	Glycyrrhizae radix et rhizoma	C	formononetin	MOL000392	Retinoic acid receptor RXR-alpha	P19793	RXRA
442	Glycyrrhizae radix et rhizoma	C	formononetin	MOL000392	CGMP-inhibited 3',5'-cyclic phosphodiesterase A	Q14432	PDE3A
443	Glycyrrhizae radix et rhizoma	C	formononetin	MOL000392	Alpha-1A adrenergic receptor	P35348	ADRA1A
444	Glycyrrhizae radix et rhizoma	C	formononetin	MOL000392	Sodium-dependent dopamine transporter	Q01959	SLC6A3
445	Glycyrrhizae radix et rhizoma	C	formononetin	MOL000392	Beta-2 adrenergic receptor	P07550	ADRB2
446	Glycyrrhizae radix et rhizoma	C	formononetin	MOL000392	Sodium-dependent serotonin transporter	P31645	SLC6A4
447	Glycyrrhizae radix et rhizoma	C	formononetin	MOL000392	Estrogen receptor beta	Q92731	ESR2
448	Glycyrrhizae radix et rhizoma	C	formononetin	MOL000392	Dipeptidyl peptidase IV	P27487	DPP4
449	Glycyrrhizae radix et rhizoma	C	formononetin	MOL000392	Mitogen-activated protein kinase 14	Q16539	MAPK14
450	Glycyrrhizae radix et rhizoma	C	formononetin	MOL000392	Glycogen synthase kinase-3 beta	P49841	GSK3B
451	Glycyrrhizae radix et rhizoma	C	formononetin	MOL000392	Heat shock protein HSP 90	P08238	HSP90AB1
452	Glycyrrhizae radix et rhizoma	C	formononetin	MOL000392	Cell division protein kinase 2	P24941	CDK2
453	Glycyrrhizae radix et rhizoma	C	formononetin	MOL000392	Amine oxidase [flavin-containing] B	P27338	MAOB
454	Glycyrrhizae radix et rhizoma	C	formononetin	MOL000392	Serine/threonine-protein kinase Chk1	O14757	CHEK1
455	Glycyrrhizae radix et rhizoma	C	formononetin	MOL000392	mRNA of PKA Catalytic Subunit C-alpha	P17612	PRKACA
456	Glycyrrhizae radix et rhizoma	C	formononetin	MOL000392	Trypsin-1	P07477	PRSS
457	Glycyrrhizae radix et rhizoma	C	formononetin	MOL000392	Proto-oncogene serine/threonine-protein kinase Pim-1	P11309	PIM1
458	Glycyrrhizae radix et rhizoma	C	formononetin	MOL000392	Cyclin-A2	P20248	CCNA2
459	Glycyrrhizae radix et rhizoma	C	formononetin	MOL000392	cAMP-dependent protein kinase inhibitor alpha	P61925	PKIA
460	Glycyrrhizae radix et rhizoma	C	formononetin	MOL000392	Thrombin	P00734	F2
461	Glycyrrhizae radix et rhizoma	C	formononetin	MOL000392	Nitric-oxide synthase, endothelial	P29474	NOS3
462	Glycyrrhizae radix et rhizoma	C	formononetin	MOL000392	Acetylcholinesterase	P22303	ACHE
463	Glycyrrhizae radix et rhizoma	C	formononetin	MOL000392	Transcription factor AP-1	P05412	JUN
464	Glycyrrhizae radix et rhizoma	C	formononetin	MOL000392	Peroxisome proliferator-activated receptor gamma	P37231	PPARG
465	Glycyrrhizae radix et rhizoma	C	formononetin	MOL000392	Interleukin-4	P05112	IL4
466	Glycyrrhizae radix et rhizoma	C	formononetin	MOL000392	NAD-dependent deacetylase sirtuin-1	Q96EB6	SIRT1
467	Glycyrrhizae radix et rhizoma	C	formononetin	MOL000392	ATP synthase subunit beta, mitochondrial	P06576	ATP5F1B
468	Glycyrrhizae radix et rhizoma	C	formononetin	MOL000392	NADH-ubiquinone oxidoreductase chain 6	P03923	MT-ND6
469	Glycyrrhizae radix et rhizoma	C	formononetin	MOL000392	3 beta-hydroxysteroid dehydrogenase/Delta 5-->4-isomerase type 2	P26439	HSD3B2
470	Glycyrrhizae radix et rhizoma	C	formononetin	MOL000392	3 beta-hydroxysteroid dehydrogenase/Delta 5-->4-isomerase type 1	P14060	HSD3B1
471	Glycyrrhizae radix et rhizoma	C	Calycosin	MOL000417	Nitric oxide synthase, inducible	P35228	NOS2
472	Glycyrrhizae radix et rhizoma	C	Calycosin	MOL000417	Prostaglandin G/H synthase 1	P23219	PTGS1
473	Glycyrrhizae radix et rhizoma	C	Calycosin	MOL000417	Estrogen receptor	P03372	ESR1
474	Glycyrrhizae radix et rhizoma	C	Calycosin	MOL000417	Androgen receptor	P10275	AR
475	Glycyrrhizae radix et rhizoma	C	Calycosin	MOL000417	Peroxisome proliferator activated receptor gamma	P37231	PPARG
476	Glycyrrhizae radix et rhizoma	C	Calycosin	MOL000417	Prostaglandin G/H synthase 2	P35354	PTGS2
477	Glycyrrhizae radix et rhizoma	C	Calycosin	MOL000417	Retinoic acid receptor RXR-alpha	P19793	RXRA
478	Glycyrrhizae radix et rhizoma	C	Calycosin	MOL000417	CGMP-inhibited 3',5'-cyclic phosphodiesterase A	Q14432	PDE3A
479	Glycyrrhizae radix et rhizoma	C	Calycosin	MOL000417	Estrogen receptor beta	Q92731	ESR2
480	Glycyrrhizae radix et rhizoma	C	Calycosin	MOL000417	Dipeptidyl peptidase IV	P27487	DPP4
481	Glycyrrhizae radix et rhizoma	C	Calycosin	MOL000417	Mitogen-activated protein kinase 14	Q16539	MAPK14
482	Glycyrrhizae radix et rhizoma	C	Calycosin	MOL000417	Glycogen synthase kinase-3 beta	P49841	GSK3B
483	Glycyrrhizae radix et rhizoma	C	Calycosin	MOL000417	Heat shock protein HSP 90	P08238	HSP90AB1
484	Glycyrrhizae radix et rhizoma	C	Calycosin	MOL000417	Cell division protein kinase 2	P24941	CDK2
485	Glycyrrhizae radix et rhizoma	C	Calycosin	MOL000417	Serine/threonine-protein kinase Chk1	O14757	CHEK1
486	Glycyrrhizae radix et rhizoma	C	Calycosin	MOL000417	mRNA of PKA Catalytic Subunit C-alpha	P17612	PRKACA
487	Glycyrrhizae radix et rhizoma	C	Calycosin	MOL000417	Trypsin-1	P07477	PRSS
488	Glycyrrhizae radix et rhizoma	C	Calycosin	MOL000417	Proto-oncogene serine/threonine-protein kinase Pim-1	P11309	PIM1
489	Glycyrrhizae radix et rhizoma	C	Calycosin	MOL000417	Cyclin-A2	P20248	CCNA2
490	Glycyrrhizae radix et rhizoma	C	Calycosin	MOL000417	Nuclear receptor coactivator 2	Q15596	NCOA2
491	Glycyrrhizae radix et rhizoma	C	Calycosin	MOL000417	Beta-2 adrenergic receptor	P07550	ADRB2
492	Glycyrrhizae radix et rhizoma	C	(2S)-2-[4-hydroxy-3-(3-methylbut-2-enyl)phenyl]-8,8-dimethyl-2,3-dihydropyrano[2,3-f]chromen-4-one	MOL004805	Nitric oxide synthase, inducible	P35228	NOS2
493	Glycyrrhizae radix et rhizoma	C	(2S)-2-[4-hydroxy-3-(3-methylbut-2-enyl)phenyl]-8,8-dimethyl-2,3-dihydropyrano[2,3-f]chromen-4-one	MOL004805	Potassium voltage-gated channel subfamily H member 2	Q12809	KCNH2
494	Glycyrrhizae radix et rhizoma	C	(2S)-2-[4-hydroxy-3-(3-methylbut-2-enyl)phenyl]-8,8-dimethyl-2,3-dihydropyrano[2,3-f]chromen-4-one	MOL004805	Estrogen receptor	P03372	ESR1
495	Glycyrrhizae radix et rhizoma	C	(2S)-2-[4-hydroxy-3-(3-methylbut-2-enyl)phenyl]-8,8-dimethyl-2,3-dihydropyrano[2,3-f]chromen-4-one	MOL004805	Androgen receptor	P10275	AR
496	Glycyrrhizae radix et rhizoma	C	(2S)-2-[4-hydroxy-3-(3-methylbut-2-enyl)phenyl]-8,8-dimethyl-2,3-dihydropyrano[2,3-f]chromen-4-one	MOL004805	Peroxisome proliferator activated receptor gamma	P37231	PPARG
497	Glycyrrhizae radix et rhizoma	C	(2S)-2-[4-hydroxy-3-(3-methylbut-2-enyl)phenyl]-8,8-dimethyl-2,3-dihydropyrano[2,3-f]chromen-4-one	MOL004805	Coagulation factor Xa	P00742	F10
498	Glycyrrhizae radix et rhizoma	C	(2S)-2-[4-hydroxy-3-(3-methylbut-2-enyl)phenyl]-8,8-dimethyl-2,3-dihydropyrano[2,3-f]chromen-4-one	MOL004805	Prostaglandin G/H synthase 2	P35354	PTGS2
499	Glycyrrhizae radix et rhizoma	C	(2S)-2-[4-hydroxy-3-(3-methylbut-2-enyl)phenyl]-8,8-dimethyl-2,3-dihydropyrano[2,3-f]chromen-4-one	MOL004805	Estrogen receptor beta	Q92731	ESR2
500	Glycyrrhizae radix et rhizoma	C	(2S)-2-[4-hydroxy-3-(3-methylbut-2-enyl)phenyl]-8,8-dimethyl-2,3-dihydropyrano[2,3-f]chromen-4-one	MOL004805	Mitogen-activated protein kinase 14	Q16539	MAPK14
501	Glycyrrhizae radix et rhizoma	C	(2S)-2-[4-hydroxy-3-(3-methylbut-2-enyl)phenyl]-8,8-dimethyl-2,3-dihydropyrano[2,3-f]chromen-4-one	MOL004805	Glycogen synthase kinase-3 beta	P49841	GSK3B
502	Glycyrrhizae radix et rhizoma	C	(2S)-2-[4-hydroxy-3-(3-methylbut-2-enyl)phenyl]-8,8-dimethyl-2,3-dihydropyrano[2,3-f]chromen-4-one	MOL004805	Proto-oncogene serine/threonine-protein kinase Pim-1	P11309	PIM1
503	Glycyrrhizae radix et rhizoma	C	euchrenone	MOL004806	Nitric oxide synthase, inducible	P35228	NOS2
504	Glycyrrhizae radix et rhizoma	C	euchrenone	MOL004806	Potassium voltage-gated channel subfamily H member 2	Q12809	KCNH2
505	Glycyrrhizae radix et rhizoma	C	euchrenone	MOL004806	Estrogen receptor	P03372	ESR1
506	Glycyrrhizae radix et rhizoma	C	euchrenone	MOL004806	Sodium channel protein type 5 subunit alpha	Q14524	SCN5A
507	Glycyrrhizae radix et rhizoma	C	euchrenone	MOL004806	Coagulation factor Xa	P00742	F10
508	Glycyrrhizae radix et rhizoma	C	euchrenone	MOL004806	Prostaglandin G/H synthase 2	P35354	PTGS2
509	Glycyrrhizae radix et rhizoma	C	euchrenone	MOL004806	Estrogen receptor beta	Q92731	ESR2
510	Glycyrrhizae radix et rhizoma	C	euchrenone	MOL004806	Proto-oncogene serine/threonine-protein kinase Pim-1	P11309	PIM1
511	Glycyrrhizae radix et rhizoma	C	glyasperin B	MOL004808	Nitric oxide synthase, inducible	P35228	NOS2
512	Glycyrrhizae radix et rhizoma	C	glyasperin B	MOL004808	Thrombin	P00734	F2
513	Glycyrrhizae radix et rhizoma	C	glyasperin B	MOL004808	Estrogen receptor	P03372	ESR1
514	Glycyrrhizae radix et rhizoma	C	glyasperin B	MOL004808	Androgen receptor	P10275	AR
515	Glycyrrhizae radix et rhizoma	C	glyasperin B	MOL004808	Peroxisome proliferator activated receptor gamma	P37231	PPARG
516	Glycyrrhizae radix et rhizoma	C	glyasperin B	MOL004808	Coagulation factor Xa	P00742	F10
517	Glycyrrhizae radix et rhizoma	C	glyasperin B	MOL004808	Prostaglandin G/H synthase 2	P35354	PTGS2
518	Glycyrrhizae radix et rhizoma	C	glyasperin B	MOL004808	Coagulation factor VII	P08709	F7
519	Glycyrrhizae radix et rhizoma	C	glyasperin B	MOL004808	Vascular endothelial growth factor receptor 2	P35968	KDR
520	Glycyrrhizae radix et rhizoma	C	glyasperin B	MOL004808	Acetylcholinesterase	P22303	ACHE
521	Glycyrrhizae radix et rhizoma	C	glyasperin B	MOL004808	Estrogen receptor beta	Q92731	ESR2
522	Glycyrrhizae radix et rhizoma	C	glyasperin B	MOL004808	Dipeptidyl peptidase IV	P27487	DPP4
523	Glycyrrhizae radix et rhizoma	C	glyasperin B	MOL004808	Glycogen synthase kinase-3 beta	P49841	GSK3B
524	Glycyrrhizae radix et rhizoma	C	glyasperin B	MOL004808	Heat shock protein HSP 90	P08238	HSP90AB1
525	Glycyrrhizae radix et rhizoma	C	glyasperin B	MOL004808	Cell division protein kinase 2	P24941	CDK2
526	Glycyrrhizae radix et rhizoma	C	glyasperin B	MOL004808	Trypsin-1	P07477	PRSS
527	Glycyrrhizae radix et rhizoma	C	glyasperin B	MOL004808	Proto-oncogene serine/threonine-protein kinase Pim-1	P11309	PIM1
528	Glycyrrhizae radix et rhizoma	C	glyasperin B	MOL004808	Cyclin-A2	P20248	CCNA2
529	Glycyrrhizae radix et rhizoma	C	glyasperin B	MOL004808	Nuclear receptor coactivator 2	Q15596	NCOA2
530	Glycyrrhizae radix et rhizoma	C	glyasperin F	MOL004810	Nitric oxide synthase, inducible	P35228	NOS2
531	Glycyrrhizae radix et rhizoma	C	glyasperin F	MOL004810	Prostaglandin G/H synthase 1	P23219	PTGS1
532	Glycyrrhizae radix et rhizoma	C	glyasperin F	MOL004810	Estrogen receptor	P03372	ESR1
533	Glycyrrhizae radix et rhizoma	C	glyasperin F	MOL004810	Androgen receptor	P10275	AR
534	Glycyrrhizae radix et rhizoma	C	glyasperin F	MOL004810	Sodium channel protein type 5 subunit alpha	Q14524	SCN5A
535	Glycyrrhizae radix et rhizoma	C	glyasperin F	MOL004810	Peroxisome proliferator activated receptor gamma	P37231	PPARG
536	Glycyrrhizae radix et rhizoma	C	glyasperin F	MOL004810	Coagulation factor Xa	P00742	F10
537	Glycyrrhizae radix et rhizoma	C	glyasperin F	MOL004810	Prostaglandin G/H synthase 2	P35354	PTGS2
538	Glycyrrhizae radix et rhizoma	C	glyasperin F	MOL004810	Estrogen receptor beta	Q92731	ESR2
539	Glycyrrhizae radix et rhizoma	C	glyasperin F	MOL004810	Mitogen-activated protein kinase 14	Q16539	MAPK14
540	Glycyrrhizae radix et rhizoma	C	glyasperin F	MOL004810	Glycogen synthase kinase-3 beta	P49841	GSK3B
541	Glycyrrhizae radix et rhizoma	C	glyasperin F	MOL004810	Heat shock protein HSP 90	P08238	HSP90AB1
542	Glycyrrhizae radix et rhizoma	C	glyasperin F	MOL004810	Cell division protein kinase 2	P24941	CDK2
543	Glycyrrhizae radix et rhizoma	C	glyasperin F	MOL004810	Trypsin-1	P07477	PRSS
544	Glycyrrhizae radix et rhizoma	C	glyasperin F	MOL004810	Proto-oncogene serine/threonine-protein kinase Pim-1	P11309	PIM1
545	Glycyrrhizae radix et rhizoma	C	glyasperin F	MOL004810	Cyclin-A2	P20248	CCNA2
546	Glycyrrhizae radix et rhizoma	C	Glyasperin C	MOL004811	Nitric oxide synthase, inducible	P35228	NOS2
547	Glycyrrhizae radix et rhizoma	C	Glyasperin C	MOL004811	Thrombin	P00734	F2
548	Glycyrrhizae radix et rhizoma	C	Glyasperin C	MOL004811	Potassium voltage-gated channel subfamily H member 2	Q12809	KCNH2
549	Glycyrrhizae radix et rhizoma	C	Glyasperin C	MOL004811	Estrogen receptor	P03372	ESR1
550	Glycyrrhizae radix et rhizoma	C	Glyasperin C	MOL004811	Androgen receptor	P10275	AR
551	Glycyrrhizae radix et rhizoma	C	Glyasperin C	MOL004811	Sodium channel protein type 5 subunit alpha	Q14524	SCN5A
552	Glycyrrhizae radix et rhizoma	C	Glyasperin C	MOL004811	Peroxisome proliferator activated receptor gamma	P37231	PPARG
553	Glycyrrhizae radix et rhizoma	C	Glyasperin C	MOL004811	Coagulation factor Xa	P00742	F10
554	Glycyrrhizae radix et rhizoma	C	Glyasperin C	MOL004811	Prostaglandin G/H synthase 2	P35354	PTGS2
555	Glycyrrhizae radix et rhizoma	C	Glyasperin C	MOL004811	Retinoic acid receptor RXR-alpha	P19793	RXRA
556	Glycyrrhizae radix et rhizoma	C	Glyasperin C	MOL004811	Acetylcholinesterase	P22303	ACHE
557	Glycyrrhizae radix et rhizoma	C	Glyasperin C	MOL004811	Estrogen receptor beta	Q92731	ESR2
558	Glycyrrhizae radix et rhizoma	C	Glyasperin C	MOL004811	Dipeptidyl peptidase IV	P27487	DPP4
559	Glycyrrhizae radix et rhizoma	C	Glyasperin C	MOL004811	Mitogen-activated protein kinase 14	Q16539	MAPK14
560	Glycyrrhizae radix et rhizoma	C	Glyasperin C	MOL004811	Glycogen synthase kinase-3 beta	P49841	GSK3B
561	Glycyrrhizae radix et rhizoma	C	Glyasperin C	MOL004811	Heat shock protein HSP 90	P08238	HSP90AB1
562	Glycyrrhizae radix et rhizoma	C	Glyasperin C	MOL004811	Cell division protein kinase 2	P24941	CDK2
563	Glycyrrhizae radix et rhizoma	C	Glyasperin C	MOL004811	Serine/threonine-protein kinase Chk1	O14757	CHEK1
564	Glycyrrhizae radix et rhizoma	C	Glyasperin C	MOL004811	Trypsin-1	P07477	PRSS
565	Glycyrrhizae radix et rhizoma	C	Glyasperin C	MOL004811	Proto-oncogene serine/threonine-protein kinase Pim-1	P11309	PIM1
566	Glycyrrhizae radix et rhizoma	C	Glyasperin C	MOL004811	Cyclin-A2	P20248	CCNA2
567	Glycyrrhizae radix et rhizoma	C	Glyasperin C	MOL004811	Nuclear receptor coactivator 2	Q15596	NCOA2
568	Glycyrrhizae radix et rhizoma	C	Isotrifoliol	MOL004814	Nitric oxide synthase, inducible	P35228	NOS2
569	Glycyrrhizae radix et rhizoma	C	Isotrifoliol	MOL004814	Estrogen receptor	P03372	ESR1
570	Glycyrrhizae radix et rhizoma	C	Isotrifoliol	MOL004814	Androgen receptor	P10275	AR
571	Glycyrrhizae radix et rhizoma	C	Isotrifoliol	MOL004814	Prostaglandin G/H synthase 2	P35354	PTGS2
572	Glycyrrhizae radix et rhizoma	C	Isotrifoliol	MOL004814	Estrogen receptor beta	Q92731	ESR2
573	Glycyrrhizae radix et rhizoma	C	Isotrifoliol	MOL004814	Mitogen-activated protein kinase 14	Q16539	MAPK14
574	Glycyrrhizae radix et rhizoma	C	Isotrifoliol	MOL004814	Glycogen synthase kinase-3 beta	P49841	GSK3B
575	Glycyrrhizae radix et rhizoma	C	Isotrifoliol	MOL004814	Heat shock protein HSP 90	P08238	HSP90AB1
576	Glycyrrhizae radix et rhizoma	C	Isotrifoliol	MOL004814	Cell division protein kinase 2	P24941	CDK2
577	Glycyrrhizae radix et rhizoma	C	Isotrifoliol	MOL004814	Phosphatidylinositol-4,5-bisphosphate 3-kinase catalytic subunit, gamma isoform	P48736	PIK3CG
578	Glycyrrhizae radix et rhizoma	C	Isotrifoliol	MOL004814	Serine/threonine-protein kinase Chk1	O14757	CHEK1
579	Glycyrrhizae radix et rhizoma	C	Isotrifoliol	MOL004814	mRNA of PKA Catalytic Subunit C-alpha	P17612	PRKACA
580	Glycyrrhizae radix et rhizoma	C	Isotrifoliol	MOL004814	Proto-oncogene serine/threonine-protein kinase Pim-1	P11309	PIM1
581	Glycyrrhizae radix et rhizoma	C	Isotrifoliol	MOL004814	Cyclin-A2	P20248	CCNA2
582	Glycyrrhizae radix et rhizoma	C	(E)-1-(2,4-dihydroxyphenyl)-3-(2,2-dimethylchromen-6-yl)prop-2-en-1-one	MOL004815	Nitric oxide synthase, inducible	P35228	NOS2
583	Glycyrrhizae radix et rhizoma	C	(E)-1-(2,4-dihydroxyphenyl)-3-(2,2-dimethylchromen-6-yl)prop-2-en-1-one	MOL004815	Prostaglandin G/H synthase 1	P23219	PTGS1
584	Glycyrrhizae radix et rhizoma	C	(E)-1-(2,4-dihydroxyphenyl)-3-(2,2-dimethylchromen-6-yl)prop-2-en-1-one	MOL004815	Estrogen receptor	P03372	ESR1
585	Glycyrrhizae radix et rhizoma	C	(E)-1-(2,4-dihydroxyphenyl)-3-(2,2-dimethylchromen-6-yl)prop-2-en-1-one	MOL004815	Androgen receptor	P10275	AR
586	Glycyrrhizae radix et rhizoma	C	(E)-1-(2,4-dihydroxyphenyl)-3-(2,2-dimethylchromen-6-yl)prop-2-en-1-one	MOL004815	Sodium channel protein type 5 subunit alpha	Q14524	SCN5A
587	Glycyrrhizae radix et rhizoma	C	(E)-1-(2,4-dihydroxyphenyl)-3-(2,2-dimethylchromen-6-yl)prop-2-en-1-one	MOL004815	Peroxisome proliferator activated receptor gamma	P37231	PPARG
588	Glycyrrhizae radix et rhizoma	C	(E)-1-(2,4-dihydroxyphenyl)-3-(2,2-dimethylchromen-6-yl)prop-2-en-1-one	MOL004815	Coagulation factor Xa	P00742	F10
589	Glycyrrhizae radix et rhizoma	C	(E)-1-(2,4-dihydroxyphenyl)-3-(2,2-dimethylchromen-6-yl)prop-2-en-1-one	MOL004815	Prostaglandin G/H synthase 2	P35354	PTGS2
590	Glycyrrhizae radix et rhizoma	C	(E)-1-(2,4-dihydroxyphenyl)-3-(2,2-dimethylchromen-6-yl)prop-2-en-1-one	MOL004815	Carbonic anhydrase II	P00918	CA2
591	Glycyrrhizae radix et rhizoma	C	(E)-1-(2,4-dihydroxyphenyl)-3-(2,2-dimethylchromen-6-yl)prop-2-en-1-one	MOL004815	Retinoic acid receptor RXR-alpha	P19793	RXRA
592	Glycyrrhizae radix et rhizoma	C	(E)-1-(2,4-dihydroxyphenyl)-3-(2,2-dimethylchromen-6-yl)prop-2-en-1-one	MOL004815	Alpha-1B adrenergic receptor	P35368	ADRA1B
593	Glycyrrhizae radix et rhizoma	C	(E)-1-(2,4-dihydroxyphenyl)-3-(2,2-dimethylchromen-6-yl)prop-2-en-1-one	MOL004815	Estrogen receptor beta	Q92731	ESR2
594	Glycyrrhizae radix et rhizoma	C	(E)-1-(2,4-dihydroxyphenyl)-3-(2,2-dimethylchromen-6-yl)prop-2-en-1-one	MOL004815	Mitogen-activated protein kinase 14	Q16539	MAPK14
595	Glycyrrhizae radix et rhizoma	C	(E)-1-(2,4-dihydroxyphenyl)-3-(2,2-dimethylchromen-6-yl)prop-2-en-1-one	MOL004815	Glycogen synthase kinase-3 beta	P49841	GSK3B
596	Glycyrrhizae radix et rhizoma	C	(E)-1-(2,4-dihydroxyphenyl)-3-(2,2-dimethylchromen-6-yl)prop-2-en-1-one	MOL004815	Cell division protein kinase 2	P24941	CDK2
597	Glycyrrhizae radix et rhizoma	C	(E)-1-(2,4-dihydroxyphenyl)-3-(2,2-dimethylchromen-6-yl)prop-2-en-1-one	MOL004815	Serine/threonine-protein kinase Chk1	O14757	CHEK1
598	Glycyrrhizae radix et rhizoma	C	(E)-1-(2,4-dihydroxyphenyl)-3-(2,2-dimethylchromen-6-yl)prop-2-en-1-one	MOL004815	Proto-oncogene serine/threonine-protein kinase Pim-1	P11309	PIM1
599	Glycyrrhizae radix et rhizoma	C	(E)-1-(2,4-dihydroxyphenyl)-3-(2,2-dimethylchromen-6-yl)prop-2-en-1-one	MOL004815	Cyclin-A2	P20248	CCNA2
600	Glycyrrhizae radix et rhizoma	C	(E)-1-(2,4-dihydroxyphenyl)-3-(2,2-dimethylchromen-6-yl)prop-2-en-1-one	MOL004815	Nuclear receptor coactivator 2	Q15596	NCOA2
601	Glycyrrhizae radix et rhizoma	C	kanzonols W	MOL004820	Nitric oxide synthase, inducible	P35228	NOS2
602	Glycyrrhizae radix et rhizoma	C	kanzonols W	MOL004820	Prostaglandin G/H synthase 1	P23219	PTGS1
603	Glycyrrhizae radix et rhizoma	C	kanzonols W	MOL004820	Estrogen receptor	P03372	ESR1
604	Glycyrrhizae radix et rhizoma	C	kanzonols W	MOL004820	Androgen receptor	P10275	AR
605	Glycyrrhizae radix et rhizoma	C	kanzonols W	MOL004820	Sodium channel protein type 5 subunit alpha	Q14524	SCN5A
606	Glycyrrhizae radix et rhizoma	C	kanzonols W	MOL004820	Peroxisome proliferator activated receptor gamma	P37231	PPARG
607	Glycyrrhizae radix et rhizoma	C	kanzonols W	MOL004820	Coagulation factor Xa	P00742	F10
608	Glycyrrhizae radix et rhizoma	C	kanzonols W	MOL004820	Prostaglandin G/H synthase 2	P35354	PTGS2
609	Glycyrrhizae radix et rhizoma	C	kanzonols W	MOL004820	Retinoic acid receptor RXR-alpha	P19793	RXRA
610	Glycyrrhizae radix et rhizoma	C	kanzonols W	MOL004820	Estrogen receptor beta	Q92731	ESR2
611	Glycyrrhizae radix et rhizoma	C	kanzonols W	MOL004820	Mitogen-activated protein kinase 14	Q16539	MAPK14
612	Glycyrrhizae radix et rhizoma	C	kanzonols W	MOL004820	Glycogen synthase kinase-3 beta	P49841	GSK3B
613	Glycyrrhizae radix et rhizoma	C	kanzonols W	MOL004820	Cell division protein kinase 2	P24941	CDK2
614	Glycyrrhizae radix et rhizoma	C	kanzonols W	MOL004820	Serine/threonine-protein kinase Chk1	O14757	CHEK1
615	Glycyrrhizae radix et rhizoma	C	kanzonols W	MOL004820	Trypsin-1	P07477	PRSS
616	Glycyrrhizae radix et rhizoma	C	kanzonols W	MOL004820	Proto-oncogene serine/threonine-protein kinase Pim-1	P11309	PIM1
617	Glycyrrhizae radix et rhizoma	C	kanzonols W	MOL004820	Cyclin-A2	P20248	CCNA2
618	Glycyrrhizae radix et rhizoma	C	kanzonols W	MOL004820	Nuclear receptor coactivator 2	Q15596	NCOA2
619	Glycyrrhizae radix et rhizoma	C	kanzonols W	MOL004820	Nuclear receptor coactivator 1	Q15788	NCOA1
620	Glycyrrhizae radix et rhizoma	C	Semilicoisoflavone B	MOL004827	Nitric oxide synthase, inducible	P35228	NOS2
621	Glycyrrhizae radix et rhizoma	C	Semilicoisoflavone B	MOL004827	Thrombin	P00734	F2
622	Glycyrrhizae radix et rhizoma	C	Semilicoisoflavone B	MOL004827	Estrogen receptor	P03372	ESR1
623	Glycyrrhizae radix et rhizoma	C	Semilicoisoflavone B	MOL004827	Androgen receptor	P10275	AR
624	Glycyrrhizae radix et rhizoma	C	Semilicoisoflavone B	MOL004827	Sodium channel protein type 5 subunit alpha	Q14524	SCN5A
625	Glycyrrhizae radix et rhizoma	C	Semilicoisoflavone B	MOL004827	Peroxisome proliferator activated receptor gamma	P37231	PPARG
626	Glycyrrhizae radix et rhizoma	C	Semilicoisoflavone B	MOL004827	Coagulation factor Xa	P00742	F10
627	Glycyrrhizae radix et rhizoma	C	Semilicoisoflavone B	MOL004827	Prostaglandin G/H synthase 2	P35354	PTGS2
628	Glycyrrhizae radix et rhizoma	C	Semilicoisoflavone B	MOL004827	Coagulation factor VII	P08709	F7
629	Glycyrrhizae radix et rhizoma	C	Semilicoisoflavone B	MOL004827	Acetylcholinesterase	P22303	ACHE
630	Glycyrrhizae radix et rhizoma	C	Semilicoisoflavone B	MOL004827	Glycogen synthase kinase-3 beta	P49841	GSK3B
631	Glycyrrhizae radix et rhizoma	C	Semilicoisoflavone B	MOL004827	Heat shock protein HSP 90	P08238	HSP90AB1
632	Glycyrrhizae radix et rhizoma	C	Semilicoisoflavone B	MOL004827	Cell division protein kinase 2	P24941	CDK2
633	Glycyrrhizae radix et rhizoma	C	Semilicoisoflavone B	MOL004827	Serine/threonine-protein kinase Chk1	O14757	CHEK1
634	Glycyrrhizae radix et rhizoma	C	Semilicoisoflavone B	MOL004827	Trypsin-1	P07477	PRSS1
635	Glycyrrhizae radix et rhizoma	C	Glepidotin A	MOL004828	Nitric oxide synthase, inducible	P35228	NOS2
636	Glycyrrhizae radix et rhizoma	C	Glepidotin A	MOL004828	Prostaglandin G/H synthase 1	P23219	PTGS1
637	Glycyrrhizae radix et rhizoma	C	Glepidotin A	MOL004828	Thrombin	P00734	F2
638	Glycyrrhizae radix et rhizoma	C	Glepidotin A	MOL004828	Estrogen receptor	P03372	ESR1
639	Glycyrrhizae radix et rhizoma	C	Glepidotin A	MOL004828	Androgen receptor	P10275	AR
640	Glycyrrhizae radix et rhizoma	C	Glepidotin A	MOL004828	Sodium channel protein type 5 subunit alpha	Q14524	SCN5A
641	Glycyrrhizae radix et rhizoma	C	Glepidotin A	MOL004828	Peroxisome proliferator activated receptor gamma	P37231	PPARG
642	Glycyrrhizae radix et rhizoma	C	Glepidotin A	MOL004828	Coagulation factor Xa	P00742	F10
643	Glycyrrhizae radix et rhizoma	C	Glepidotin A	MOL004828	Prostaglandin G/H synthase 2	P35354	PTGS2
644	Glycyrrhizae radix et rhizoma	C	Glepidotin A	MOL004828	Nitric-oxide synthase, endothelial	P29474	NOS3
645	Glycyrrhizae radix et rhizoma	C	Glepidotin A	MOL004828	Coagulation factor VII	P08709	F7
646	Glycyrrhizae radix et rhizoma	C	Glepidotin A	MOL004828	Vascular endothelial growth factor receptor 2	P35968	KDR
647	Glycyrrhizae radix et rhizoma	C	Glepidotin A	MOL004828	Retinoic acid receptor RXR-alpha	P19793	RXRA
648	Glycyrrhizae radix et rhizoma	C	Glepidotin A	MOL004828	CGMP-inhibited 3',5'-cyclic phosphodiesterase A	Q14432	PDE3A
649	Glycyrrhizae radix et rhizoma	C	Glepidotin A	MOL004828	Dipeptidyl peptidase IV	P27487	DPP4
650	Glycyrrhizae radix et rhizoma	C	Glepidotin A	MOL004828	Mitogen-activated protein kinase 14	Q16539	MAPK14
651	Glycyrrhizae radix et rhizoma	C	Glepidotin A	MOL004828	Glycogen synthase kinase-3 beta	P49841	GSK3B
652	Glycyrrhizae radix et rhizoma	C	Glepidotin A	MOL004828	Heat shock protein HSP 90	P08238	HSP90AB1
653	Glycyrrhizae radix et rhizoma	C	Glepidotin A	MOL004828	Cell division protein kinase 2	P24941	CDK2
654	Glycyrrhizae radix et rhizoma	C	Glepidotin A	MOL004828	Serine/threonine-protein kinase Chk1	O14757	CHEK1
655	Glycyrrhizae radix et rhizoma	C	Glepidotin A	MOL004828	Ig gamma-1 chain C region	P01857	IGHG1
656	Glycyrrhizae radix et rhizoma	C	Glepidotin A	MOL004828	Trypsin-1	P07477	PRSS1
657	Glycyrrhizae radix et rhizoma	C	Glepidotin A	MOL004828	Proto-oncogene serine/threonine-protein kinase Pim-1	P11309	PIM1
658	Glycyrrhizae radix et rhizoma	C	Glepidotin A	MOL004828	Cyclin-A2	P20248	CCNA2
659	Glycyrrhizae radix et rhizoma	C	Glepidotin B	MOL004829	Prostaglandin G/H synthase 1	P23219	PTGS1
660	Glycyrrhizae radix et rhizoma	C	Glepidotin B	MOL004829	Estrogen receptor	P03372	ESR1
661	Glycyrrhizae radix et rhizoma	C	Glepidotin B	MOL004829	Sodium channel protein type 5 subunit alpha	Q14524	SCN5A
662	Glycyrrhizae radix et rhizoma	C	Glepidotin B	MOL004829	Coagulation factor Xa	P00742	F10
663	Glycyrrhizae radix et rhizoma	C	Glepidotin B	MOL004829	Prostaglandin G/H synthase 2	P35354	PTGS2
664	Glycyrrhizae radix et rhizoma	C	Glepidotin B	MOL004829	Nitric-oxide synthase, endothelial	P29474	NOS3
665	Glycyrrhizae radix et rhizoma	C	Glepidotin B	MOL004829	Coagulation factor VII	P08709	F7
666	Glycyrrhizae radix et rhizoma	C	Glepidotin B	MOL004829	Retinoic acid receptor RXR-alpha	P19793	RXRA
667	Glycyrrhizae radix et rhizoma	C	Glepidotin B	MOL004829	CGMP-inhibited 3',5'-cyclic phosphodiesterase A	Q14432	PDE3A
668	Glycyrrhizae radix et rhizoma	C	Glepidotin B	MOL004829	Alpha-1B adrenergic receptor	P35368	ADRA1B
669	Glycyrrhizae radix et rhizoma	C	Glepidotin B	MOL004829	Heat shock protein HSP 90	P08238	HSP90AB1
670	Glycyrrhizae radix et rhizoma	C	Glepidotin B	MOL004829	Ig gamma-1 chain C region	P01857	IGHG1
671	Glycyrrhizae radix et rhizoma	C	Glepidotin B	MOL004829	Nuclear receptor coactivator 1	Q15788	NCOA1
672	Glycyrrhizae radix et rhizoma	C	Phaseolinisoflavan	MOL004833	Nitric oxide synthase, inducible	P35228	NOS2
673	Glycyrrhizae radix et rhizoma	C	Phaseolinisoflavan	MOL004833	Muscarinic acetylcholine receptor M1	P11229	CHRM1
674	Glycyrrhizae radix et rhizoma	C	Phaseolinisoflavan	MOL004833	Estrogen receptor	P03372	ESR1
675	Glycyrrhizae radix et rhizoma	C	Phaseolinisoflavan	MOL004833	Androgen receptor	P10275	AR
676	Glycyrrhizae radix et rhizoma	C	Phaseolinisoflavan	MOL004833	Sodium channel protein type 5 subunit alpha	Q14524	SCN5A
677	Glycyrrhizae radix et rhizoma	C	Phaseolinisoflavan	MOL004833	Peroxisome proliferator activated receptor gamma	P37231	PPARG
678	Glycyrrhizae radix et rhizoma	C	Phaseolinisoflavan	MOL004833	Coagulation factor Xa	P00742	F10
679	Glycyrrhizae radix et rhizoma	C	Phaseolinisoflavan	MOL004833	Prostaglandin G/H synthase 2	P35354	PTGS2
680	Glycyrrhizae radix et rhizoma	C	Phaseolinisoflavan	MOL004833	Retinoic acid receptor RXR-alpha	P19793	RXRA
681	Glycyrrhizae radix et rhizoma	C	Phaseolinisoflavan	MOL004833	Acetylcholinesterase	P22303	ACHE
682	Glycyrrhizae radix et rhizoma	C	Phaseolinisoflavan	MOL004833	Alpha-1B adrenergic receptor	P35368	ADRA1B
683	Glycyrrhizae radix et rhizoma	C	Phaseolinisoflavan	MOL004833	Beta-2 adrenergic receptor	P07550	ADRB2
684	Glycyrrhizae radix et rhizoma	C	Phaseolinisoflavan	MOL004833	Estrogen receptor beta	P03372	ESR1
685	Glycyrrhizae radix et rhizoma	C	Phaseolinisoflavan	MOL004833	Mitogen-activated protein kinase 14	Q16539	MAPK14
686	Glycyrrhizae radix et rhizoma	C	Phaseolinisoflavan	MOL004833	Glycogen synthase kinase-3 beta	P49841	GSK3B
687	Glycyrrhizae radix et rhizoma	C	Phaseolinisoflavan	MOL004833	Cell division protein kinase 2	P24941	CDK2
688	Glycyrrhizae radix et rhizoma	C	Phaseolinisoflavan	MOL004833	Serine/threonine-protein kinase Chk1	O14757	CHEK1
689	Glycyrrhizae radix et rhizoma	C	Phaseolinisoflavan	MOL004833	Trypsin-1	P07477	PRSS1
690	Glycyrrhizae radix et rhizoma	C	Phaseolinisoflavan	MOL004833	Proto-oncogene serine/threonine-protein kinase Pim-1	P11309	PIM1
691	Glycyrrhizae radix et rhizoma	C	Phaseolinisoflavan	MOL004833	Cyclin-A2	P20248	CCNA2
692	Glycyrrhizae radix et rhizoma	C	Phaseolinisoflavan	MOL004833	Nuclear receptor coactivator 1	Q15788	NCOA1
693	Glycyrrhizae radix et rhizoma	C	Glypallichalcone	MOL004835	Nitric oxide synthase, inducible	P35228	NOS2
694	Glycyrrhizae radix et rhizoma	C	Glypallichalcone	MOL004835	Prostaglandin G/H synthase 1	P23219	PTGS1
695	Glycyrrhizae radix et rhizoma	C	Glypallichalcone	MOL004835	Muscarinic acetylcholine receptor M1	P11229	CHRM1
696	Glycyrrhizae radix et rhizoma	C	Glypallichalcone	MOL004835	Estrogen receptor	P03372	ESR1
697	Glycyrrhizae radix et rhizoma	C	Glypallichalcone	MOL004835	Androgen receptor	P10275	AR
698	Glycyrrhizae radix et rhizoma	C	Glypallichalcone	MOL004835	Sodium channel protein type 5 subunit alpha	Q14524	SCN5A
699	Glycyrrhizae radix et rhizoma	C	Glypallichalcone	MOL004835	Peroxisome proliferator activated receptor gamma	P37231	PPARG
700	Glycyrrhizae radix et rhizoma	C	Glypallichalcone	MOL004835	Prostaglandin G/H synthase 2	P35354	PTGS2
701	Glycyrrhizae radix et rhizoma	C	Glypallichalcone	MOL004835	Carbonic anhydrase II	P00918	CA2
702	Glycyrrhizae radix et rhizoma	C	Glypallichalcone	MOL004835	CGMP-inhibited 3',5'-cyclic phosphodiesterase A	Q14432	PDE3A
703	Glycyrrhizae radix et rhizoma	C	Glypallichalcone	MOL004835	Alpha-1B adrenergic receptor	P35368	ADRA1B
704	Glycyrrhizae radix et rhizoma	C	Glypallichalcone	MOL004835	Sodium-dependent dopamine transporter	Q01959	SLC6A3
705	Glycyrrhizae radix et rhizoma	C	Glypallichalcone	MOL004835	Beta-2 adrenergic receptor	P07550	ADRB2
706	Glycyrrhizae radix et rhizoma	C	Glypallichalcone	MOL004835	Sodium-dependent serotonin transporter	P31645	SLC6A4
707	Glycyrrhizae radix et rhizoma	C	Glypallichalcone	MOL004835	Estrogen receptor beta	P03372	ESR1
708	Glycyrrhizae radix et rhizoma	C	Glypallichalcone	MOL004835	Mitogen-activated protein kinase 14	Q16539	MAPK14
709	Glycyrrhizae radix et rhizoma	C	Glypallichalcone	MOL004835	Glycogen synthase kinase-3 beta	P49841	GSK3B
710	Glycyrrhizae radix et rhizoma	C	Glypallichalcone	MOL004835	Heat shock protein HSP 90	P08238	HSP90AB1
711	Glycyrrhizae radix et rhizoma	C	Glypallichalcone	MOL004835	Cell division protein kinase 2	P24941	CDK2
712	Glycyrrhizae radix et rhizoma	C	Glypallichalcone	MOL004835	Leukotriene A-4 hydrolase	P09960	LTA4H
713	Glycyrrhizae radix et rhizoma	C	Glypallichalcone	MOL004835	Amine oxidase [flavin-containing] B	P27338	MAOB
714	Glycyrrhizae radix et rhizoma	C	Glypallichalcone	MOL004835	Serine/threonine-protein kinase Chk1	O14757	CHEK1
715	Glycyrrhizae radix et rhizoma	C	Glypallichalcone	MOL004835	mRNA of PKA Catalytic Subunit C-alpha	P17612	PRKACA
716	Glycyrrhizae radix et rhizoma	C	Glypallichalcone	MOL004835	Cyclin-A2	P20248	CCNA2
717	Glycyrrhizae radix et rhizoma	C	Glypallichalcone	MOL004835	Nuclear receptor coactivator 1	Q15788	NCOA1
718	Glycyrrhizae radix et rhizoma	C	Glypallichalcone	MOL004835	cAMP-dependent protein kinase inhibitor alpha	P61925	PKIA
719	Glycyrrhizae radix et rhizoma	C	Licochalcone B	MOL004841	Nitric oxide synthase, inducible	P35228	NOS2
720	Glycyrrhizae radix et rhizoma	C	Licochalcone B	MOL004841	Prostaglandin G/H synthase 1	P23219	PTGS1
721	Glycyrrhizae radix et rhizoma	C	Licochalcone B	MOL004841	Estrogen receptor	P03372	ESR1
722	Glycyrrhizae radix et rhizoma	C	Licochalcone B	MOL004841	Androgen receptor	P10275	AR
723	Glycyrrhizae radix et rhizoma	C	Licochalcone B	MOL004841	Peroxisome proliferator activated receptor gamma	P37231	PPARG
724	Glycyrrhizae radix et rhizoma	C	Licochalcone B	MOL004841	Prostaglandin G/H synthase 2	P35354	PTGS2
725	Glycyrrhizae radix et rhizoma	C	Licochalcone B	MOL004841	Carbonic anhydrase II	P00918	CA2
726	Glycyrrhizae radix et rhizoma	C	Licochalcone B	MOL004841	CGMP-inhibited 3',5'-cyclic phosphodiesterase A	Q14432	PDE3A
727	Glycyrrhizae radix et rhizoma	C	Licochalcone B	MOL004841	Beta-2 adrenergic receptor	P07550	ADRB2
728	Glycyrrhizae radix et rhizoma	C	Licochalcone B	MOL004841	Estrogen receptor beta	Q92731	ESR2
729	Glycyrrhizae radix et rhizoma	C	Licochalcone B	MOL004841	Mitogen-activated protein kinase 14	Q16539	MAPK14
730	Glycyrrhizae radix et rhizoma	C	Licochalcone B	MOL004841	Glycogen synthase kinase-3 beta	P49841	GSK3B
731	Glycyrrhizae radix et rhizoma	C	Licochalcone B	MOL004841	Heat shock protein HSP 90	P08238	HSP90AB1
732	Glycyrrhizae radix et rhizoma	C	Licochalcone B	MOL004841	Cell division protein kinase 2	P24941	CDK2
733	Glycyrrhizae radix et rhizoma	C	Licochalcone B	MOL004841	Serine/threonine-protein kinase Chk1	O14757	CHEK1
734	Glycyrrhizae radix et rhizoma	C	Licochalcone B	MOL004841	mRNA of PKA Catalytic Subunit C-alpha	P17612	PRKACA
735	Glycyrrhizae radix et rhizoma	C	Licochalcone B	MOL004841	Proto-oncogene serine/threonine-protein kinase Pim-1	P11309	PIM1
736	Glycyrrhizae radix et rhizoma	C	Licochalcone B	MOL004841	Cyclin-A2	P20248	CCNA2
737	Glycyrrhizae radix et rhizoma	C	licochalcone G	MOL004848	Nitric oxide synthase, inducible	P35228	NOS2
738	Glycyrrhizae radix et rhizoma	C	licochalcone G	MOL004848	Estrogen receptor	P03372	ESR1
739	Glycyrrhizae radix et rhizoma	C	licochalcone G	MOL004848	Androgen receptor	P10275	AR
740	Glycyrrhizae radix et rhizoma	C	licochalcone G	MOL004848	Peroxisome proliferator activated receptor gamma	P37231	PPARG
741	Glycyrrhizae radix et rhizoma	C	licochalcone G	MOL004848	Coagulation factor Xa	P00742	F10
742	Glycyrrhizae radix et rhizoma	C	licochalcone G	MOL004848	Prostaglandin G/H synthase 2	P35354	PTGS2
743	Glycyrrhizae radix et rhizoma	C	licochalcone G	MOL004848	Vascular endothelial growth factor receptor 2	P35968	KDR
744	Glycyrrhizae radix et rhizoma	C	licochalcone G	MOL004848	Estrogen receptor beta	Q92731	ESR2
745	Glycyrrhizae radix et rhizoma	C	licochalcone G	MOL004848	Mitogen-activated protein kinase 14	Q16539	MAPK14
746	Glycyrrhizae radix et rhizoma	C	licochalcone G	MOL004848	Glycogen synthase kinase-3 beta	P49841	GSK3B
747	Glycyrrhizae radix et rhizoma	C	licochalcone G	MOL004848	Heat shock protein HSP 90	P08238	HSP90AB1
748	Glycyrrhizae radix et rhizoma	C	licochalcone G	MOL004848	Cell division protein kinase 2	P24941	CDK2
749	Glycyrrhizae radix et rhizoma	C	licochalcone G	MOL004848	Ig gamma-1 chain C region	P01857	IGHG1
750	Glycyrrhizae radix et rhizoma	C	licochalcone G	MOL004848	Proto-oncogene serine/threonine-protein kinase Pim-1	P11309	PIM1
751	Glycyrrhizae radix et rhizoma	C	licochalcone G	MOL004848	Cyclin-A2	P20248	CCNA2
752	Glycyrrhizae radix et rhizoma	C	licochalcone G	MOL004848	Nuclear receptor coactivator 2	Q15596	NCOA2
753	Glycyrrhizae radix et rhizoma	C	3-(2,4-dihydroxyphenyl)-8-(1,1-dimethylprop-2-enyl)-7-hydroxy-5-methoxy-coumarin	MOL004849	Nitric oxide synthase, inducible	P35228	NOS2
754	Glycyrrhizae radix et rhizoma	C	3-(2,4-dihydroxyphenyl)-8-(1,1-dimethylprop-2-enyl)-7-hydroxy-5-methoxy-coumarin	MOL004849	Thrombin	P00734	F2
755	Glycyrrhizae radix et rhizoma	C	3-(2,4-dihydroxyphenyl)-8-(1,1-dimethylprop-2-enyl)-7-hydroxy-5-methoxy-coumarin	MOL004849	Potassium voltage-gated channel subfamily H member 2	Q12809	KCNH2
756	Glycyrrhizae radix et rhizoma	C	3-(2,4-dihydroxyphenyl)-8-(1,1-dimethylprop-2-enyl)-7-hydroxy-5-methoxy-coumarin	MOL004849	Estrogen receptor	P03372	ESR1
757	Glycyrrhizae radix et rhizoma	C	3-(2,4-dihydroxyphenyl)-8-(1,1-dimethylprop-2-enyl)-7-hydroxy-5-methoxy-coumarin	MOL004849	Androgen receptor	P10275	AR
758	Glycyrrhizae radix et rhizoma	C	3-(2,4-dihydroxyphenyl)-8-(1,1-dimethylprop-2-enyl)-7-hydroxy-5-methoxy-coumarin	MOL004849	Peroxisome proliferator activated receptor gamma	P37231	PPARG
759	Glycyrrhizae radix et rhizoma	C	3-(2,4-dihydroxyphenyl)-8-(1,1-dimethylprop-2-enyl)-7-hydroxy-5-methoxy-coumarin	MOL004849	Coagulation factor Xa	P00742	F10
760	Glycyrrhizae radix et rhizoma	C	3-(2,4-dihydroxyphenyl)-8-(1,1-dimethylprop-2-enyl)-7-hydroxy-5-methoxy-coumarin	MOL004849	Prostaglandin G/H synthase 2	P35354	PTGS2
761	Glycyrrhizae radix et rhizoma	C	3-(2,4-dihydroxyphenyl)-8-(1,1-dimethylprop-2-enyl)-7-hydroxy-5-methoxy-coumarin	MOL004849	Coagulation factor VII	P08709	F7
762	Glycyrrhizae radix et rhizoma	C	3-(2,4-dihydroxyphenyl)-8-(1,1-dimethylprop-2-enyl)-7-hydroxy-5-methoxy-coumarin	MOL004849	Vascular endothelial growth factor receptor 2	P35968	KDR
763	Glycyrrhizae radix et rhizoma	C	3-(2,4-dihydroxyphenyl)-8-(1,1-dimethylprop-2-enyl)-7-hydroxy-5-methoxy-coumarin	MOL004849	Estrogen receptor beta	Q92731	ESR2
764	Glycyrrhizae radix et rhizoma	C	3-(2,4-dihydroxyphenyl)-8-(1,1-dimethylprop-2-enyl)-7-hydroxy-5-methoxy-coumarin	MOL004849	Dipeptidyl peptidase IV	P27487	DPP4
765	Glycyrrhizae radix et rhizoma	C	3-(2,4-dihydroxyphenyl)-8-(1,1-dimethylprop-2-enyl)-7-hydroxy-5-methoxy-coumarin	MOL004849	Mitogen-activated protein kinase 14	Q16539	MAPK14
766	Glycyrrhizae radix et rhizoma	C	3-(2,4-dihydroxyphenyl)-8-(1,1-dimethylprop-2-enyl)-7-hydroxy-5-methoxy-coumarin	MOL004849	Glycogen synthase kinase-3 beta	P49841	GSK3B
767	Glycyrrhizae radix et rhizoma	C	3-(2,4-dihydroxyphenyl)-8-(1,1-dimethylprop-2-enyl)-7-hydroxy-5-methoxy-coumarin	MOL004849	Heat shock protein HSP 90	P08238	HSP90AB1
768	Glycyrrhizae radix et rhizoma	C	3-(2,4-dihydroxyphenyl)-8-(1,1-dimethylprop-2-enyl)-7-hydroxy-5-methoxy-coumarin	MOL004849	Cell division protein kinase 2	P24941	CDK2
769	Glycyrrhizae radix et rhizoma	C	3-(2,4-dihydroxyphenyl)-8-(1,1-dimethylprop-2-enyl)-7-hydroxy-5-methoxy-coumarin	MOL004849	Serine/threonine-protein kinase Chk1	O14757	CHEK1
770	Glycyrrhizae radix et rhizoma	C	3-(2,4-dihydroxyphenyl)-8-(1,1-dimethylprop-2-enyl)-7-hydroxy-5-methoxy-coumarin	MOL004849	Trypsin-1	P07477	PRSS
771	Glycyrrhizae radix et rhizoma	C	3-(2,4-dihydroxyphenyl)-8-(1,1-dimethylprop-2-enyl)-7-hydroxy-5-methoxy-coumarin	MOL004849	Proto-oncogene serine/threonine-protein kinase Pim-1	P11309	PIM1
772	Glycyrrhizae radix et rhizoma	C	3-(2,4-dihydroxyphenyl)-8-(1,1-dimethylprop-2-enyl)-7-hydroxy-5-methoxy-coumarin	MOL004849	Nuclear receptor coactivator 2	Q15596	NCOA2
773	Glycyrrhizae radix et rhizoma	C	3-(2,4-dihydroxyphenyl)-8-(1,1-dimethylprop-2-enyl)-7-hydroxy-5-methoxy-coumarin	MOL004849	Nuclear receptor coactivator 1	Q15788	NCOA1
774	Glycyrrhizae radix et rhizoma	C	Licoricone	MOL004855	Nitric oxide synthase, inducible	P35228	NOS2
775	Glycyrrhizae radix et rhizoma	C	Licoricone	MOL004855	Thrombin	P00734	F2
776	Glycyrrhizae radix et rhizoma	C	Licoricone	MOL004855	Potassium voltage-gated channel subfamily H member 2	Q12809	KCNH2
777	Glycyrrhizae radix et rhizoma	C	Licoricone	MOL004855	Estrogen receptor	P03372	ESR1
778	Glycyrrhizae radix et rhizoma	C	Licoricone	MOL004855	Androgen receptor	P10275	AR
779	Glycyrrhizae radix et rhizoma	C	Licoricone	MOL004855	Peroxisome proliferator activated receptor gamma	P37231	PPARG
780	Glycyrrhizae radix et rhizoma	C	Licoricone	MOL004855	Coagulation factor Xa	P00742	F10
781	Glycyrrhizae radix et rhizoma	C	Licoricone	MOL004855	Prostaglandin G/H synthase 2	P35354	PTGS2
782	Glycyrrhizae radix et rhizoma	C	Licoricone	MOL004855	Vascular endothelial growth factor receptor 2	P35968	KDR
783	Glycyrrhizae radix et rhizoma	C	Licoricone	MOL004855	Serine/threonine-protein kinase Chk1	O14757	CHEK1
784	Glycyrrhizae radix et rhizoma	C	Licoricone	MOL004855	Trypsin-1	P07477	PRSS
785	Glycyrrhizae radix et rhizoma	C	Licoricone	MOL004855	Proto-oncogene serine/threonine-protein kinase Pim-1	P11309	PIM1
786	Glycyrrhizae radix et rhizoma	C	Licoricone	MOL004855	Nuclear receptor coactivator 2	Q15596	NCOA2
787	Glycyrrhizae radix et rhizoma	C	Gancaonin A	MOL004856	Nitric oxide synthase, inducible	P35228	NOS2
788	Glycyrrhizae radix et rhizoma	C	Gancaonin A	MOL004856	Thrombin	P00734	F2
789	Glycyrrhizae radix et rhizoma	C	Gancaonin A	MOL004856	Estrogen receptor	P03372	ESR1
790	Glycyrrhizae radix et rhizoma	C	Gancaonin A	MOL004856	Androgen receptor	P10275	AR
791	Glycyrrhizae radix et rhizoma	C	Gancaonin A	MOL004856	Sodium channel protein type 5 subunit alpha	Q14524	SCN5A
792	Glycyrrhizae radix et rhizoma	C	Gancaonin A	MOL004856	Peroxisome proliferator activated receptor gamma	P37231	PPARG
793	Glycyrrhizae radix et rhizoma	C	Gancaonin A	MOL004856	Coagulation factor Xa	P00742	F10
794	Glycyrrhizae radix et rhizoma	C	Gancaonin A	MOL004856	Prostaglandin G/H synthase 2	P35354	PTGS2
795	Glycyrrhizae radix et rhizoma	C	Gancaonin A	MOL004856	Acetylcholinesterase	P22303	ACHE
796	Glycyrrhizae radix et rhizoma	C	Gancaonin A	MOL004856	Estrogen receptor beta	Q92731	ESR2
797	Glycyrrhizae radix et rhizoma	C	Gancaonin A	MOL004856	Dipeptidyl peptidase IV	P27487	DPP4
798	Glycyrrhizae radix et rhizoma	C	Gancaonin A	MOL004856	Glycogen synthase kinase-3 beta	P49841	GSK3B
799	Glycyrrhizae radix et rhizoma	C	Gancaonin A	MOL004856	Heat shock protein HSP 90	P08238	HSP90AB1
800	Glycyrrhizae radix et rhizoma	C	Gancaonin A	MOL004856	Serine/threonine-protein kinase Chk1	O14757	CHEK1
801	Glycyrrhizae radix et rhizoma	C	Gancaonin A	MOL004856	Trypsin-1	P07477	PRSS
802	Glycyrrhizae radix et rhizoma	C	Gancaonin A	MOL004856	Proto-oncogene serine/threonine-protein kinase Pim-1	P11309	PIM1
803	Glycyrrhizae radix et rhizoma	C	Gancaonin A	MOL004856	Cyclin-A2	P20248	CCNA2
804	Glycyrrhizae radix et rhizoma	C	Gancaonin A	MOL004856	Nuclear receptor coactivator 2	Q15596	NCOA2
805	Glycyrrhizae radix et rhizoma	C	Gancaonin B	MOL004857	Nitric oxide synthase, inducible	P35228	NOS2
806	Glycyrrhizae radix et rhizoma	C	Gancaonin B	MOL004857	Thrombin	P00734	F2
807	Glycyrrhizae radix et rhizoma	C	Gancaonin B	MOL004857	Estrogen receptor	P03372	ESR1
808	Glycyrrhizae radix et rhizoma	C	Gancaonin B	MOL004857	Androgen receptor	P10275	AR
809	Glycyrrhizae radix et rhizoma	C	Gancaonin B	MOL004857	Peroxisome proliferator activated receptor gamma	P37231	PPARG
810	Glycyrrhizae radix et rhizoma	C	Gancaonin B	MOL004857	Coagulation factor Xa	P00742	F10
811	Glycyrrhizae radix et rhizoma	C	Gancaonin B	MOL004857	Prostaglandin G/H synthase 2	P35354	PTGS2
812	Glycyrrhizae radix et rhizoma	C	Gancaonin B	MOL004857	Coagulation factor VII	P08709	F7
813	Glycyrrhizae radix et rhizoma	C	Gancaonin B	MOL004857	Vascular endothelial growth factor receptor 2	P35968	KDR
814	Glycyrrhizae radix et rhizoma	C	Gancaonin B	MOL004857	Alpha-1B adrenergic receptor	P35368	ADRA1B
815	Glycyrrhizae radix et rhizoma	C	Gancaonin B	MOL004857	Beta-2 adrenergic receptor	P07550	ADRB2
816	Glycyrrhizae radix et rhizoma	C	Gancaonin B	MOL004857	Estrogen receptor beta	Q92731	ESR2
817	Glycyrrhizae radix et rhizoma	C	Gancaonin B	MOL004857	Dipeptidyl peptidase IV	P27487	DPP4
818	Glycyrrhizae radix et rhizoma	C	Gancaonin B	MOL004857	Glycogen synthase kinase-3 beta	P49841	GSK3B
819	Glycyrrhizae radix et rhizoma	C	Gancaonin B	MOL004857	Heat shock protein HSP 90	P08238	HSP90AB1
820	Glycyrrhizae radix et rhizoma	C	Gancaonin B	MOL004857	Serine/threonine-protein kinase Chk1	O14757	CHEK1
821	Glycyrrhizae radix et rhizoma	C	Gancaonin B	MOL004857	Trypsin-1	P07477	PRSS
822	Glycyrrhizae radix et rhizoma	C	Gancaonin B	MOL004857	Proto-oncogene serine/threonine-protein kinase Pim-1	P11309	PIM1
823	Glycyrrhizae radix et rhizoma	C	Gancaonin B	MOL004857	Cyclin-A2	P20248	CCNA2
824	Glycyrrhizae radix et rhizoma	C	Gancaonin B	MOL004857	Nuclear receptor coactivator 2	Q15596	NCOA2
825	Glycyrrhizae radix et rhizoma	C	3-(3,4-dihydroxyphenyl)-5,7-dihydroxy-8-(3-methylbut-2-enyl)chromone	MOL004863	Nitric oxide synthase, inducible	P35228	NOS2
826	Glycyrrhizae radix et rhizoma	C	3-(3,4-dihydroxyphenyl)-5,7-dihydroxy-8-(3-methylbut-2-enyl)chromone	MOL004863	Thrombin	P00734	F2
827	Glycyrrhizae radix et rhizoma	C	3-(3,4-dihydroxyphenyl)-5,7-dihydroxy-8-(3-methylbut-2-enyl)chromone	MOL004863	Estrogen receptor	P03372	ESR1
828	Glycyrrhizae radix et rhizoma	C	3-(3,4-dihydroxyphenyl)-5,7-dihydroxy-8-(3-methylbut-2-enyl)chromone	MOL004863	Androgen receptor	P10275	AR
829	Glycyrrhizae radix et rhizoma	C	3-(3,4-dihydroxyphenyl)-5,7-dihydroxy-8-(3-methylbut-2-enyl)chromone	MOL004863	Peroxisome proliferator activated receptor gamma	P37231	PPARG
830	Glycyrrhizae radix et rhizoma	C	3-(3,4-dihydroxyphenyl)-5,7-dihydroxy-8-(3-methylbut-2-enyl)chromone	MOL004863	Coagulation factor Xa	P00742	F10
831	Glycyrrhizae radix et rhizoma	C	3-(3,4-dihydroxyphenyl)-5,7-dihydroxy-8-(3-methylbut-2-enyl)chromone	MOL004863	Prostaglandin G/H synthase 2	P35354	PTGS2
832	Glycyrrhizae radix et rhizoma	C	3-(3,4-dihydroxyphenyl)-5,7-dihydroxy-8-(3-methylbut-2-enyl)chromone	MOL004863	mRNA of Protein-tyrosine phosphatase, non-receptor type 1	P18031	PTPN1
833	Glycyrrhizae radix et rhizoma	C	3-(3,4-dihydroxyphenyl)-5,7-dihydroxy-8-(3-methylbut-2-enyl)chromone	MOL004863	Mitogen-activated protein kinase 14	Q16539	MAPK14
834	Glycyrrhizae radix et rhizoma	C	3-(3,4-dihydroxyphenyl)-5,7-dihydroxy-8-(3-methylbut-2-enyl)chromone	MOL004863	Glycogen synthase kinase-3 beta	P49841	GSK3B
835	Glycyrrhizae radix et rhizoma	C	3-(3,4-dihydroxyphenyl)-5,7-dihydroxy-8-(3-methylbut-2-enyl)chromone	MOL004863	Heat shock protein HSP 90	P08238	HSP90AB1
836	Glycyrrhizae radix et rhizoma	C	3-(3,4-dihydroxyphenyl)-5,7-dihydroxy-8-(3-methylbut-2-enyl)chromone	MOL004863	Cell division protein kinase 2	P24941	CDK2
837	Glycyrrhizae radix et rhizoma	C	3-(3,4-dihydroxyphenyl)-5,7-dihydroxy-8-(3-methylbut-2-enyl)chromone	MOL004863	Serine/threonine-protein kinase Chk1	O14757	CHEK1
838	Glycyrrhizae radix et rhizoma	C	3-(3,4-dihydroxyphenyl)-5,7-dihydroxy-8-(3-methylbut-2-enyl)chromone	MOL004863	Trypsin-1	P07477	PRSS
839	Glycyrrhizae radix et rhizoma	C	3-(3,4-dihydroxyphenyl)-5,7-dihydroxy-8-(3-methylbut-2-enyl)chromone	MOL004863	Proto-oncogene serine/threonine-protein kinase Pim-1	P11309	PIM1
840	Glycyrrhizae radix et rhizoma	C	3-(3,4-dihydroxyphenyl)-5,7-dihydroxy-8-(3-methylbut-2-enyl)chromone	MOL004863	Cyclin-A2	P20248	CCNA2
841	Glycyrrhizae radix et rhizoma	C	3-(3,4-dihydroxyphenyl)-5,7-dihydroxy-8-(3-methylbut-2-enyl)chromone	MOL004863	Nuclear receptor coactivator 2	Q15596	NCOA2
842	Glycyrrhizae radix et rhizoma	C	5,7-dihydroxy-3-(4-methoxyphenyl)-8-(3-methylbut-2-enyl)chromone	MOL004864	Nitric oxide synthase, inducible	P35228	NOS2
843	Glycyrrhizae radix et rhizoma	C	5,7-dihydroxy-3-(4-methoxyphenyl)-8-(3-methylbut-2-enyl)chromone	MOL004864	Potassium voltage-gated channel subfamily H member 2	Q12809	KCNH2
844	Glycyrrhizae radix et rhizoma	C	5,7-dihydroxy-3-(4-methoxyphenyl)-8-(3-methylbut-2-enyl)chromone	MOL004864	Estrogen receptor	P03372	ESR1
845	Glycyrrhizae radix et rhizoma	C	5,7-dihydroxy-3-(4-methoxyphenyl)-8-(3-methylbut-2-enyl)chromone	MOL004864	Androgen receptor	P10275	AR
846	Glycyrrhizae radix et rhizoma	C	5,7-dihydroxy-3-(4-methoxyphenyl)-8-(3-methylbut-2-enyl)chromone	MOL004864	Peroxisome proliferator activated receptor gamma	P37231	PPARG
847	Glycyrrhizae radix et rhizoma	C	5,7-dihydroxy-3-(4-methoxyphenyl)-8-(3-methylbut-2-enyl)chromone	MOL004864	Coagulation factor Xa	P00742	F10
848	Glycyrrhizae radix et rhizoma	C	5,7-dihydroxy-3-(4-methoxyphenyl)-8-(3-methylbut-2-enyl)chromone	MOL004864	Prostaglandin G/H synthase 2	P35354	PTGS2
849	Glycyrrhizae radix et rhizoma	C	5,7-dihydroxy-3-(4-methoxyphenyl)-8-(3-methylbut-2-enyl)chromone	MOL004864	Estrogen receptor beta	Q92731	ESR2
850	Glycyrrhizae radix et rhizoma	C	5,7-dihydroxy-3-(4-methoxyphenyl)-8-(3-methylbut-2-enyl)chromone	MOL004864	Dipeptidyl peptidase IV	P27487	DPP4
851	Glycyrrhizae radix et rhizoma	C	5,7-dihydroxy-3-(4-methoxyphenyl)-8-(3-methylbut-2-enyl)chromone	MOL004864	Mitogen-activated protein kinase 14	Q16539	MAPK14
852	Glycyrrhizae radix et rhizoma	C	5,7-dihydroxy-3-(4-methoxyphenyl)-8-(3-methylbut-2-enyl)chromone	MOL004864	Glycogen synthase kinase-3 beta	P49841	GSK3B
853	Glycyrrhizae radix et rhizoma	C	5,7-dihydroxy-3-(4-methoxyphenyl)-8-(3-methylbut-2-enyl)chromone	MOL004864	Heat shock protein HSP 90	P08238	HSP90AB1
854	Glycyrrhizae radix et rhizoma	C	5,7-dihydroxy-3-(4-methoxyphenyl)-8-(3-methylbut-2-enyl)chromone	MOL004864	Cell division protein kinase 2	P24941	CDK2
855	Glycyrrhizae radix et rhizoma	C	5,7-dihydroxy-3-(4-methoxyphenyl)-8-(3-methylbut-2-enyl)chromone	MOL004864	Serine/threonine-protein kinase Chk1	O14757	CHEK1
856	Glycyrrhizae radix et rhizoma	C	5,7-dihydroxy-3-(4-methoxyphenyl)-8-(3-methylbut-2-enyl)chromone	MOL004864	Trypsin-1	P07477	PRSS
857	Glycyrrhizae radix et rhizoma	C	5,7-dihydroxy-3-(4-methoxyphenyl)-8-(3-methylbut-2-enyl)chromone	MOL004864	Proto-oncogene serine/threonine-protein kinase Pim-1	P11309	PIM1
858	Glycyrrhizae radix et rhizoma	C	5,7-dihydroxy-3-(4-methoxyphenyl)-8-(3-methylbut-2-enyl)chromone	MOL004864	Cyclin-A2	P20248	CCNA2
859	Glycyrrhizae radix et rhizoma	C	5,7-dihydroxy-3-(4-methoxyphenyl)-8-(3-methylbut-2-enyl)chromone	MOL004864	Nuclear receptor coactivator 2	Q15596	NCOA2
860	Glycyrrhizae radix et rhizoma	C	2-(3,4-dihydroxyphenyl)-5,7-dihydroxy-6-(3-methylbut-2-enyl)chromone	MOL004866	Thrombin	P00734	F2
861	Glycyrrhizae radix et rhizoma	C	2-(3,4-dihydroxyphenyl)-5,7-dihydroxy-6-(3-methylbut-2-enyl)chromone	MOL004866	Androgen receptor	P10275	AR
862	Glycyrrhizae radix et rhizoma	C	2-(3,4-dihydroxyphenyl)-5,7-dihydroxy-6-(3-methylbut-2-enyl)chromone	MOL004866	Sodium channel protein type 5 subunit alpha	Q14524	SCN5A
863	Glycyrrhizae radix et rhizoma	C	2-(3,4-dihydroxyphenyl)-5,7-dihydroxy-6-(3-methylbut-2-enyl)chromone	MOL004866	Peroxisome proliferator activated receptor gamma	P37231	PPARG
864	Glycyrrhizae radix et rhizoma	C	2-(3,4-dihydroxyphenyl)-5,7-dihydroxy-6-(3-methylbut-2-enyl)chromone	MOL004866	Coagulation factor Xa	P00742	F10
865	Glycyrrhizae radix et rhizoma	C	2-(3,4-dihydroxyphenyl)-5,7-dihydroxy-6-(3-methylbut-2-enyl)chromone	MOL004866	Prostaglandin G/H synthase 2	P35354	PTGS2
866	Glycyrrhizae radix et rhizoma	C	2-(3,4-dihydroxyphenyl)-5,7-dihydroxy-6-(3-methylbut-2-enyl)chromone	MOL004866	Coagulation factor VII	P08709	F7
867	Glycyrrhizae radix et rhizoma	C	2-(3,4-dihydroxyphenyl)-5,7-dihydroxy-6-(3-methylbut-2-enyl)chromone	MOL004866	Beta-2 adrenergic receptor	P07550	ADRB2
868	Glycyrrhizae radix et rhizoma	C	2-(3,4-dihydroxyphenyl)-5,7-dihydroxy-6-(3-methylbut-2-enyl)chromone	MOL004866	Dipeptidyl peptidase IV	P27487	DPP4
869	Glycyrrhizae radix et rhizoma	C	2-(3,4-dihydroxyphenyl)-5,7-dihydroxy-6-(3-methylbut-2-enyl)chromone	MOL004866	Heat shock protein HSP 90	P08238	HSP90AB1
870	Glycyrrhizae radix et rhizoma	C	2-(3,4-dihydroxyphenyl)-5,7-dihydroxy-6-(3-methylbut-2-enyl)chromone	MOL004866	Cell division protein kinase 2	P24941	CDK2
871	Glycyrrhizae radix et rhizoma	C	2-(3,4-dihydroxyphenyl)-5,7-dihydroxy-6-(3-methylbut-2-enyl)chromone	MOL004866	Serine/threonine-protein kinase Chk1	O14757	CHEK1
872	Glycyrrhizae radix et rhizoma	C	2-(3,4-dihydroxyphenyl)-5,7-dihydroxy-6-(3-methylbut-2-enyl)chromone	MOL004866	Trypsin-1	P07477	PRSS
873	Glycyrrhizae radix et rhizoma	C	2-(3,4-dihydroxyphenyl)-5,7-dihydroxy-6-(3-methylbut-2-enyl)chromone	MOL004866	Proto-oncogene serine/threonine-protein kinase Pim-1	P11309	PIM1
874	Glycyrrhizae radix et rhizoma	C	2-(3,4-dihydroxyphenyl)-5,7-dihydroxy-6-(3-methylbut-2-enyl)chromone	MOL004866	Cyclin-A2	P20248	CCNA2
875	Glycyrrhizae radix et rhizoma	C	Glycyrin	MOL004879	Nitric oxide synthase, inducible	P35228	NOS2
876	Glycyrrhizae radix et rhizoma	C	Glycyrin	MOL004879	Thrombin	P00734	F2
877	Glycyrrhizae radix et rhizoma	C	Glycyrin	MOL004879	Potassium voltage-gated channel subfamily H member 2	Q12809	KCNH2
878	Glycyrrhizae radix et rhizoma	C	Glycyrin	MOL004879	Estrogen receptor	P03372	ESR1
879	Glycyrrhizae radix et rhizoma	C	Glycyrin	MOL004879	Androgen receptor	P10275	AR
880	Glycyrrhizae radix et rhizoma	C	Glycyrin	MOL004879	Peroxisome proliferator activated receptor gamma	P37231	PPARG
881	Glycyrrhizae radix et rhizoma	C	Glycyrin	MOL004879	Coagulation factor Xa	P00742	F10
882	Glycyrrhizae radix et rhizoma	C	Glycyrin	MOL004879	Prostaglandin G/H synthase 2	P35354	PTGS2
883	Glycyrrhizae radix et rhizoma	C	Glycyrin	MOL004879	Vascular endothelial growth factor receptor 2	P35968	KDR
884	Glycyrrhizae radix et rhizoma	C	Glycyrin	MOL004879	Estrogen receptor beta	Q92731	ESR2
885	Glycyrrhizae radix et rhizoma	C	Glycyrin	MOL004879	Dipeptidyl peptidase IV	P27487	DPP4
886	Glycyrrhizae radix et rhizoma	C	Glycyrin	MOL004879	Serine/threonine-protein kinase Chk1	O14757	CHEK1
887	Glycyrrhizae radix et rhizoma	C	Glycyrin	MOL004879	Trypsin-1	P07477	PRSS
888	Glycyrrhizae radix et rhizoma	C	Glycyrin	MOL004879	Proto-oncogene serine/threonine-protein kinase Pim-1	P11309	PIM1
889	Glycyrrhizae radix et rhizoma	C	Glycyrin	MOL004879	Nuclear receptor coactivator 2	Q15596	NCOA2
890	Glycyrrhizae radix et rhizoma	C	Licocoumarone	MOL004882	Estrogen receptor	P03372	ESR1
891	Glycyrrhizae radix et rhizoma	C	Licocoumarone	MOL004882	Androgen receptor	P10275	AR
892	Glycyrrhizae radix et rhizoma	C	Licocoumarone	MOL004882	Estrogen receptor beta	Q92731	ESR2
893	Glycyrrhizae radix et rhizoma	C	Licocoumarone	MOL004882	Glycogen synthase kinase-3 beta	P49841	GSK3B
894	Glycyrrhizae radix et rhizoma	C	Licocoumarone	MOL004882	Heat shock protein HSP 90	P08238	HSP90AB1
895	Glycyrrhizae radix et rhizoma	C	Licocoumarone	MOL004882	Cell division protein kinase 2	P24941	CDK2
896	Glycyrrhizae radix et rhizoma	C	Licocoumarone	MOL004882	Cyclin-A2	P20248	CCNA2
897	Glycyrrhizae radix et rhizoma	C	Licoisoflavone B	MOL004884	Nitric oxide synthase, inducible	P35228	NOS2
898	Glycyrrhizae radix et rhizoma	C	Licoisoflavone B	MOL004884	Thrombin	P00734	F2
899	Glycyrrhizae radix et rhizoma	C	Licoisoflavone B	MOL004884	Estrogen receptor	P03372	ESR1
900	Glycyrrhizae radix et rhizoma	C	Licoisoflavone B	MOL004884	Androgen receptor	P10275	AR
901	Glycyrrhizae radix et rhizoma	C	Licoisoflavone B	MOL004884	Peroxisome proliferator activated receptor gamma	P37231	PPARG
902	Glycyrrhizae radix et rhizoma	C	Licoisoflavone B	MOL004884	Coagulation factor Xa	P00742	F10
903	Glycyrrhizae radix et rhizoma	C	Licoisoflavone B	MOL004884	Prostaglandin G/H synthase 2	P35354	PTGS2
904	Glycyrrhizae radix et rhizoma	C	Licoisoflavone B	MOL004884	Acetylcholinesterase	P22303	ACHE
905	Glycyrrhizae radix et rhizoma	C	Licoisoflavone B	MOL004884	Estrogen receptor beta	Q92731	ESR2
906	Glycyrrhizae radix et rhizoma	C	Licoisoflavone B	MOL004884	Glycogen synthase kinase-3 beta	P49841	GSK3B
907	Glycyrrhizae radix et rhizoma	C	Licoisoflavone B	MOL004884	Cell division protein kinase 2	P24941	CDK2
908	Glycyrrhizae radix et rhizoma	C	Licoisoflavone B	MOL004884	Serine/threonine-protein kinase Chk1	O14757	CHEK1
909	Glycyrrhizae radix et rhizoma	C	Licoisoflavone B	MOL004884	Trypsin-1	P07477	PRSS
910	Glycyrrhizae radix et rhizoma	C	Licoisoflavone B	MOL004884	Proto-oncogene serine/threonine-protein kinase Pim-1	P11309	PIM1
911	Glycyrrhizae radix et rhizoma	C	Licoisoflavone B	MOL004884	Cyclin-A2	P20248	CCNA2
912	Glycyrrhizae radix et rhizoma	C	shinpterocarpin	MOL004891	Nitric oxide synthase, inducible	P35228	NOS2
913	Glycyrrhizae radix et rhizoma	C	shinpterocarpin	MOL004891	Prostaglandin G/H synthase 1	P23219	PTGS1
914	Glycyrrhizae radix et rhizoma	C	shinpterocarpin	MOL004891	Muscarinic acetylcholine receptor M3	P20309	CHRM3
915	Glycyrrhizae radix et rhizoma	C	shinpterocarpin	MOL004891	Potassium voltage-gated channel subfamily H member 2	Q12809	KCNH2
916	Glycyrrhizae radix et rhizoma	C	shinpterocarpin	MOL004891	Muscarinic acetylcholine receptor M1	P11229	CHRM1
917	Glycyrrhizae radix et rhizoma	C	shinpterocarpin	MOL004891	Estrogen receptor	P03372	ESR1
918	Glycyrrhizae radix et rhizoma	C	shinpterocarpin	MOL004891	Androgen receptor	P10275	AR
919	Glycyrrhizae radix et rhizoma	C	shinpterocarpin	MOL004891	Sodium channel protein type 5 subunit alpha	Q14524	SCN5A
920	Glycyrrhizae radix et rhizoma	C	shinpterocarpin	MOL004891	Peroxisome proliferator activated receptor gamma	P37231	PPARG
921	Glycyrrhizae radix et rhizoma	C	shinpterocarpin	MOL004891	Prostaglandin G/H synthase 2	P35354	PTGS2
922	Glycyrrhizae radix et rhizoma	C	shinpterocarpin	MOL004891	5-hydroxytryptamine receptor 3A	P46098	HTR3A
923	Glycyrrhizae radix et rhizoma	C	shinpterocarpin	MOL004891	Retinoic acid receptor RXR-alpha	P19793	RXRA
924	Glycyrrhizae radix et rhizoma	C	shinpterocarpin	MOL004891	Delta-type opioid receptor	P41143	OPRD1
925	Glycyrrhizae radix et rhizoma	C	shinpterocarpin	MOL004891	Alpha-1B adrenergic receptor	P35368	ADRA1B
926	Glycyrrhizae radix et rhizoma	C	shinpterocarpin	MOL004891	Beta-2 adrenergic receptor	P07550	ADRB2
927	Glycyrrhizae radix et rhizoma	C	shinpterocarpin	MOL004891	Alpha-1D adrenergic receptor	P25100	ADRA1D
928	Glycyrrhizae radix et rhizoma	C	shinpterocarpin	MOL004891	Mu-type opioid receptor	P35372	OPRM1
929	Glycyrrhizae radix et rhizoma	C	shinpterocarpin	MOL004891	Estrogen receptor beta	Q92731	ESR2
930	Glycyrrhizae radix et rhizoma	C	shinpterocarpin	MOL004891	Mitogen-activated protein kinase 14	Q16539	MAPK14
931	Glycyrrhizae radix et rhizoma	C	shinpterocarpin	MOL004891	Glycogen synthase kinase-3 beta	P49841	GSK3B
932	Glycyrrhizae radix et rhizoma	C	shinpterocarpin	MOL004891	Cell division protein kinase 2	P24941	CDK2
933	Glycyrrhizae radix et rhizoma	C	shinpterocarpin	MOL004891	Phosphatidylinositol-4,5-bisphosphate 3-kinase catalytic subunit, gamma isoform	P48736	PIK3CG
934	Glycyrrhizae radix et rhizoma	C	shinpterocarpin	MOL004891	Neuronal acetylcholine receptor protein, alpha-7 chain	P36544	CHRNA7
935	Glycyrrhizae radix et rhizoma	C	shinpterocarpin	MOL004891	mRNA of PKA Catalytic Subunit C-alpha	P17612	PRKACA
936	Glycyrrhizae radix et rhizoma	C	shinpterocarpin	MOL004891	Retinoic acid receptor RXR-beta	P28702	RXRB
937	Glycyrrhizae radix et rhizoma	C	shinpterocarpin	MOL004891	Trypsin-1	P07477	PRSS
938	Glycyrrhizae radix et rhizoma	C	shinpterocarpin	MOL004891	Proto-oncogene serine/threonine-protein kinase Pim-1	P11309	PIM1
939	Glycyrrhizae radix et rhizoma	C	shinpterocarpin	MOL004891	Cyclin-A2	P20248	CCNA2
940	Glycyrrhizae radix et rhizoma	C	shinpterocarpin	MOL004891	Nuclear receptor coactivator 1	Q15788	NCOA1
941	Glycyrrhizae radix et rhizoma	C	(E)-3-[3,4-dihydroxy-5-(3-methylbut-2-enyl)phenyl]-1-(2,4-dihydroxyphenyl)prop-2-en-1-one	MOL004898	Estrogen receptor	P03372	ESR1
942	Glycyrrhizae radix et rhizoma	C	(E)-3-[3,4-dihydroxy-5-(3-methylbut-2-enyl)phenyl]-1-(2,4-dihydroxyphenyl)prop-2-en-1-one	MOL004898	Androgen receptor	P10275	AR
943	Glycyrrhizae radix et rhizoma	C	(E)-3-[3,4-dihydroxy-5-(3-methylbut-2-enyl)phenyl]-1-(2,4-dihydroxyphenyl)prop-2-en-1-one	MOL004898	Peroxisome proliferator activated receptor gamma	P37231	PPARG
944	Glycyrrhizae radix et rhizoma	C	(E)-3-[3,4-dihydroxy-5-(3-methylbut-2-enyl)phenyl]-1-(2,4-dihydroxyphenyl)prop-2-en-1-one	MOL004898	Prostaglandin G/H synthase 2	P35354	PTGS2
945	Glycyrrhizae radix et rhizoma	C	(E)-3-[3,4-dihydroxy-5-(3-methylbut-2-enyl)phenyl]-1-(2,4-dihydroxyphenyl)prop-2-en-1-one	MOL004898	Mitogen-activated protein kinase 14	Q16539	MAPK14
946	Glycyrrhizae radix et rhizoma	C	(E)-3-[3,4-dihydroxy-5-(3-methylbut-2-enyl)phenyl]-1-(2,4-dihydroxyphenyl)prop-2-en-1-one	MOL004898	Glycogen synthase kinase-3 beta	P49841	GSK3B
947	Glycyrrhizae radix et rhizoma	C	(E)-3-[3,4-dihydroxy-5-(3-methylbut-2-enyl)phenyl]-1-(2,4-dihydroxyphenyl)prop-2-en-1-one	MOL004898	Heat shock protein HSP 90	P08238	HSP90AB1
948	Glycyrrhizae radix et rhizoma	C	(E)-3-[3,4-dihydroxy-5-(3-methylbut-2-enyl)phenyl]-1-(2,4-dihydroxyphenyl)prop-2-en-1-one	MOL004898	Cell division protein kinase 2	P24941	CDK2
949	Glycyrrhizae radix et rhizoma	C	(E)-3-[3,4-dihydroxy-5-(3-methylbut-2-enyl)phenyl]-1-(2,4-dihydroxyphenyl)prop-2-en-1-one	MOL004898	Proto-oncogene serine/threonine-protein kinase Pim-1	P11309	PIM1
950	Glycyrrhizae radix et rhizoma	C	(E)-3-[3,4-dihydroxy-5-(3-methylbut-2-enyl)phenyl]-1-(2,4-dihydroxyphenyl)prop-2-en-1-one	MOL004898	Cyclin-A2	P20248	CCNA2
951	Glycyrrhizae radix et rhizoma	C	(E)-3-[3,4-dihydroxy-5-(3-methylbut-2-enyl)phenyl]-1-(2,4-dihydroxyphenyl)prop-2-en-1-one	MOL004898	Nuclear receptor coactivator 2	Q15596	NCOA2
952	Glycyrrhizae radix et rhizoma	C	Glabridin	MOL004908	Nitric oxide synthase, inducible	P35228	NOS2
953	Glycyrrhizae radix et rhizoma	C	Glabridin	MOL004908	Muscarinic acetylcholine receptor M1	P11229	CHRM1
954	Glycyrrhizae radix et rhizoma	C	Glabridin	MOL004908	Estrogen receptor	P03372	ESR1
955	Glycyrrhizae radix et rhizoma	C	Glabridin	MOL004908	Androgen receptor	P10275	AR
956	Glycyrrhizae radix et rhizoma	C	Glabridin	MOL004908	Sodium channel protein type 5 subunit alpha	Q14524	SCN5A
957	Glycyrrhizae radix et rhizoma	C	Glabridin	MOL004908	Peroxisome proliferator activated receptor gamma	P37231	PPARG
958	Glycyrrhizae radix et rhizoma	C	Glabridin	MOL004908	Prostaglandin G/H synthase 2	P35354	PTGS2
959	Glycyrrhizae radix et rhizoma	C	Glabridin	MOL004908	Retinoic acid receptor RXR-alpha	P19793	RXRA
960	Glycyrrhizae radix et rhizoma	C	Glabridin	MOL004908	Acetylcholinesterase	P22303	ACHE
961	Glycyrrhizae radix et rhizoma	C	Glabridin	MOL004908	Alpha-1B adrenergic receptor	P35368	ADRA1B
962	Glycyrrhizae radix et rhizoma	C	Glabridin	MOL004908	Beta-2 adrenergic receptor	P07550	ADRB2
963	Glycyrrhizae radix et rhizoma	C	Glabridin	MOL004908	Estrogen receptor beta	Q92731	ESR2
964	Glycyrrhizae radix et rhizoma	C	Glabridin	MOL004908	Mitogen-activated protein kinase 14	Q16539	MAPK14
965	Glycyrrhizae radix et rhizoma	C	Glabridin	MOL004908	Glycogen synthase kinase-3 beta	P49841	GSK3B
966	Glycyrrhizae radix et rhizoma	C	Glabridin	MOL004908	Cell division protein kinase 2	P24941	CDK2
967	Glycyrrhizae radix et rhizoma	C	Glabridin	MOL004908	Serine/threonine-protein kinase Chk1	O14757	CHEK1
968	Glycyrrhizae radix et rhizoma	C	Glabridin	MOL004908	mRNA of PKA Catalytic Subunit C-alpha	P17612	PRKACA
969	Glycyrrhizae radix et rhizoma	C	Glabridin	MOL004908	Retinoic acid receptor RXR-beta	P28702	RXRB
970	Glycyrrhizae radix et rhizoma	C	Glabridin	MOL004908	Ig gamma-1 chain C region	P01857	IGHG1
971	Glycyrrhizae radix et rhizoma	C	Glabridin	MOL004908	Trypsin-1	P07477	PRSS
972	Glycyrrhizae radix et rhizoma	C	Glabridin	MOL004908	Proto-oncogene serine/threonine-protein kinase Pim-1	P11309	PIM1
973	Glycyrrhizae radix et rhizoma	C	Glabridin	MOL004908	Cyclin-A2	P20248	CCNA2
974	Glycyrrhizae radix et rhizoma	C	Glabridin	MOL004908	Nuclear receptor coactivator 2	Q15596	NCOA2
975	Glycyrrhizae radix et rhizoma	C	Glabridin	MOL004908	Nuclear receptor coactivator 1	Q15788	NCOA1
976	Glycyrrhizae radix et rhizoma	C	Glabranin	MOL004910	Nitric oxide synthase, inducible	P35228	NOS2
977	Glycyrrhizae radix et rhizoma	C	Glabranin	MOL004910	Prostaglandin G/H synthase 1	P23219	PTGS1
978	Glycyrrhizae radix et rhizoma	C	Glabranin	MOL004910	Estrogen receptor	P03372	ESR1
979	Glycyrrhizae radix et rhizoma	C	Glabranin	MOL004910	Sodium channel protein type 5 subunit alpha	Q14524	SCN5A
980	Glycyrrhizae radix et rhizoma	C	Glabranin	MOL004910	Coagulation factor Xa	P00742	F10
981	Glycyrrhizae radix et rhizoma	C	Glabranin	MOL004910	Prostaglandin G/H synthase 2	P35354	PTGS2
982	Glycyrrhizae radix et rhizoma	C	Glabranin	MOL004910	Nitric-oxide synthase, endothelial	P29474	NOS3
983	Glycyrrhizae radix et rhizoma	C	Glabranin	MOL004910	CGMP-inhibited 3',5'-cyclic phosphodiesterase A	Q14432	PDE3A
984	Glycyrrhizae radix et rhizoma	C	Glabranin	MOL004910	Heat shock protein HSP 90	P08238	HSP90AB1
985	Glycyrrhizae radix et rhizoma	C	Glabranin	MOL004910	mRNA of PKA Catalytic Subunit C-alpha	P17612	PRKACA
986	Glycyrrhizae radix et rhizoma	C	Glabrene	MOL004911	Nitric oxide synthase, inducible	P35228	NOS2
987	Glycyrrhizae radix et rhizoma	C	Glabrene	MOL004911	Prostaglandin G/H synthase 1	P23219	PTGS1
988	Glycyrrhizae radix et rhizoma	C	Glabrene	MOL004911	Estrogen receptor	P03372	ESR1
989	Glycyrrhizae radix et rhizoma	C	Glabrene	MOL004911	Androgen receptor	P10275	AR
990	Glycyrrhizae radix et rhizoma	C	Glabrene	MOL004911	Sodium channel protein type 5 subunit alpha	Q14524	SCN5A
991	Glycyrrhizae radix et rhizoma	C	Glabrene	MOL004911	Peroxisome proliferator activated receptor gamma	P37231	PPARG
992	Glycyrrhizae radix et rhizoma	C	Glabrene	MOL004911	Coagulation factor Xa	P00742	F10
993	Glycyrrhizae radix et rhizoma	C	Glabrene	MOL004911	Prostaglandin G/H synthase 2	P35354	PTGS2
994	Glycyrrhizae radix et rhizoma	C	Glabrene	MOL004911	Retinoic acid receptor RXR-alpha	P19793	RXRA
995	Glycyrrhizae radix et rhizoma	C	Glabrene	MOL004911	Beta-2 adrenergic receptor	P07550	ADRB2
996	Glycyrrhizae radix et rhizoma	C	Glabrene	MOL004911	Estrogen receptor beta	Q92731	ESR2
997	Glycyrrhizae radix et rhizoma	C	Glabrene	MOL004911	Mitogen-activated protein kinase 14	Q16539	MAPK14
998	Glycyrrhizae radix et rhizoma	C	Glabrene	MOL004911	Glycogen synthase kinase-3 beta	P49841	GSK3B
999	Glycyrrhizae radix et rhizoma	C	Glabrene	MOL004911	Heat shock protein HSP 90	P08238	HSP90AB1
1000	Glycyrrhizae radix et rhizoma	C	Glabrene	MOL004911	Cell division protein kinase 2	P24941	CDK2
1001	Glycyrrhizae radix et rhizoma	C	Glabrene	MOL004911	Trypsin-1	P07477	PRSS
1002	Glycyrrhizae radix et rhizoma	C	Glabrene	MOL004911	Proto-oncogene serine/threonine-protein kinase Pim-1	P11309	PIM1
1003	Glycyrrhizae radix et rhizoma	C	Glabrene	MOL004911	Nuclear receptor coactivator 2	Q15596	NCOA2
1004	Glycyrrhizae radix et rhizoma	C	Glabrone	MOL004912	Nitric oxide synthase, inducible	P35228	NOS2
1005	Glycyrrhizae radix et rhizoma	C	Glabrone	MOL004912	Prostaglandin G/H synthase 1	P23219	PTGS1
1006	Glycyrrhizae radix et rhizoma	C	Glabrone	MOL004912	Thrombin	P00734	F2
1007	Glycyrrhizae radix et rhizoma	C	Glabrone	MOL004912	Estrogen receptor	P03372	ESR1
1008	Glycyrrhizae radix et rhizoma	C	Glabrone	MOL004912	Androgen receptor	P10275	AR
1009	Glycyrrhizae radix et rhizoma	C	Glabrone	MOL004912	Sodium channel protein type 5 subunit alpha	Q14524	SCN5A
1010	Glycyrrhizae radix et rhizoma	C	Glabrone	MOL004912	Peroxisome proliferator activated receptor gamma	P37231	PPARG
1011	Glycyrrhizae radix et rhizoma	C	Glabrone	MOL004912	Coagulation factor Xa	P00742	F10
1012	Glycyrrhizae radix et rhizoma	C	Glabrone	MOL004912	Prostaglandin G/H synthase 2	P35354	PTGS2
1013	Glycyrrhizae radix et rhizoma	C	Glabrone	MOL004912	Retinoic acid receptor RXR-alpha	P19793	RXRA
1014	Glycyrrhizae radix et rhizoma	C	Glabrone	MOL004912	Acetylcholinesterase	P22303	ACHE
1015	Glycyrrhizae radix et rhizoma	C	Glabrone	MOL004912	Estrogen receptor beta	Q92731	ESR2
1016	Glycyrrhizae radix et rhizoma	C	Glabrone	MOL004912	Dipeptidyl peptidase IV	P27487	DPP4
1017	Glycyrrhizae radix et rhizoma	C	Glabrone	MOL004912	Mitogen-activated protein kinase 14	Q16539	MAPK14
1018	Glycyrrhizae radix et rhizoma	C	Glabrone	MOL004912	Glycogen synthase kinase-3 beta	P49841	GSK3B
1019	Glycyrrhizae radix et rhizoma	C	Glabrone	MOL004912	Cell division protein kinase 2	P24941	CDK2
1020	Glycyrrhizae radix et rhizoma	C	Glabrone	MOL004912	Serine/threonine-protein kinase Chk1	O14757	CHEK1
1021	Glycyrrhizae radix et rhizoma	C	Glabrone	MOL004912	Trypsin-1	P07477	PRSS
1022	Glycyrrhizae radix et rhizoma	C	Glabrone	MOL004912	Proto-oncogene serine/threonine-protein kinase Pim-1	P11309	PIM1
1023	Glycyrrhizae radix et rhizoma	C	Glabrone	MOL004912	Cyclin-A2	P20248	CCNA2
1024	Glycyrrhizae radix et rhizoma	C	1,3-dihydroxy-9-methoxy-6-benzofurano[3,2-c]chromenone	MOL004913	Estrogen receptor	P03372	ESR1
1025	Glycyrrhizae radix et rhizoma	C	1,3-dihydroxy-9-methoxy-6-benzofurano[3,2-c]chromenone	MOL004913	Peroxisome proliferator activated receptor gamma	P37231	PPARG
1026	Glycyrrhizae radix et rhizoma	C	1,3-dihydroxy-9-methoxy-6-benzofurano[3,2-c]chromenone	MOL004913	Estrogen receptor beta	Q92731	ESR2
1027	Glycyrrhizae radix et rhizoma	C	1,3-dihydroxy-9-methoxy-6-benzofurano[3,2-c]chromenone	MOL004913	Mitogen-activated protein kinase 14	Q16539	MAPK14
1028	Glycyrrhizae radix et rhizoma	C	1,3-dihydroxy-9-methoxy-6-benzofurano[3,2-c]chromenone	MOL004913	Glycogen synthase kinase-3 beta	P49841	GSK3B
1029	Glycyrrhizae radix et rhizoma	C	1,3-dihydroxy-9-methoxy-6-benzofurano[3,2-c]chromenone	MOL004913	Heat shock protein HSP 90	P08238	HSP90AB1
1030	Glycyrrhizae radix et rhizoma	C	1,3-dihydroxy-9-methoxy-6-benzofurano[3,2-c]chromenone	MOL004913	Cell division protein kinase 2	P24941	CDK2
1031	Glycyrrhizae radix et rhizoma	C	1,3-dihydroxy-9-methoxy-6-benzofurano[3,2-c]chromenone	MOL004913	Serine/threonine-protein kinase Chk1	O14757	CHEK1
1032	Glycyrrhizae radix et rhizoma	C	1,3-dihydroxy-9-methoxy-6-benzofurano[3,2-c]chromenone	MOL004913	mRNA of PKA Catalytic Subunit C-alpha	P17612	PRKACA
1033	Glycyrrhizae radix et rhizoma	C	1,3-dihydroxy-9-methoxy-6-benzofurano[3,2-c]chromenone	MOL004913	Cyclin-A2	P20248	CCNA2
1034	Glycyrrhizae radix et rhizoma	C	1,3-dihydroxy-8,9-dimethoxy-6-benzofurano[3,2-c]chromenone	MOL004914	Estrogen receptor	P03372	ESR1
1035	Glycyrrhizae radix et rhizoma	C	1,3-dihydroxy-8,9-dimethoxy-6-benzofurano[3,2-c]chromenone	MOL004914	Androgen receptor	P10275	AR
1036	Glycyrrhizae radix et rhizoma	C	1,3-dihydroxy-8,9-dimethoxy-6-benzofurano[3,2-c]chromenone	MOL004914	Peroxisome proliferator activated receptor gamma	P37231	PPARG
1037	Glycyrrhizae radix et rhizoma	C	1,3-dihydroxy-8,9-dimethoxy-6-benzofurano[3,2-c]chromenone	MOL004914	Mitogen-activated protein kinase 14	Q16539	MAPK14
1038	Glycyrrhizae radix et rhizoma	C	1,3-dihydroxy-8,9-dimethoxy-6-benzofurano[3,2-c]chromenone	MOL004914	Glycogen synthase kinase-3 beta	P49841	GSK3B
1039	Glycyrrhizae radix et rhizoma	C	1,3-dihydroxy-8,9-dimethoxy-6-benzofurano[3,2-c]chromenone	MOL004914	Heat shock protein HSP 90	P08238	HSP90AB1
1040	Glycyrrhizae radix et rhizoma	C	1,3-dihydroxy-8,9-dimethoxy-6-benzofurano[3,2-c]chromenone	MOL004914	Cell division protein kinase 2	P24941	CDK2
1041	Glycyrrhizae radix et rhizoma	C	1,3-dihydroxy-8,9-dimethoxy-6-benzofurano[3,2-c]chromenone	MOL004914	Serine/threonine-protein kinase Chk1	O14757	CHEK1
1042	Glycyrrhizae radix et rhizoma	C	1,3-dihydroxy-8,9-dimethoxy-6-benzofurano[3,2-c]chromenone	MOL004914	mRNA of PKA Catalytic Subunit C-alpha	P17612	PRKACA
1043	Glycyrrhizae radix et rhizoma	C	Eurycarpin A	MOL004915	Nitric oxide synthase, inducible	P35228	NOS2
1044	Glycyrrhizae radix et rhizoma	C	Eurycarpin A	MOL004915	Thrombin	P00734	F2
1045	Glycyrrhizae radix et rhizoma	C	Eurycarpin A	MOL004915	Estrogen receptor	P03372	ESR1
1046	Glycyrrhizae radix et rhizoma	C	Eurycarpin A	MOL004915	Androgen receptor	P10275	AR
1047	Glycyrrhizae radix et rhizoma	C	Eurycarpin A	MOL004915	Sodium channel protein type 5 subunit alpha	Q14524	SCN5A
1048	Glycyrrhizae radix et rhizoma	C	Eurycarpin A	MOL004915	Peroxisome proliferator activated receptor gamma	P37231	PPARG
1049	Glycyrrhizae radix et rhizoma	C	Eurycarpin A	MOL004915	Coagulation factor Xa	P00742	F10
1050	Glycyrrhizae radix et rhizoma	C	Eurycarpin A	MOL004915	Prostaglandin G/H synthase 2	P35354	PTGS2
1051	Glycyrrhizae radix et rhizoma	C	Eurycarpin A	MOL004915	Estrogen receptor beta	Q92731	ESR2
1052	Glycyrrhizae radix et rhizoma	C	Eurycarpin A	MOL004915	Dipeptidyl peptidase IV	P27487	DPP4
1053	Glycyrrhizae radix et rhizoma	C	Eurycarpin A	MOL004915	Mitogen-activated protein kinase 14	Q16539	MAPK14
1054	Glycyrrhizae radix et rhizoma	C	Eurycarpin A	MOL004915	Glycogen synthase kinase-3 beta	P49841	GSK3B
1055	Glycyrrhizae radix et rhizoma	C	Eurycarpin A	MOL004915	Heat shock protein HSP 90	P08238	HSP90AB1
1056	Glycyrrhizae radix et rhizoma	C	Eurycarpin A	MOL004915	Cell division protein kinase 2	P24941	CDK2
1057	Glycyrrhizae radix et rhizoma	C	Eurycarpin A	MOL004915	Serine/threonine-protein kinase Chk1	O14757	CHEK1
1058	Glycyrrhizae radix et rhizoma	C	Eurycarpin A	MOL004915	Trypsin-1	P07477	PRSS
1059	Glycyrrhizae radix et rhizoma	C	Eurycarpin A	MOL004915	Proto-oncogene serine/threonine-protein kinase Pim-1	P11309	PIM1
1060	Glycyrrhizae radix et rhizoma	C	Eurycarpin A	MOL004915	Cyclin-A2	P20248	CCNA2
1061	Glycyrrhizae radix et rhizoma	C	Sigmoidin-B	MOL004935	Estrogen receptor	P03372	ESR1
1062	Glycyrrhizae radix et rhizoma	C	Sigmoidin-B	MOL004935	Coagulation factor Xa	P00742	F10
1063	Glycyrrhizae radix et rhizoma	C	Sigmoidin-B	MOL004935	Prostaglandin G/H synthase 2	P35354	PTGS2
1064	Glycyrrhizae radix et rhizoma	C	Sigmoidin-B	MOL004935	Vascular endothelial growth factor receptor 2	P35968	KDR
1065	Glycyrrhizae radix et rhizoma	C	Sigmoidin-B	MOL004935	Heat shock protein HSP 90	P08238	HSP90AB1
1066	Glycyrrhizae radix et rhizoma	C	(2R)-7-hydroxy-2-(4-hydroxyphenyl)chroman-4-one	MOL004941	Prostaglandin G/H synthase 1	P23219	PTGS1
1067	Glycyrrhizae radix et rhizoma	C	(2R)-7-hydroxy-2-(4-hydroxyphenyl)chroman-4-one	MOL004941	Estrogen receptor	P03372	ESR1
1068	Glycyrrhizae radix et rhizoma	C	(2R)-7-hydroxy-2-(4-hydroxyphenyl)chroman-4-one	MOL004941	Prostaglandin G/H synthase 2	P35354	PTGS2
1069	Glycyrrhizae radix et rhizoma	C	(2R)-7-hydroxy-2-(4-hydroxyphenyl)chroman-4-one	MOL004941	Retinoic acid receptor RXR-alpha	P19793	RXRA
1070	Glycyrrhizae radix et rhizoma	C	(2R)-7-hydroxy-2-(4-hydroxyphenyl)chroman-4-one	MOL004941	CGMP-inhibited 3',5'-cyclic phosphodiesterase A	Q14432	PDE3A
1071	Glycyrrhizae radix et rhizoma	C	(2R)-7-hydroxy-2-(4-hydroxyphenyl)chroman-4-one	MOL004941	Beta-2 adrenergic receptor	P07550	ADRB2
1072	Glycyrrhizae radix et rhizoma	C	(2R)-7-hydroxy-2-(4-hydroxyphenyl)chroman-4-one	MOL004941	Heat shock protein HSP 90	P08238	HSP90AB1
1073	Glycyrrhizae radix et rhizoma	C	(2R)-7-hydroxy-2-(4-hydroxyphenyl)chroman-4-one	MOL004941	Phosphatidylinositol-4,5-bisphosphate 3-kinase catalytic subunit, gamma isoform	P48736	PIK3CG
1074	Glycyrrhizae radix et rhizoma	C	(2R)-7-hydroxy-2-(4-hydroxyphenyl)chroman-4-one	MOL004941	Amine oxidase [flavin-containing] B	P27338	MAOB
1075	Glycyrrhizae radix et rhizoma	C	(2R)-7-hydroxy-2-(4-hydroxyphenyl)chroman-4-one	MOL004941	mRNA of PKA Catalytic Subunit C-alpha	P17612	PRKACA
1076	Glycyrrhizae radix et rhizoma	C	(2R)-7-hydroxy-2-(4-hydroxyphenyl)chroman-4-one	MOL004941	cAMP-dependent protein kinase inhibitor alpha	P61925	PKIA
1077	Glycyrrhizae radix et rhizoma	C	(2R)-7-hydroxy-2-(4-hydroxyphenyl)chroman-4-one	MOL004941	Gamma-aminobutyric acid receptor subunit alpha-1	P14867	GABRA1
1078	Glycyrrhizae radix et rhizoma	C	(2R)-7-hydroxy-2-(4-hydroxyphenyl)chroman-4-one	MOL004941	Sodium-dependent serotonin transporter	P31645	SLC6A4
1079	Glycyrrhizae radix et rhizoma	C	(2S)-7-hydroxy-2-(4-hydroxyphenyl)-8-(3-methylbut-2-enyl)chroman-4-one	MOL004945	Nitric oxide synthase, inducible	P35228	NOS2
1080	Glycyrrhizae radix et rhizoma	C	(2S)-7-hydroxy-2-(4-hydroxyphenyl)-8-(3-methylbut-2-enyl)chroman-4-one	MOL004945	Prostaglandin G/H synthase 1	P23219	PTGS1
1081	Glycyrrhizae radix et rhizoma	C	(2S)-7-hydroxy-2-(4-hydroxyphenyl)-8-(3-methylbut-2-enyl)chroman-4-one	MOL004945	Estrogen receptor	P03372	ESR1
1082	Glycyrrhizae radix et rhizoma	C	(2S)-7-hydroxy-2-(4-hydroxyphenyl)-8-(3-methylbut-2-enyl)chroman-4-one	MOL004945	Sodium channel protein type 5 subunit alpha	Q14524	SCN5A
1083	Glycyrrhizae radix et rhizoma	C	(2S)-7-hydroxy-2-(4-hydroxyphenyl)-8-(3-methylbut-2-enyl)chroman-4-one	MOL004945	Coagulation factor Xa	P00742	F10
1084	Glycyrrhizae radix et rhizoma	C	(2S)-7-hydroxy-2-(4-hydroxyphenyl)-8-(3-methylbut-2-enyl)chroman-4-one	MOL004945	Prostaglandin G/H synthase 2	P35354	PTGS2
1085	Glycyrrhizae radix et rhizoma	C	(2S)-7-hydroxy-2-(4-hydroxyphenyl)-8-(3-methylbut-2-enyl)chroman-4-one	MOL004945	CGMP-inhibited 3',5'-cyclic phosphodiesterase A	Q14432	PDE3A
1086	Glycyrrhizae radix et rhizoma	C	(2S)-7-hydroxy-2-(4-hydroxyphenyl)-8-(3-methylbut-2-enyl)chroman-4-one	MOL004945	Alpha-1B adrenergic receptor	P35368	ADRA1B
1087	Glycyrrhizae radix et rhizoma	C	(2S)-7-hydroxy-2-(4-hydroxyphenyl)-8-(3-methylbut-2-enyl)chroman-4-one	MOL004945	Beta-2 adrenergic receptor	P07550	ADRB2
1088	Glycyrrhizae radix et rhizoma	C	(2S)-7-hydroxy-2-(4-hydroxyphenyl)-8-(3-methylbut-2-enyl)chroman-4-one	MOL004945	Estrogen receptor beta	P03372	ESR1
1089	Glycyrrhizae radix et rhizoma	C	(2S)-7-hydroxy-2-(4-hydroxyphenyl)-8-(3-methylbut-2-enyl)chroman-4-one	MOL004945	Heat shock protein HSP 90	P08238	HSP90AB1
1090	Glycyrrhizae radix et rhizoma	C	Isoglycyrol	MOL004948	Nitric oxide synthase, inducible	P35228	NOS2
1091	Glycyrrhizae radix et rhizoma	C	Isoglycyrol	MOL004948	Estrogen receptor	P03372	ESR1
1092	Glycyrrhizae radix et rhizoma	C	Isoglycyrol	MOL004948	Androgen receptor	P10275	AR
1093	Glycyrrhizae radix et rhizoma	C	Isoglycyrol	MOL004948	Prostaglandin G/H synthase 2	P35354	PTGS2
1094	Glycyrrhizae radix et rhizoma	C	Isoglycyrol	MOL004948	Dipeptidyl peptidase IV	P27487	DPP4
1095	Glycyrrhizae radix et rhizoma	C	Isoglycyrol	MOL004948	Glycogen synthase kinase-3 beta	P49841	GSK3B
1096	Glycyrrhizae radix et rhizoma	C	Isoglycyrol	MOL004948	Proto-oncogene serine/threonine-protein kinase Pim-1	P11309	PIM1
1097	Glycyrrhizae radix et rhizoma	C	Isolicoflavonol	MOL004949	Nitric oxide synthase, inducible	P35228	NOS2
1098	Glycyrrhizae radix et rhizoma	C	Isolicoflavonol	MOL004949	Thrombin	P00734	F2
1099	Glycyrrhizae radix et rhizoma	C	Isolicoflavonol	MOL004949	Estrogen receptor	P03372	ESR1
1100	Glycyrrhizae radix et rhizoma	C	Isolicoflavonol	MOL004949	Androgen receptor	P10275	AR
1101	Glycyrrhizae radix et rhizoma	C	Isolicoflavonol	MOL004949	Peroxisome proliferator activated receptor gamma	P37231	PPARG
1102	Glycyrrhizae radix et rhizoma	C	Isolicoflavonol	MOL004949	Coagulation factor Xa	P00742	F10
1103	Glycyrrhizae radix et rhizoma	C	Isolicoflavonol	MOL004949	Prostaglandin G/H synthase 2	P35354	PTGS2
1104	Glycyrrhizae radix et rhizoma	C	Isolicoflavonol	MOL004949	Glycogen synthase kinase-3 beta	P49841	GSK3B
1105	Glycyrrhizae radix et rhizoma	C	Isolicoflavonol	MOL004949	Heat shock protein HSP 90	P08238	HSP90AB1
1106	Glycyrrhizae radix et rhizoma	C	Isolicoflavonol	MOL004949	Cell division protein kinase 2	P24941	CDK2
1107	Glycyrrhizae radix et rhizoma	C	Isolicoflavonol	MOL004949	Trypsin-1	P07477	PRSS
1108	Glycyrrhizae radix et rhizoma	C	Isolicoflavonol	MOL004949	Proto-oncogene serine/threonine-protein kinase Pim-1	P11309	PIM1
1109	Glycyrrhizae radix et rhizoma	C	Isolicoflavonol	MOL004949	Cyclin-A2	P20248	CCNA2
1110	Glycyrrhizae radix et rhizoma	C	Isolicoflavonol	MOL004949	Nuclear receptor coactivator 2	Q15596	NCOA2
1111	Glycyrrhizae radix et rhizoma	C	HMO	MOL004957	Nitric oxide synthase, inducible	P35228	NOS2
1112	Glycyrrhizae radix et rhizoma	C	HMO	MOL004957	Prostaglandin G/H synthase 1	P23219	PTGS1
1113	Glycyrrhizae radix et rhizoma	C	HMO	MOL004957	Muscarinic acetylcholine receptor M1	P11229	CHRM1
1114	Glycyrrhizae radix et rhizoma	C	HMO	MOL004957	Estrogen receptor	P03372	ESR1
1115	Glycyrrhizae radix et rhizoma	C	HMO	MOL004957	Androgen receptor	P10275	AR
1116	Glycyrrhizae radix et rhizoma	C	HMO	MOL004957	Sodium channel protein type 5 subunit alpha	Q14524	SCN5A
1117	Glycyrrhizae radix et rhizoma	C	HMO	MOL004957	Peroxisome proliferator activated receptor gamma	P37231	PPARG
1118	Glycyrrhizae radix et rhizoma	C	HMO	MOL004957	Prostaglandin G/H synthase 2	P35354	PTGS2
1119	Glycyrrhizae radix et rhizoma	C	HMO	MOL004957	Retinoic acid receptor RXR-alpha	P19793	RXRA
1120	Glycyrrhizae radix et rhizoma	C	HMO	MOL004957	CGMP-inhibited 3',5'-cyclic phosphodiesterase A	Q14432	PDE3A
1121	Glycyrrhizae radix et rhizoma	C	HMO	MOL004957	Sodium-dependent dopamine transporter	Q01959	SLC6A3
1122	Glycyrrhizae radix et rhizoma	C	HMO	MOL004957	Beta-2 adrenergic receptor	P07550	ADRB2
1123	Glycyrrhizae radix et rhizoma	C	HMO	MOL004957	Sodium-dependent serotonin transporter	P31645	SLC6A4
1124	Glycyrrhizae radix et rhizoma	C	HMO	MOL004957	Estrogen receptor beta	Q92731	ESR2
1125	Glycyrrhizae radix et rhizoma	C	HMO	MOL004957	Dipeptidyl peptidase IV	P27487	DPP4
1126	Glycyrrhizae radix et rhizoma	C	HMO	MOL004957	Mitogen-activated protein kinase 14	Q16539	MAPK14
1127	Glycyrrhizae radix et rhizoma	C	HMO	MOL004957	Glycogen synthase kinase-3 beta	P49841	GSK3B
1128	Glycyrrhizae radix et rhizoma	C	HMO	MOL004957	Cell division protein kinase 2	P24941	CDK2
1129	Glycyrrhizae radix et rhizoma	C	HMO	MOL004957	Amine oxidase [flavin-containing] B	P27338	MAOB
1130	Glycyrrhizae radix et rhizoma	C	HMO	MOL004957	Serine/threonine-protein kinase Chk1	O14757	CHEK1
1131	Glycyrrhizae radix et rhizoma	C	HMO	MOL004957	mRNA of PKA Catalytic Subunit C-alpha	P17612	PRKACA
1132	Glycyrrhizae radix et rhizoma	C	HMO	MOL004957	Ig gamma-1 chain C region	P01857	IGHG1
1133	Glycyrrhizae radix et rhizoma	C	HMO	MOL004957	Trypsin-1	P07477	PRSS
1134	Glycyrrhizae radix et rhizoma	C	HMO	MOL004957	Proto-oncogene serine/threonine-protein kinase Pim-1	P11309	PIM1
1135	Glycyrrhizae radix et rhizoma	C	HMO	MOL004957	Cyclin-A2	P20248	CCNA2
1136	Glycyrrhizae radix et rhizoma	C	HMO	MOL004957	cAMP-dependent protein kinase inhibitor alpha	P61925	PKIA
1137	Glycyrrhizae radix et rhizoma	C	1-Methoxyphaseollidin	MOL004959	Nitric oxide synthase, inducible	P35228	NOS2
1138	Glycyrrhizae radix et rhizoma	C	1-Methoxyphaseollidin	MOL004959	Prostaglandin G/H synthase 1	P23219	PTGS1
1139	Glycyrrhizae radix et rhizoma	C	1-Methoxyphaseollidin	MOL004959	Thrombin	P00734	F2
1140	Glycyrrhizae radix et rhizoma	C	1-Methoxyphaseollidin	MOL004959	Potassium voltage-gated channel subfamily H member 2	Q12809	KCNH2
1141	Glycyrrhizae radix et rhizoma	C	1-Methoxyphaseollidin	MOL004959	Estrogen receptor	P03372	ESR1
1142	Glycyrrhizae radix et rhizoma	C	1-Methoxyphaseollidin	MOL004959	Androgen receptor	P10275	AR
1143	Glycyrrhizae radix et rhizoma	C	1-Methoxyphaseollidin	MOL004959	Sodium channel protein type 5 subunit alpha	Q14524	SCN5A
1144	Glycyrrhizae radix et rhizoma	C	1-Methoxyphaseollidin	MOL004959	Peroxisome proliferator activated receptor gamma	P37231	PPARG
1145	Glycyrrhizae radix et rhizoma	C	1-Methoxyphaseollidin	MOL004959	Coagulation factor Xa	P00742	F10
1146	Glycyrrhizae radix et rhizoma	C	1-Methoxyphaseollidin	MOL004959	Prostaglandin G/H synthase 2	P35354	PTGS2
1147	Glycyrrhizae radix et rhizoma	C	1-Methoxyphaseollidin	MOL004959	Nitric-oxide synthase, endothelial	P29474	NOS3
1148	Glycyrrhizae radix et rhizoma	C	1-Methoxyphaseollidin	MOL004959	Vascular endothelial growth factor receptor 2	P35968	KDR
1149	Glycyrrhizae radix et rhizoma	C	1-Methoxyphaseollidin	MOL004959	Retinoic acid receptor RXR-alpha	P19793	RXRA
1150	Glycyrrhizae radix et rhizoma	C	1-Methoxyphaseollidin	MOL004959	Alpha-1B adrenergic receptor	P35368	ADRA1B
1151	Glycyrrhizae radix et rhizoma	C	1-Methoxyphaseollidin	MOL004959	Beta-2 adrenergic receptor	P07550	ADRB2
1152	Glycyrrhizae radix et rhizoma	C	1-Methoxyphaseollidin	MOL004959	Alpha-1D adrenergic receptor	P25100	ADRA1D
1153	Glycyrrhizae radix et rhizoma	C	1-Methoxyphaseollidin	MOL004959	Estrogen receptor beta	Q92731	ESR2
1154	Glycyrrhizae radix et rhizoma	C	1-Methoxyphaseollidin	MOL004959	Mitogen-activated protein kinase 14	Q16539	MAPK14
1155	Glycyrrhizae radix et rhizoma	C	1-Methoxyphaseollidin	MOL004959	Glycogen synthase kinase-3 beta	P49841	GSK3B
1156	Glycyrrhizae radix et rhizoma	C	1-Methoxyphaseollidin	MOL004959	Heat shock protein HSP 90	P08238	HSP90AB1
1157	Glycyrrhizae radix et rhizoma	C	1-Methoxyphaseollidin	MOL004959	Cell division protein kinase 2	P24941	CDK2
1158	Glycyrrhizae radix et rhizoma	C	1-Methoxyphaseollidin	MOL004959	Phosphatidylinositol-4,5-bisphosphate 3-kinase catalytic subunit, gamma isoform	P48736	PIK3CG
1159	Glycyrrhizae radix et rhizoma	C	1-Methoxyphaseollidin	MOL004959	Trypsin-1	P07477	PRSS
1160	Glycyrrhizae radix et rhizoma	C	1-Methoxyphaseollidin	MOL004959	Proto-oncogene serine/threonine-protein kinase Pim-1	P11309	PIM1
1161	Glycyrrhizae radix et rhizoma	C	1-Methoxyphaseollidin	MOL004959	Cyclin-A2	P20248	CCNA2
1162	Glycyrrhizae radix et rhizoma	C	1-Methoxyphaseollidin	MOL004959	Nuclear receptor coactivator 2	Q15596	NCOA2
1163	Glycyrrhizae radix et rhizoma	C	1-Methoxyphaseollidin	MOL004959	Nuclear receptor coactivator 1	Q15788	NCOA1
1164	Glycyrrhizae radix et rhizoma	C	3'-Hydroxy-4'-O-Methylglabridin	MOL004966	Nitric oxide synthase, inducible	P35228	NOS2
1165	Glycyrrhizae radix et rhizoma	C	3'-Hydroxy-4'-O-Methylglabridin	MOL004966	Prostaglandin G/H synthase 1	P23219	PTGS1
1166	Glycyrrhizae radix et rhizoma	C	3'-Hydroxy-4'-O-Methylglabridin	MOL004966	Potassium voltage-gated channel subfamily H member 2	Q12809	KCNH2
1167	Glycyrrhizae radix et rhizoma	C	3'-Hydroxy-4'-O-Methylglabridin	MOL004966	Estrogen receptor	P03372	ESR1
1168	Glycyrrhizae radix et rhizoma	C	3'-Hydroxy-4'-O-Methylglabridin	MOL004966	Androgen receptor	P10275	AR
1169	Glycyrrhizae radix et rhizoma	C	3'-Hydroxy-4'-O-Methylglabridin	MOL004966	Sodium channel protein type 5 subunit alpha	Q14524	SCN5A
1170	Glycyrrhizae radix et rhizoma	C	3'-Hydroxy-4'-O-Methylglabridin	MOL004966	Peroxisome proliferator activated receptor gamma	P37231	PPARG
1171	Glycyrrhizae radix et rhizoma	C	3'-Hydroxy-4'-O-Methylglabridin	MOL004966	Coagulation factor Xa	P00742	F10
1172	Glycyrrhizae radix et rhizoma	C	3'-Hydroxy-4'-O-Methylglabridin	MOL004966	Prostaglandin G/H synthase 2	P35354	PTGS2
1173	Glycyrrhizae radix et rhizoma	C	3'-Hydroxy-4'-O-Methylglabridin	MOL004966	Coagulation factor VII	P08709	F7
1174	Glycyrrhizae radix et rhizoma	C	3'-Hydroxy-4'-O-Methylglabridin	MOL004966	Vascular endothelial growth factor receptor 2	P35968	KDR
1175	Glycyrrhizae radix et rhizoma	C	3'-Hydroxy-4'-O-Methylglabridin	MOL004966	Alpha-1B adrenergic receptor	P35368	ADRA1B
1176	Glycyrrhizae radix et rhizoma	C	3'-Hydroxy-4'-O-Methylglabridin	MOL004966	Beta-2 adrenergic receptor	P07550	ADRB2
1177	Glycyrrhizae radix et rhizoma	C	3'-Hydroxy-4'-O-Methylglabridin	MOL004966	Estrogen receptor beta	Q92731	ESR2
1178	Glycyrrhizae radix et rhizoma	C	3'-Hydroxy-4'-O-Methylglabridin	MOL004966	Mitogen-activated protein kinase 14	Q16539	MAPK14
1179	Glycyrrhizae radix et rhizoma	C	3'-Hydroxy-4'-O-Methylglabridin	MOL004966	Glycogen synthase kinase-3 beta	P49841	GSK3B
1180	Glycyrrhizae radix et rhizoma	C	3'-Hydroxy-4'-O-Methylglabridin	MOL004966	Heat shock protein HSP 90	P08238	HSP90AB1
1181	Glycyrrhizae radix et rhizoma	C	3'-Hydroxy-4'-O-Methylglabridin	MOL004966	Cell division protein kinase 2	P24941	CDK2
1182	Glycyrrhizae radix et rhizoma	C	3'-Hydroxy-4'-O-Methylglabridin	MOL004966	Serine/threonine-protein kinase Chk1	O14757	CHEK1
1183	Glycyrrhizae radix et rhizoma	C	3'-Hydroxy-4'-O-Methylglabridin	MOL004966	mRNA of PKA Catalytic Subunit C-alpha	P17612	PRKACA
1184	Glycyrrhizae radix et rhizoma	C	3'-Hydroxy-4'-O-Methylglabridin	MOL004966	Trypsin-1	P07477	PRSS
1185	Glycyrrhizae radix et rhizoma	C	3'-Hydroxy-4'-O-Methylglabridin	MOL004966	Proto-oncogene serine/threonine-protein kinase Pim-1	P11309	PIM1
1186	Glycyrrhizae radix et rhizoma	C	3'-Hydroxy-4'-O-Methylglabridin	MOL004966	Cyclin-A2	P20248	CCNA2
1187	Glycyrrhizae radix et rhizoma	C	3'-Hydroxy-4'-O-Methylglabridin	MOL004966	Nuclear receptor coactivator 2	Q15596	NCOA2
1188	Glycyrrhizae radix et rhizoma	C	3'-Hydroxy-4'-O-Methylglabridin	MOL004966	Nuclear receptor coactivator 1	Q15788	NCOA1
1189	Glycyrrhizae radix et rhizoma	C	3'-Hydroxy-4'-O-Methylglabridin	MOL004966	Calcium-activated potassium channel subunit alpha 1	Q12791	KCNMA1
1190	Glycyrrhizae radix et rhizoma	C	licochalcone a	MOL000497	Nitric oxide synthase, inducible	P35228	NOS2
1191	Glycyrrhizae radix et rhizoma	C	licochalcone a	MOL000497	Prostaglandin G/H synthase 1	P23219	PTGS1
1192	Glycyrrhizae radix et rhizoma	C	licochalcone a	MOL000497	Muscarinic acetylcholine receptor M1	P11229	CHRM1
1193	Glycyrrhizae radix et rhizoma	C	licochalcone a	MOL000497	Estrogen receptor	P03372	ESR1
1194	Glycyrrhizae radix et rhizoma	C	licochalcone a	MOL000497	Androgen receptor	P10275	AR
1195	Glycyrrhizae radix et rhizoma	C	licochalcone a	MOL000497	Sodium channel protein type 5 subunit alpha	Q14524	SCN5A
1196	Glycyrrhizae radix et rhizoma	C	licochalcone a	MOL000497	Peroxisome proliferator activated receptor gamma	P37231	PPARG
1197	Glycyrrhizae radix et rhizoma	C	licochalcone a	MOL000497	Coagulation factor Xa	P00742	F10
1198	Glycyrrhizae radix et rhizoma	C	licochalcone a	MOL000497	Prostaglandin G/H synthase 2	P35354	PTGS2
1199	Glycyrrhizae radix et rhizoma	C	licochalcone a	MOL000497	Carbonic anhydrase II	P00918	CA2
1200	Glycyrrhizae radix et rhizoma	C	licochalcone a	MOL000497	Alpha-1B adrenergic receptor	P35368	ADRA1B
1201	Glycyrrhizae radix et rhizoma	C	licochalcone a	MOL000497	Sodium-dependent dopamine transporter	Q01959	SLC6A3
1202	Glycyrrhizae radix et rhizoma	C	licochalcone a	MOL000497	Estrogen receptor beta	Q92731	ESR2
1203	Glycyrrhizae radix et rhizoma	C	licochalcone a	MOL000497	Mitogen-activated protein kinase 14	Q16539	MAPK14
1204	Glycyrrhizae radix et rhizoma	C	licochalcone a	MOL000497	Glycogen synthase kinase-3 beta	P49841	GSK3B
1205	Glycyrrhizae radix et rhizoma	C	licochalcone a	MOL000497	Heat shock protein HSP 90	P08238	HSP90AB1
1206	Glycyrrhizae radix et rhizoma	C	licochalcone a	MOL000497	Cell division protein kinase 2	P24941	CDK2
1207	Glycyrrhizae radix et rhizoma	C	licochalcone a	MOL000497	Serine/threonine-protein kinase Chk1	O14757	CHEK1
1208	Glycyrrhizae radix et rhizoma	C	licochalcone a	MOL000497	Proto-oncogene serine/threonine-protein kinase Pim-1	P11309	PIM1
1209	Glycyrrhizae radix et rhizoma	C	licochalcone a	MOL000497	Cyclin-A2	P20248	CCNA2
1210	Glycyrrhizae radix et rhizoma	C	licochalcone a	MOL000497	Beta-2 adrenergic receptor	P07550	ADRB2
1211	Glycyrrhizae radix et rhizoma	C	licochalcone a	MOL000497	Nuclear receptor coactivator 2	Q15596	NCOA2
1212	Glycyrrhizae radix et rhizoma	C	licochalcone a	MOL000497	Transcription factor p65	Q04206	RELA
1213	Glycyrrhizae radix et rhizoma	C	licochalcone a	MOL000497	Signal transducer and activator of transcription 3	P40763	STAT3
1214	Glycyrrhizae radix et rhizoma	C	licochalcone a	MOL000497	G1/S-specific cyclin-D1	P24385	CCND1
1215	Glycyrrhizae radix et rhizoma	C	licochalcone a	MOL000497	Apoptosis regulator Bcl-2	P10415	BCL2
1216	Glycyrrhizae radix et rhizoma	C	licochalcone a	MOL000497	Eukaryotic translation initiation factor 6	P56537	EIF6
1217	Glycyrrhizae radix et rhizoma	C	licochalcone a	MOL000497	Mitogen-activated protein kinase 1	P28482	MAPK1
1218	Glycyrrhizae radix et rhizoma	C	licochalcone a	MOL000497	Retinoblastoma-associated protein	P06400	RB1
1219	Glycyrrhizae radix et rhizoma	C	licochalcone a	MOL000497	Cell division protein kinase 4	P11802	CDK4
1220	Glycyrrhizae radix et rhizoma	C	licochalcone a	MOL000497	Fos-related antigen 2	P15408	FOSL2
1221	Glycyrrhizae radix et rhizoma	C	3'-Methoxyglabridin	MOL004974	Nitric oxide synthase, inducible	P35228	NOS2
1222	Glycyrrhizae radix et rhizoma	C	3'-Methoxyglabridin	MOL004974	Prostaglandin G/H synthase 1	P23219	PTGS1
1223	Glycyrrhizae radix et rhizoma	C	3'-Methoxyglabridin	MOL004974	Potassium voltage-gated channel subfamily H member 2	Q12809	KCNH2
1224	Glycyrrhizae radix et rhizoma	C	3'-Methoxyglabridin	MOL004974	Estrogen receptor	P03372	ESR1
1225	Glycyrrhizae radix et rhizoma	C	3'-Methoxyglabridin	MOL004974	Androgen receptor	P10275	AR
1226	Glycyrrhizae radix et rhizoma	C	3'-Methoxyglabridin	MOL004974	Sodium channel protein type 5 subunit alpha	Q14524	SCN5A
1227	Glycyrrhizae radix et rhizoma	C	3'-Methoxyglabridin	MOL004974	Peroxisome proliferator activated receptor gamma	P37231	PPARG
1228	Glycyrrhizae radix et rhizoma	C	3'-Methoxyglabridin	MOL004974	Coagulation factor Xa	P00742	F10
1229	Glycyrrhizae radix et rhizoma	C	3'-Methoxyglabridin	MOL004974	Prostaglandin G/H synthase 2	P35354	PTGS2
1230	Glycyrrhizae radix et rhizoma	C	3'-Methoxyglabridin	MOL004974	Coagulation factor VII	P08709	F7
1231	Glycyrrhizae radix et rhizoma	C	3'-Methoxyglabridin	MOL004974	Retinoic acid receptor RXR-alpha	P19793	RXRA
1232	Glycyrrhizae radix et rhizoma	C	3'-Methoxyglabridin	MOL004974	Acetylcholinesterase	P22303	ACHE
1233	Glycyrrhizae radix et rhizoma	C	3'-Methoxyglabridin	MOL004974	Alpha-1B adrenergic receptor	P35368	ADRA1B
1234	Glycyrrhizae radix et rhizoma	C	3'-Methoxyglabridin	MOL004974	Beta-2 adrenergic receptor	P07550	ADRB2
1235	Glycyrrhizae radix et rhizoma	C	3'-Methoxyglabridin	MOL004974	Estrogen receptor beta	Q92731	ESR2
1236	Glycyrrhizae radix et rhizoma	C	3'-Methoxyglabridin	MOL004974	Mitogen-activated protein kinase 14	Q16539	MAPK14
1237	Glycyrrhizae radix et rhizoma	C	3'-Methoxyglabridin	MOL004974	Glycogen synthase kinase-3 beta	P49841	GSK3B
1238	Glycyrrhizae radix et rhizoma	C	3'-Methoxyglabridin	MOL004974	Heat shock protein HSP 90	P08238	HSP90AB1
1239	Glycyrrhizae radix et rhizoma	C	3'-Methoxyglabridin	MOL004974	Cell division protein kinase 2	P24941	CDK2
1240	Glycyrrhizae radix et rhizoma	C	3'-Methoxyglabridin	MOL004974	Serine/threonine-protein kinase Chk1	O14757	CHEK1
1241	Glycyrrhizae radix et rhizoma	C	3'-Methoxyglabridin	MOL004974	Trypsin-1	P07477	PRSS
1242	Glycyrrhizae radix et rhizoma	C	3'-Methoxyglabridin	MOL004974	Proto-oncogene serine/threonine-protein kinase Pim-1	P11309	PIM1
1243	Glycyrrhizae radix et rhizoma	C	3'-Methoxyglabridin	MOL004974	Cyclin-A2	P20248	CCNA2
1244	Glycyrrhizae radix et rhizoma	C	3'-Methoxyglabridin	MOL004974	Nuclear receptor coactivator 2	Q15596	NCOA2
1245	Glycyrrhizae radix et rhizoma	C	3'-Methoxyglabridin	MOL004974	Nuclear receptor coactivator 1	Q15788	NCOA1
1246	Glycyrrhizae radix et rhizoma	C	3'-Methoxyglabridin	MOL004974	Calcium-activated potassium channel subunit alpha 1	Q12791	KCNMA1
1247	Glycyrrhizae radix et rhizoma	C	2-[(3R)-8,8-dimethyl-3,4-dihydro-2H-pyrano[6,5-f]chromen-3-yl]-5-methoxyphenol	MOL004978	Nitric oxide synthase, inducible	P35228	NOS2
1248	Glycyrrhizae radix et rhizoma	C	2-[(3R)-8,8-dimethyl-3,4-dihydro-2H-pyrano[6,5-f]chromen-3-yl]-5-methoxyphenol	MOL004978	Prostaglandin G/H synthase 1	P23219	PTGS1
1249	Glycyrrhizae radix et rhizoma	C	2-[(3R)-8,8-dimethyl-3,4-dihydro-2H-pyrano[6,5-f]chromen-3-yl]-5-methoxyphenol	MOL004978	Muscarinic acetylcholine receptor M3	P20309	CHRM3
1250	Glycyrrhizae radix et rhizoma	C	2-[(3R)-8,8-dimethyl-3,4-dihydro-2H-pyrano[6,5-f]chromen-3-yl]-5-methoxyphenol	MOL004978	Potassium voltage-gated channel subfamily H member 2	Q12809	KCNH2
1251	Glycyrrhizae radix et rhizoma	C	2-[(3R)-8,8-dimethyl-3,4-dihydro-2H-pyrano[6,5-f]chromen-3-yl]-5-methoxyphenol	MOL004978	Muscarinic acetylcholine receptor M1	P11229	CHRM1
1252	Glycyrrhizae radix et rhizoma	C	2-[(3R)-8,8-dimethyl-3,4-dihydro-2H-pyrano[6,5-f]chromen-3-yl]-5-methoxyphenol	MOL004978	Estrogen receptor	P03372	ESR1
1253	Glycyrrhizae radix et rhizoma	C	2-[(3R)-8,8-dimethyl-3,4-dihydro-2H-pyrano[6,5-f]chromen-3-yl]-5-methoxyphenol	MOL004978	Androgen receptor	P10275	AR
1254	Glycyrrhizae radix et rhizoma	C	2-[(3R)-8,8-dimethyl-3,4-dihydro-2H-pyrano[6,5-f]chromen-3-yl]-5-methoxyphenol	MOL004978	Sodium channel protein type 5 subunit alpha	Q14524	SCN5A
1255	Glycyrrhizae radix et rhizoma	C	2-[(3R)-8,8-dimethyl-3,4-dihydro-2H-pyrano[6,5-f]chromen-3-yl]-5-methoxyphenol	MOL004978	Peroxisome proliferator activated receptor gamma	P37231	PPARG
1256	Glycyrrhizae radix et rhizoma	C	2-[(3R)-8,8-dimethyl-3,4-dihydro-2H-pyrano[6,5-f]chromen-3-yl]-5-methoxyphenol	MOL004978	Coagulation factor Xa	P00742	F10
1257	Glycyrrhizae radix et rhizoma	C	2-[(3R)-8,8-dimethyl-3,4-dihydro-2H-pyrano[6,5-f]chromen-3-yl]-5-methoxyphenol	MOL004978	Prostaglandin G/H synthase 2	P35354	PTGS2
1258	Glycyrrhizae radix et rhizoma	C	2-[(3R)-8,8-dimethyl-3,4-dihydro-2H-pyrano[6,5-f]chromen-3-yl]-5-methoxyphenol	MOL004978	Nitric-oxide synthase, endothelial	P29474	NOS3
1259	Glycyrrhizae radix et rhizoma	C	2-[(3R)-8,8-dimethyl-3,4-dihydro-2H-pyrano[6,5-f]chromen-3-yl]-5-methoxyphenol	MOL004978	Retinoic acid receptor RXR-alpha	P19793	RXRA
1260	Glycyrrhizae radix et rhizoma	C	2-[(3R)-8,8-dimethyl-3,4-dihydro-2H-pyrano[6,5-f]chromen-3-yl]-5-methoxyphenol	MOL004978	Acetylcholinesterase	P22303	ACHE
1261	Glycyrrhizae radix et rhizoma	C	2-[(3R)-8,8-dimethyl-3,4-dihydro-2H-pyrano[6,5-f]chromen-3-yl]-5-methoxyphenol	MOL004978	Alpha-1B adrenergic receptor	P35368	ADRA1B
1262	Glycyrrhizae radix et rhizoma	C	2-[(3R)-8,8-dimethyl-3,4-dihydro-2H-pyrano[6,5-f]chromen-3-yl]-5-methoxyphenol	MOL004978	Sodium-dependent dopamine transporter	Q01959	SLC6A3
1263	Glycyrrhizae radix et rhizoma	C	2-[(3R)-8,8-dimethyl-3,4-dihydro-2H-pyrano[6,5-f]chromen-3-yl]-5-methoxyphenol	MOL004978	Beta-2 adrenergic receptor	P07550	ADRB2
1264	Glycyrrhizae radix et rhizoma	C	2-[(3R)-8,8-dimethyl-3,4-dihydro-2H-pyrano[6,5-f]chromen-3-yl]-5-methoxyphenol	MOL004978	Estrogen receptor beta	Q92731	ESR2
1265	Glycyrrhizae radix et rhizoma	C	2-[(3R)-8,8-dimethyl-3,4-dihydro-2H-pyrano[6,5-f]chromen-3-yl]-5-methoxyphenol	MOL004978	Mitogen-activated protein kinase 14	Q16539	MAPK14
1266	Glycyrrhizae radix et rhizoma	C	2-[(3R)-8,8-dimethyl-3,4-dihydro-2H-pyrano[6,5-f]chromen-3-yl]-5-methoxyphenol	MOL004978	Glycogen synthase kinase-3 beta	P49841	GSK3B
1267	Glycyrrhizae radix et rhizoma	C	2-[(3R)-8,8-dimethyl-3,4-dihydro-2H-pyrano[6,5-f]chromen-3-yl]-5-methoxyphenol	MOL004978	Cell division protein kinase 2	P24941	CDK2
1268	Glycyrrhizae radix et rhizoma	C	2-[(3R)-8,8-dimethyl-3,4-dihydro-2H-pyrano[6,5-f]chromen-3-yl]-5-methoxyphenol	MOL004978	Serine/threonine-protein kinase Chk1	O14757	CHEK1
1269	Glycyrrhizae radix et rhizoma	C	2-[(3R)-8,8-dimethyl-3,4-dihydro-2H-pyrano[6,5-f]chromen-3-yl]-5-methoxyphenol	MOL004978	mRNA of PKA Catalytic Subunit C-alpha	P17612	PRKACA
1270	Glycyrrhizae radix et rhizoma	C	2-[(3R)-8,8-dimethyl-3,4-dihydro-2H-pyrano[6,5-f]chromen-3-yl]-5-methoxyphenol	MOL004978	Retinoic acid receptor RXR-beta	P28702	RXRB
1271	Glycyrrhizae radix et rhizoma	C	2-[(3R)-8,8-dimethyl-3,4-dihydro-2H-pyrano[6,5-f]chromen-3-yl]-5-methoxyphenol	MOL004978	Trypsin-1	P07477	PRSS
1272	Glycyrrhizae radix et rhizoma	C	2-[(3R)-8,8-dimethyl-3,4-dihydro-2H-pyrano[6,5-f]chromen-3-yl]-5-methoxyphenol	MOL004978	Proto-oncogene serine/threonine-protein kinase Pim-1	P11309	PIM1
1273	Glycyrrhizae radix et rhizoma	C	2-[(3R)-8,8-dimethyl-3,4-dihydro-2H-pyrano[6,5-f]chromen-3-yl]-5-methoxyphenol	MOL004978	Cyclin-A2	P20248	CCNA2
1274	Glycyrrhizae radix et rhizoma	C	2-[(3R)-8,8-dimethyl-3,4-dihydro-2H-pyrano[6,5-f]chromen-3-yl]-5-methoxyphenol	MOL004978	Nuclear receptor coactivator 2	Q15596	NCOA2
1275	Glycyrrhizae radix et rhizoma	C	2-[(3R)-8,8-dimethyl-3,4-dihydro-2H-pyrano[6,5-f]chromen-3-yl]-5-methoxyphenol	MOL004978	Nuclear receptor coactivator 1	Q15788	NCOA1
1276	Glycyrrhizae radix et rhizoma	C	2-[(3R)-8,8-dimethyl-3,4-dihydro-2H-pyrano[6,5-f]chromen-3-yl]-5-methoxyphenol	MOL004978	Calcium-activated potassium channel subunit alpha 1	Q12791	KCNMA1
1277	Glycyrrhizae radix et rhizoma	C	Inflacoumarin A	MOL004980	Thrombin	P00734	F2
1278	Glycyrrhizae radix et rhizoma	C	Inflacoumarin A	MOL004980	Estrogen receptor	P03372	ESR1
1279	Glycyrrhizae radix et rhizoma	C	Inflacoumarin A	MOL004980	Androgen receptor	P10275	AR
1280	Glycyrrhizae radix et rhizoma	C	Inflacoumarin A	MOL004980	Peroxisome proliferator activated receptor gamma	P37231	PPARG
1281	Glycyrrhizae radix et rhizoma	C	Inflacoumarin A	MOL004980	Coagulation factor Xa	P00742	F10
1282	Glycyrrhizae radix et rhizoma	C	Inflacoumarin A	MOL004980	Prostaglandin G/H synthase 2	P35354	PTGS2
1283	Glycyrrhizae radix et rhizoma	C	Inflacoumarin A	MOL004980	Beta-2 adrenergic receptor	P07550	ADRB2
1284	Glycyrrhizae radix et rhizoma	C	Inflacoumarin A	MOL004980	Dipeptidyl peptidase IV	P27487	DPP4
1285	Glycyrrhizae radix et rhizoma	C	Inflacoumarin A	MOL004980	Heat shock protein HSP 90	P08238	HSP90AB1
1286	Glycyrrhizae radix et rhizoma	C	Inflacoumarin A	MOL004980	Trypsin-1	P07477	PRSS
1287	Glycyrrhizae radix et rhizoma	C	Inflacoumarin A	MOL004980	Proto-oncogene serine/threonine-protein kinase Pim-1	P11309	PIM1
1288	Glycyrrhizae radix et rhizoma	C	Inflacoumarin A	MOL004980	Nuclear receptor coactivator 2	Q15596	NCOA2
1289	Glycyrrhizae radix et rhizoma	C	Inflacoumarin A	MOL004980	Prostaglandin G/H synthase 1	P23219	PTGS1
1290	Glycyrrhizae radix et rhizoma	C	Inflacoumarin A	MOL004980	Sodium channel protein type 5 subunit alpha	Q14524	SCN5A
1291	Glycyrrhizae radix et rhizoma	C	icos-5-enoic acid	MOL004985	Nuclear receptor coactivator 2	Q15596	NCOA2
1292	Glycyrrhizae radix et rhizoma	C	Kanzonol F	MOL004988	Estrogen receptor	P03372	ESR1
1293	Glycyrrhizae radix et rhizoma	C	Kanzonol F	MOL004988	Androgen receptor	P10275	AR
1294	Glycyrrhizae radix et rhizoma	C	Kanzonol F	MOL004988	Coagulation factor Xa	P00742	F10
1295	Glycyrrhizae radix et rhizoma	C	Kanzonol F	MOL004988	Prostaglandin G/H synthase 2	P35354	PTGS2
1296	Glycyrrhizae radix et rhizoma	C	Kanzonol F	MOL004988	Estrogen receptor beta	Q92731	ESR2
1297	Glycyrrhizae radix et rhizoma	C	Kanzonol F	MOL004988	Proto-oncogene serine/threonine-protein kinase Pim-1	P11309	PIM1
1298	Glycyrrhizae radix et rhizoma	C	Kanzonol F	MOL004988	Nuclear receptor coactivator 2	Q15596	NCOA2
1299	Glycyrrhizae radix et rhizoma	C	6-prenylated eriodictyol	MOL004989	Nitric oxide synthase, inducible	P35228	NOS2
1300	Glycyrrhizae radix et rhizoma	C	6-prenylated eriodictyol	MOL004989	Estrogen receptor	P03372	ESR1
1301	Glycyrrhizae radix et rhizoma	C	6-prenylated eriodictyol	MOL004989	Sodium channel protein type 5 subunit alpha	Q14524	SCN5A
1302	Glycyrrhizae radix et rhizoma	C	6-prenylated eriodictyol	MOL004989	Coagulation factor Xa	P00742	F10
1303	Glycyrrhizae radix et rhizoma	C	6-prenylated eriodictyol	MOL004989	Prostaglandin G/H synthase 2	P35354	PTGS2
1304	Glycyrrhizae radix et rhizoma	C	6-prenylated eriodictyol	MOL004989	Coagulation factor VII	P08709	F7
1305	Glycyrrhizae radix et rhizoma	C	6-prenylated eriodictyol	MOL004989	Heat shock protein HSP 90	P08238	HSP90AB1
1306	Glycyrrhizae radix et rhizoma	C	7-Acetoxy-2-methylisoflavone	MOL004991	Nitric oxide synthase, inducible	P35228	NOS2
1307	Glycyrrhizae radix et rhizoma	C	7-Acetoxy-2-methylisoflavone	MOL004991	Prostaglandin G/H synthase 1	P23219	PTGS1
1308	Glycyrrhizae radix et rhizoma	C	7-Acetoxy-2-methylisoflavone	MOL004991	Thrombin	P00734	F2
1309	Glycyrrhizae radix et rhizoma	C	7-Acetoxy-2-methylisoflavone	MOL004991	Estrogen receptor	P03372	ESR1
1310	Glycyrrhizae radix et rhizoma	C	7-Acetoxy-2-methylisoflavone	MOL004991	Androgen receptor	P10275	AR
1311	Glycyrrhizae radix et rhizoma	C	7-Acetoxy-2-methylisoflavone	MOL004991	Sodium channel protein type 5 subunit alpha	Q14524	SCN5A
1312	Glycyrrhizae radix et rhizoma	C	7-Acetoxy-2-methylisoflavone	MOL004991	Peroxisome proliferator activated receptor gamma	P37231	PPARG
1313	Glycyrrhizae radix et rhizoma	C	7-Acetoxy-2-methylisoflavone	MOL004991	Prostaglandin G/H synthase 2	P35354	PTGS2
1314	Glycyrrhizae radix et rhizoma	C	7-Acetoxy-2-methylisoflavone	MOL004991	Nitric-oxide synthase, endothelial	P29474	NOS3
1315	Glycyrrhizae radix et rhizoma	C	7-Acetoxy-2-methylisoflavone	MOL004991	Retinoic acid receptor RXR-alpha	P19793	RXRA
1316	Glycyrrhizae radix et rhizoma	C	7-Acetoxy-2-methylisoflavone	MOL004991	Acetylcholinesterase	P22303	ACHE
1317	Glycyrrhizae radix et rhizoma	C	7-Acetoxy-2-methylisoflavone	MOL004991	CGMP-inhibited 3',5'-cyclic phosphodiesterase A	Q14432	PDE3A
1318	Glycyrrhizae radix et rhizoma	C	7-Acetoxy-2-methylisoflavone	MOL004991	Alpha-1B adrenergic receptor	P35368	ADRA1B
1319	Glycyrrhizae radix et rhizoma	C	7-Acetoxy-2-methylisoflavone	MOL004991	Beta-2 adrenergic receptor	P07550	ADRB2
1320	Glycyrrhizae radix et rhizoma	C	7-Acetoxy-2-methylisoflavone	MOL004991	Alpha-1D adrenergic receptor	P25100	ADRA1D
1321	Glycyrrhizae radix et rhizoma	C	7-Acetoxy-2-methylisoflavone	MOL004991	Gamma-aminobutyric acid receptor subunit alpha-1	P14867	GABRA1
1322	Glycyrrhizae radix et rhizoma	C	7-Acetoxy-2-methylisoflavone	MOL004991	Dipeptidyl peptidase IV	P27487	DPP4
1323	Glycyrrhizae radix et rhizoma	C	7-Acetoxy-2-methylisoflavone	MOL004991	Mitogen-activated protein kinase 14	Q16539	MAPK14
1324	Glycyrrhizae radix et rhizoma	C	7-Acetoxy-2-methylisoflavone	MOL004991	Glycogen synthase kinase-3 beta	P49841	GSK3B
1325	Glycyrrhizae radix et rhizoma	C	7-Acetoxy-2-methylisoflavone	MOL004991	Heat shock protein HSP 90	P08238	HSP90AB1
1326	Glycyrrhizae radix et rhizoma	C	7-Acetoxy-2-methylisoflavone	MOL004991	Cell division protein kinase 2	P24941	CDK2
1327	Glycyrrhizae radix et rhizoma	C	7-Acetoxy-2-methylisoflavone	MOL004991	Serine/threonine-protein kinase Chk1	O14757	CHEK1
1328	Glycyrrhizae radix et rhizoma	C	7-Acetoxy-2-methylisoflavone	MOL004991	Trypsin-1	P07477	PRSS
1329	Glycyrrhizae radix et rhizoma	C	7-Acetoxy-2-methylisoflavone	MOL004991	Nuclear receptor coactivator 2	Q15596	NCOA2
1330	Glycyrrhizae radix et rhizoma	C	8-prenylated eriodictyol	MOL004993	Estrogen receptor	P03372	ESR1
1331	Glycyrrhizae radix et rhizoma	C	8-prenylated eriodictyol	MOL004993	Sodium channel protein type 5 subunit alpha	Q14524	SCN5A
1332	Glycyrrhizae radix et rhizoma	C	8-prenylated eriodictyol	MOL004993	Coagulation factor Xa	P00742	F10
1333	Glycyrrhizae radix et rhizoma	C	8-prenylated eriodictyol	MOL004993	Prostaglandin G/H synthase 2	P35354	PTGS2
1334	Glycyrrhizae radix et rhizoma	C	8-prenylated eriodictyol	MOL004993	Coagulation factor VII	P08709	F7
1335	Glycyrrhizae radix et rhizoma	C	8-prenylated eriodictyol	MOL004993	Heat shock protein HSP 90	P08238	HSP90AB1
1336	Glycyrrhizae radix et rhizoma	C	8-prenylated eriodictyol	MOL004993	Nuclear receptor coactivator 1	Q15788	NCOA1
1337	Glycyrrhizae radix et rhizoma	C	gadelaidic acid	MOL004996	Nuclear receptor coactivator 2	Q15596	NCOA2
1338	Glycyrrhizae radix et rhizoma	C	Vestitol	MOL000500	Nitric oxide synthase, inducible	P35228	NOS2
1339	Glycyrrhizae radix et rhizoma	C	Vestitol	MOL000500	Prostaglandin G/H synthase 1	P23219	PTGS1
1340	Glycyrrhizae radix et rhizoma	C	Vestitol	MOL000500	Muscarinic acetylcholine receptor M1	P11229	CHRM1
1341	Glycyrrhizae radix et rhizoma	C	Vestitol	MOL000500	Estrogen receptor	P03372	ESR1
1342	Glycyrrhizae radix et rhizoma	C	Vestitol	MOL000500	Androgen receptor	P10275	AR
1343	Glycyrrhizae radix et rhizoma	C	Vestitol	MOL000500	Sodium channel protein type 5 subunit alpha	Q14524	SCN5A
1344	Glycyrrhizae radix et rhizoma	C	Vestitol	MOL000500	Peroxisome proliferator activated receptor gamma	P37231	PPARG
1345	Glycyrrhizae radix et rhizoma	C	Vestitol	MOL000500	Prostaglandin G/H synthase 2	P35354	PTGS2
1346	Glycyrrhizae radix et rhizoma	C	Vestitol	MOL000500	Muscarinic acetylcholine receptor M4	P08173	CHRM4
1347	Glycyrrhizae radix et rhizoma	C	Vestitol	MOL000500	Retinoic acid receptor RXR-alpha	P19793	RXRA
1348	Glycyrrhizae radix et rhizoma	C	Vestitol	MOL000500	CGMP-inhibited 3',5'-cyclic phosphodiesterase A	Q14432	PDE3A
1349	Glycyrrhizae radix et rhizoma	C	Vestitol	MOL000500	5-hydroxytryptamine 2A receptor	P28223	HTR2A
1350	Glycyrrhizae radix et rhizoma	C	Vestitol	MOL000500	Alpha-1A adrenergic receptor	P35348	ADRA1A
1351	Glycyrrhizae radix et rhizoma	C	Vestitol	MOL000500	Alpha-1B adrenergic receptor	P35368	ADRA1B
1352	Glycyrrhizae radix et rhizoma	C	Vestitol	MOL000500	Sodium-dependent dopamine transporter	Q01959	SLC6A3
1353	Glycyrrhizae radix et rhizoma	C	Vestitol	MOL000500	Beta-2 adrenergic receptor	P07550	ADRB2
1354	Glycyrrhizae radix et rhizoma	C	Vestitol	MOL000500	Sodium-dependent serotonin transporter	P31645	SLC6A4
1355	Glycyrrhizae radix et rhizoma	C	Vestitol	MOL000500	Estrogen receptor beta	Q92731	ESR2
1356	Glycyrrhizae radix et rhizoma	C	Vestitol	MOL000500	Dipeptidyl peptidase IV	P27487	DPP4
1357	Glycyrrhizae radix et rhizoma	C	Vestitol	MOL000500	Mitogen-activated protein kinase 14	Q16539	MAPK14
1358	Glycyrrhizae radix et rhizoma	C	Vestitol	MOL000500	Glycogen synthase kinase-3 beta	P49841	GSK3B
1359	Glycyrrhizae radix et rhizoma	C	Vestitol	MOL000500	Heat shock protein HSP 90	P08238	HSP90AB1
1360	Glycyrrhizae radix et rhizoma	C	Vestitol	MOL000500	Cell division protein kinase 2	P24941	CDK2
1361	Glycyrrhizae radix et rhizoma	C	Vestitol	MOL000500	Serine/threonine-protein kinase Chk1	O14757	CHEK1
1362	Glycyrrhizae radix et rhizoma	C	Vestitol	MOL000500	mRNA of PKA Catalytic Subunit C-alpha	P17612	PRKACA
1363	Glycyrrhizae radix et rhizoma	C	Vestitol	MOL000500	Trypsin-1	P07477	PRSS
1364	Glycyrrhizae radix et rhizoma	C	Vestitol	MOL000500	Proto-oncogene serine/threonine-protein kinase Pim-1	P11309	PIM1
1365	Glycyrrhizae radix et rhizoma	C	Vestitol	MOL000500	Cyclin-A2	P20248	CCNA2
1366	Glycyrrhizae radix et rhizoma	C	Vestitol	MOL000500	cAMP-dependent protein kinase inhibitor alpha	P61925	PKIA
1367	Glycyrrhizae radix et rhizoma	C	Gancaonin G	MOL005000	Nitric oxide synthase, inducible	P35228	NOS2
1368	Glycyrrhizae radix et rhizoma	C	Gancaonin G	MOL005000	Thrombin	P00734	F2
1369	Glycyrrhizae radix et rhizoma	C	Gancaonin G	MOL005000	Estrogen receptor	P03372	ESR1
1370	Glycyrrhizae radix et rhizoma	C	Gancaonin G	MOL005000	Androgen receptor	P10275	AR
1371	Glycyrrhizae radix et rhizoma	C	Gancaonin G	MOL005000	Peroxisome proliferator activated receptor gamma	P37231	PPARG
1372	Glycyrrhizae radix et rhizoma	C	Gancaonin G	MOL005000	Coagulation factor Xa	P00742	F10
1373	Glycyrrhizae radix et rhizoma	C	Gancaonin G	MOL005000	Prostaglandin G/H synthase 2	P35354	PTGS2
1374	Glycyrrhizae radix et rhizoma	C	Gancaonin G	MOL005000	Nitric-oxide synthase, endothelial	P29474	NOS3
1375	Glycyrrhizae radix et rhizoma	C	Gancaonin G	MOL005000	Estrogen receptor beta	Q92731	ESR2
1376	Glycyrrhizae radix et rhizoma	C	Gancaonin G	MOL005000	Dipeptidyl peptidase IV	P27487	DPP4
1377	Glycyrrhizae radix et rhizoma	C	Gancaonin G	MOL005000	Mitogen-activated protein kinase 14	Q16539	MAPK14
1378	Glycyrrhizae radix et rhizoma	C	Gancaonin G	MOL005000	Glycogen synthase kinase-3 beta	P49841	GSK3B
1379	Glycyrrhizae radix et rhizoma	C	Gancaonin G	MOL005000	Heat shock protein HSP 90	P08238	HSP90AB1
1380	Glycyrrhizae radix et rhizoma	C	Gancaonin G	MOL005000	Serine/threonine-protein kinase Chk1	O14757	CHEK1
1381	Glycyrrhizae radix et rhizoma	C	Gancaonin G	MOL005000	Trypsin-1	P07477	PRSS
1382	Glycyrrhizae radix et rhizoma	C	Gancaonin G	MOL005000	Proto-oncogene serine/threonine-protein kinase Pim-1	P11309	PIM1
1383	Glycyrrhizae radix et rhizoma	C	Gancaonin G	MOL005000	Cyclin-A2	P20248	CCNA2
1384	Glycyrrhizae radix et rhizoma	C	Gancaonin G	MOL005000	Nuclear receptor coactivator 2	Q15596	NCOA2
1385	Glycyrrhizae radix et rhizoma	C	Gancaonin H	MOL005001	Estrogen receptor	P03372	ESR1
1386	Glycyrrhizae radix et rhizoma	C	Gancaonin H	MOL005001	Androgen receptor	P10275	AR
1387	Glycyrrhizae radix et rhizoma	C	Gancaonin H	MOL005001	Coagulation factor Xa	P00742	F10
1388	Glycyrrhizae radix et rhizoma	C	Gancaonin H	MOL005001	Prostaglandin G/H synthase 2	P35354	PTGS2
1389	Glycyrrhizae radix et rhizoma	C	Gancaonin H	MOL005001	Vascular endothelial growth factor receptor 2	P35968	KDR
1390	Glycyrrhizae radix et rhizoma	C	Gancaonin H	MOL005001	Heat shock protein HSP 90	P08238	HSP90AB1
1391	Glycyrrhizae radix et rhizoma	C	Gancaonin H	MOL005001	Trypsin-1	P07477	PRSS
1392	Glycyrrhizae radix et rhizoma	C	Gancaonin H	MOL005001	Proto-oncogene serine/threonine-protein kinase Pim-1	P11309	PIM1
1393	Glycyrrhizae radix et rhizoma	C	Gancaonin H	MOL005001	Cyclin-A2	P20248	CCNA2
1394	Glycyrrhizae radix et rhizoma	C	Gancaonin H	MOL005001	Nuclear receptor coactivator 2	Q15596	NCOA2
1395	Glycyrrhizae radix et rhizoma	C	Licoagrocarpin	MOL005003	Nitric oxide synthase, inducible	P35228	NOS2
1396	Glycyrrhizae radix et rhizoma	C	Licoagrocarpin	MOL005003	Prostaglandin G/H synthase 1	P23219	PTGS1
1397	Glycyrrhizae radix et rhizoma	C	Licoagrocarpin	MOL005003	Muscarinic acetylcholine receptor M3	P20309	CHRM3
1398	Glycyrrhizae radix et rhizoma	C	Licoagrocarpin	MOL005003	Thrombin	P00734	F2
1399	Glycyrrhizae radix et rhizoma	C	Licoagrocarpin	MOL005003	Potassium voltage-gated channel subfamily H member 2	Q12809	KCNH2
1400	Glycyrrhizae radix et rhizoma	C	Licoagrocarpin	MOL005003	Muscarinic acetylcholine receptor M1	P11229	CHRM1
1401	Glycyrrhizae radix et rhizoma	C	Licoagrocarpin	MOL005003	Estrogen receptor	P03372	ESR1
1402	Glycyrrhizae radix et rhizoma	C	Licoagrocarpin	MOL005003	Androgen receptor	P10275	AR
1403	Glycyrrhizae radix et rhizoma	C	Licoagrocarpin	MOL005003	Sodium channel protein type 5 subunit alpha	Q14524	SCN5A
1404	Glycyrrhizae radix et rhizoma	C	Licoagrocarpin	MOL005003	Peroxisome proliferator activated receptor gamma	P37231	PPARG
1405	Glycyrrhizae radix et rhizoma	C	Licoagrocarpin	MOL005003	Coagulation factor Xa	P00742	F10
1406	Glycyrrhizae radix et rhizoma	C	Licoagrocarpin	MOL005003	Muscarinic acetylcholine receptor M5	P08912	CHRM5
1407	Glycyrrhizae radix et rhizoma	C	Licoagrocarpin	MOL005003	Prostaglandin G/H synthase 2	P35354	PTGS2
1408	Glycyrrhizae radix et rhizoma	C	Licoagrocarpin	MOL005003	Nitric-oxide synthase, endothelial	P29474	NOS3
1409	Glycyrrhizae radix et rhizoma	C	Licoagrocarpin	MOL005003	Retinoic acid receptor RXR-alpha	P19793	RXRA
1410	Glycyrrhizae radix et rhizoma	C	Licoagrocarpin	MOL005003	Acetylcholinesterase	P22303	ACHE
1411	Glycyrrhizae radix et rhizoma	C	Licoagrocarpin	MOL005003	Alpha-1B adrenergic receptor	P35368	ADRA1B
1412	Glycyrrhizae radix et rhizoma	C	Licoagrocarpin	MOL005003	Beta-2 adrenergic receptor	P07550	ADRB2
1413	Glycyrrhizae radix et rhizoma	C	Licoagrocarpin	MOL005003	Estrogen receptor beta	Q92731	ESR2
1414	Glycyrrhizae radix et rhizoma	C	Licoagrocarpin	MOL005003	Mitogen-activated protein kinase 14	Q16539	MAPK14
1415	Glycyrrhizae radix et rhizoma	C	Licoagrocarpin	MOL005003	Glycogen synthase kinase-3 beta	P49841	GSK3B
1416	Glycyrrhizae radix et rhizoma	C	Licoagrocarpin	MOL005003	Heat shock protein HSP 90	P08238	HSP90AB1
1417	Glycyrrhizae radix et rhizoma	C	Licoagrocarpin	MOL005003	Cell division protein kinase 2	P24941	CDK2
1418	Glycyrrhizae radix et rhizoma	C	Licoagrocarpin	MOL005003	Retinoic acid receptor RXR-beta	P28702	RXRB
1419	Glycyrrhizae radix et rhizoma	C	Licoagrocarpin	MOL005003	Trypsin-1	P07477	PRSS
1420	Glycyrrhizae radix et rhizoma	C	Licoagrocarpin	MOL005003	Proto-oncogene serine/threonine-protein kinase Pim-1	P11309	PIM1
1421	Glycyrrhizae radix et rhizoma	C	Licoagrocarpin	MOL005003	Cyclin-A2	P20248	CCNA2
1422	Glycyrrhizae radix et rhizoma	C	Licoagrocarpin	MOL005003	Nuclear receptor coactivator 2	Q15596	NCOA2
1423	Glycyrrhizae radix et rhizoma	C	Glyasperins M	MOL005007	Nitric oxide synthase, inducible	P35228	NOS2
1424	Glycyrrhizae radix et rhizoma	C	Glyasperins M	MOL005007	Prostaglandin G/H synthase 1	P23219	PTGS1
1425	Glycyrrhizae radix et rhizoma	C	Glyasperins M	MOL005007	Potassium voltage-gated channel subfamily H member 2	Q12809	KCNH2
1426	Glycyrrhizae radix et rhizoma	C	Glyasperins M	MOL005007	Estrogen receptor	P03372	ESR1
1427	Glycyrrhizae radix et rhizoma	C	Glyasperins M	MOL005007	Androgen receptor	P10275	AR
1428	Glycyrrhizae radix et rhizoma	C	Glyasperins M	MOL005007	Sodium channel protein type 5 subunit alpha	Q14524	SCN5A
1429	Glycyrrhizae radix et rhizoma	C	Glyasperins M	MOL005007	Peroxisome proliferator activated receptor gamma	P37231	PPARG
1430	Glycyrrhizae radix et rhizoma	C	Glyasperins M	MOL005007	Coagulation factor Xa	P00742	F10
1431	Glycyrrhizae radix et rhizoma	C	Glyasperins M	MOL005007	Prostaglandin G/H synthase 2	P35354	PTGS2
1432	Glycyrrhizae radix et rhizoma	C	Glyasperins M	MOL005007	Coagulation factor VII	P08709	F7
1433	Glycyrrhizae radix et rhizoma	C	Glyasperins M	MOL005007	Vascular endothelial growth factor receptor 2	P35968	KDR
1434	Glycyrrhizae radix et rhizoma	C	Glyasperins M	MOL005007	Acetylcholinesterase	P22303	ACHE
1435	Glycyrrhizae radix et rhizoma	C	Glyasperins M	MOL005007	Estrogen receptor beta	Q92731	ESR2
1436	Glycyrrhizae radix et rhizoma	C	Glyasperins M	MOL005007	Peroxisome proliferator activated receptor delta	Q03181	PPARD
1437	Glycyrrhizae radix et rhizoma	C	Glyasperins M	MOL005007	Glycogen synthase kinase-3 beta	P49841	GSK3B
1438	Glycyrrhizae radix et rhizoma	C	Glyasperins M	MOL005007	Heat shock protein HSP 90	P08238	HSP90AB1
1439	Glycyrrhizae radix et rhizoma	C	Glyasperins M	MOL005007	Cell division protein kinase 2	P24941	CDK2
1440	Glycyrrhizae radix et rhizoma	C	Glyasperins M	MOL005007	mRNA of PKA Catalytic Subunit C-alpha	P17612	PRKACA
1441	Glycyrrhizae radix et rhizoma	C	Glyasperins M	MOL005007	Trypsin-1	P07477	PRSS
1442	Glycyrrhizae radix et rhizoma	C	Glyasperins M	MOL005007	Proto-oncogene serine/threonine-protein kinase Pim-1	P11309	PIM1
1443	Glycyrrhizae radix et rhizoma	C	Glyasperins M	MOL005007	Cyclin-A2	P20248	CCNA2
1444	Glycyrrhizae radix et rhizoma	C	Glyasperins M	MOL005007	Nuclear receptor coactivator 2	Q15596	NCOA2
1445	Glycyrrhizae radix et rhizoma	C	Glyasperins M	MOL005007	Nuclear receptor coactivator 1	Q15788	NCOA1
1446	Glycyrrhizae radix et rhizoma	C	Glyasperins M	MOL005007	Calcium-activated potassium channel subunit alpha 1	Q12791	KCNMA1
1447	Glycyrrhizae radix et rhizoma	C	Licoagroisoflavone	MOL005012	Nitric oxide synthase, inducible	P35228	NOS2
1448	Glycyrrhizae radix et rhizoma	C	Licoagroisoflavone	MOL005012	Thrombin	P00734	F2
1449	Glycyrrhizae radix et rhizoma	C	Licoagroisoflavone	MOL005012	Estrogen receptor	P03372	ESR1
1450	Glycyrrhizae radix et rhizoma	C	Licoagroisoflavone	MOL005012	Androgen receptor	P10275	AR
1451	Glycyrrhizae radix et rhizoma	C	Licoagroisoflavone	MOL005012	Sodium channel protein type 5 subunit alpha	Q14524	SCN5A
1452	Glycyrrhizae radix et rhizoma	C	Licoagroisoflavone	MOL005012	Peroxisome proliferator activated receptor gamma	P37231	PPARG
1453	Glycyrrhizae radix et rhizoma	C	Licoagroisoflavone	MOL005012	Coagulation factor Xa	P00742	F10
1454	Glycyrrhizae radix et rhizoma	C	Licoagroisoflavone	MOL005012	Prostaglandin G/H synthase 2	P35354	PTGS2
1455	Glycyrrhizae radix et rhizoma	C	Licoagroisoflavone	MOL005012	Estrogen receptor beta	Q92731	ESR2
1456	Glycyrrhizae radix et rhizoma	C	Licoagroisoflavone	MOL005012	Dipeptidyl peptidase IV	P27487	DPP4
1457	Glycyrrhizae radix et rhizoma	C	Licoagroisoflavone	MOL005012	Mitogen-activated protein kinase 14	Q16539	MAPK14
1458	Glycyrrhizae radix et rhizoma	C	Licoagroisoflavone	MOL005012	Glycogen synthase kinase-3 beta	P49841	GSK3B
1459	Glycyrrhizae radix et rhizoma	C	Licoagroisoflavone	MOL005012	Cell division protein kinase 2	P24941	CDK2
1460	Glycyrrhizae radix et rhizoma	C	Licoagroisoflavone	MOL005012	Serine/threonine-protein kinase Chk1	O14757	CHEK1
1461	Glycyrrhizae radix et rhizoma	C	Licoagroisoflavone	MOL005012	Trypsin-1	P07477	PRSS
1462	Glycyrrhizae radix et rhizoma	C	Licoagroisoflavone	MOL005012	Proto-oncogene serine/threonine-protein kinase Pim-1	P11309	PIM1
1463	Glycyrrhizae radix et rhizoma	C	Licoagroisoflavone	MOL005012	Cyclin-A2	P20248	CCNA2
1464	Glycyrrhizae radix et rhizoma	C	Odoratin	MOL005016	Nitric oxide synthase, inducible	P35228	NOS2
1465	Glycyrrhizae radix et rhizoma	C	Odoratin	MOL005016	Prostaglandin G/H synthase 1	P23219	PTGS1
1466	Glycyrrhizae radix et rhizoma	C	Odoratin	MOL005016	Estrogen receptor	P03372	ESR1
1467	Glycyrrhizae radix et rhizoma	C	Odoratin	MOL005016	Androgen receptor	P10275	AR
1468	Glycyrrhizae radix et rhizoma	C	Odoratin	MOL005016	Sodium channel protein type 5 subunit alpha	Q14524	SCN5A
1469	Glycyrrhizae radix et rhizoma	C	Odoratin	MOL005016	Peroxisome proliferator activated receptor gamma	P37231	PPARG
1470	Glycyrrhizae radix et rhizoma	C	Odoratin	MOL005016	Prostaglandin G/H synthase 2	P35354	PTGS2
1471	Glycyrrhizae radix et rhizoma	C	Odoratin	MOL005016	Retinoic acid receptor RXR-alpha	P19793	RXRA
1472	Glycyrrhizae radix et rhizoma	C	Odoratin	MOL005016	Estrogen receptor beta	Q92731	ESR2
1473	Glycyrrhizae radix et rhizoma	C	Odoratin	MOL005016	Dipeptidyl peptidase IV	P27487	DPP4
1474	Glycyrrhizae radix et rhizoma	C	Odoratin	MOL005016	Mitogen-activated protein kinase 14	Q16539	MAPK14
1475	Glycyrrhizae radix et rhizoma	C	Odoratin	MOL005016	Glycogen synthase kinase-3 beta	P49841	GSK3B
1476	Glycyrrhizae radix et rhizoma	C	Odoratin	MOL005016	Heat shock protein HSP 90	P08238	HSP90AB1
1477	Glycyrrhizae radix et rhizoma	C	Odoratin	MOL005016	Cell division protein kinase 2	P24941	CDK2
1478	Glycyrrhizae radix et rhizoma	C	Odoratin	MOL005016	Serine/threonine-protein kinase Chk1	O14757	CHEK1
1479	Glycyrrhizae radix et rhizoma	C	Odoratin	MOL005016	Trypsin-1	P07477	PRSS
1480	Glycyrrhizae radix et rhizoma	C	Odoratin	MOL005016	Proto-oncogene serine/threonine-protein kinase Pim-1	P11309	PIM1
1481	Glycyrrhizae radix et rhizoma	C	Odoratin	MOL005016	Cyclin-A2	P20248	CCNA2
1482	Glycyrrhizae radix et rhizoma	C	Odoratin	MOL005016	Nuclear receptor coactivator 2	Q15596	NCOA2
1483	Glycyrrhizae radix et rhizoma	C	Phaseol	MOL005017	Thrombin	P00734	F2
1484	Glycyrrhizae radix et rhizoma	C	Phaseol	MOL005017	Estrogen receptor	P03372	ESR1
1485	Glycyrrhizae radix et rhizoma	C	Phaseol	MOL005017	Androgen receptor	P10275	AR
1486	Glycyrrhizae radix et rhizoma	C	Phaseol	MOL005017	Peroxisome proliferator activated receptor gamma	P37231	PPARG
1487	Glycyrrhizae radix et rhizoma	C	Phaseol	MOL005017	Prostaglandin G/H synthase 2	P35354	PTGS2
1488	Glycyrrhizae radix et rhizoma	C	Phaseol	MOL005017	Vascular endothelial growth factor receptor 2	P35968	KDR
1489	Glycyrrhizae radix et rhizoma	C	Phaseol	MOL005017	Mitogen-activated protein kinase 14	Q16539	MAPK14
1490	Glycyrrhizae radix et rhizoma	C	Phaseol	MOL005017	Glycogen synthase kinase-3 beta	P49841	GSK3B
1491	Glycyrrhizae radix et rhizoma	C	Phaseol	MOL005017	Heat shock protein HSP 90	P08238	HSP90AB1
1492	Glycyrrhizae radix et rhizoma	C	Phaseol	MOL005017	Cell division protein kinase 2	P24941	CDK2
1493	Glycyrrhizae radix et rhizoma	C	Phaseol	MOL005017	Serine/threonine-protein kinase Chk1	O14757	CHEK1
1494	Glycyrrhizae radix et rhizoma	C	Phaseol	MOL005017	mRNA of PKA Catalytic Subunit C-alpha	P17612	PRKACA
1495	Glycyrrhizae radix et rhizoma	C	Phaseol	MOL005017	Proto-oncogene serine/threonine-protein kinase Pim-1	P11309	PIM1
1496	Glycyrrhizae radix et rhizoma	C	Phaseol	MOL005017	Cyclin-A2	P20248	CCNA2
1497	Glycyrrhizae radix et rhizoma	C	Xambioona	MOL005018	Nitric oxide synthase, inducible	P35228	NOS2
1498	Glycyrrhizae radix et rhizoma	C	Xambioona	MOL005018	Estrogen receptor	P03372	ESR1
1499	Glycyrrhizae radix et rhizoma	C	Xambioona	MOL005018	Coagulation factor Xa	P00742	F10
1500	Glycyrrhizae radix et rhizoma	C	Xambioona	MOL005018	Prostaglandin G/H synthase 2	P35354	PTGS2
1501	Glycyrrhizae radix et rhizoma	C	Xambioona	MOL005018	Estrogen receptor beta	Q92731	ESR2
1502	Glycyrrhizae radix et rhizoma	C	Xambioona	MOL005018	Proto-oncogene serine/threonine-protein kinase Pim-1	P11309	PIM1
1503	Glycyrrhizae radix et rhizoma	C	Xambioona	MOL005018	Nuclear receptor coactivator 2	Q15596	NCOA2
1504	Glycyrrhizae radix et rhizoma	C	dehydroglyasperins C	MOL005020	Nitric oxide synthase, inducible	P35228	NOS2
1505	Glycyrrhizae radix et rhizoma	C	dehydroglyasperins C	MOL005020	Estrogen receptor	P03372	ESR1
1506	Glycyrrhizae radix et rhizoma	C	dehydroglyasperins C	MOL005020	Androgen receptor	P10275	AR
1507	Glycyrrhizae radix et rhizoma	C	dehydroglyasperins C	MOL005020	Sodium channel protein type 5 subunit alpha	Q14524	SCN5A
1508	Glycyrrhizae radix et rhizoma	C	dehydroglyasperins C	MOL005020	Peroxisome proliferator activated receptor gamma	P37231	PPARG
1509	Glycyrrhizae radix et rhizoma	C	dehydroglyasperins C	MOL005020	Coagulation factor Xa	P00742	F10
1510	Glycyrrhizae radix et rhizoma	C	dehydroglyasperins C	MOL005020	Prostaglandin G/H synthase 2	P35354	PTGS2
1511	Glycyrrhizae radix et rhizoma	C	dehydroglyasperins C	MOL005020	Beta-2 adrenergic receptor	P07550	ADRB2
1512	Glycyrrhizae radix et rhizoma	C	dehydroglyasperins C	MOL005020	Estrogen receptor beta	Q92731	ESR2
1513	Glycyrrhizae radix et rhizoma	C	dehydroglyasperins C	MOL005020	Mitogen-activated protein kinase 14	Q16539	MAPK14
1514	Glycyrrhizae radix et rhizoma	C	dehydroglyasperins C	MOL005020	Heat shock protein HSP 90	P08238	HSP90AB1
1515	Glycyrrhizae radix et rhizoma	C	dehydroglyasperins C	MOL005020	Cell division protein kinase 2	P24941	CDK2
1516	Glycyrrhizae radix et rhizoma	C	dehydroglyasperins C	MOL005020	Serine/threonine-protein kinase Chk1	O14757	CHEK1
1517	Glycyrrhizae radix et rhizoma	C	dehydroglyasperins C	MOL005020	Trypsin-1	P07477	PRSS
1518	Glycyrrhizae radix et rhizoma	C	dehydroglyasperins C	MOL005020	Proto-oncogene serine/threonine-protein kinase Pim-1	P11309	PIM1
1519	Glycyrrhizae radix et rhizoma	C	dehydroglyasperins C	MOL005020	Cyclin-A2	P20248	CCNA2
1520	Glycyrrhizae radix et rhizoma	C	dehydroglyasperins C	MOL005020	Nuclear receptor coactivator 2	Q15596	NCOA2
1521	Glycyrrhizae radix et rhizoma	C	18beta-glycyrrhetinic acid	MOL004804	Cytochrome P450 2E1	P05181	CYP2E1
1522	Glycyrrhizae radix et rhizoma	C	18beta-glycyrrhetinic acid	MOL004804	Corticosteroid 11-beta-dehydrogenase isozyme 2	P80365	HSD11B2
1523	Glycyrrhizae radix et rhizoma	C	18beta-glycyrrhetinic acid	MOL004804	Catenin beta-1	P35222	CTNNB1
1524	Glycyrrhizae radix et rhizoma	C	18beta-glycyrrhetinic acid	MOL004804	Gap junction alpha-1 protein	P17302	GJA1
1525	Glycyrrhizae radix et rhizoma	C	18beta-glycyrrhetinic acid	MOL004804	Catenin alpha-1	P35221	CTNNA1
1526	Glycyrrhizae radix et rhizoma	C	18beta-glycyrrhetinic acid	MOL004804	Junction plakoglobin	P14923	JUP
1527	Glycyrrhizae radix et rhizoma	C	isorhamnetin	MOL000354	Nitric oxide synthase, inducible	P35228	NOS2
1528	Glycyrrhizae radix et rhizoma	C	isorhamnetin	MOL000354	Prostaglandin G/H synthase 1	P23219	PTGS1
1529	Glycyrrhizae radix et rhizoma	C	isorhamnetin	MOL000354	Estrogen receptor	P03372	ESR1
1530	Glycyrrhizae radix et rhizoma	C	isorhamnetin	MOL000354	Androgen receptor	P10275	AR
1531	Glycyrrhizae radix et rhizoma	C	isorhamnetin	MOL000354	Peroxisome proliferator activated receptor gamma	P37231	PPARG
1532	Glycyrrhizae radix et rhizoma	C	isorhamnetin	MOL000354	Prostaglandin G/H synthase 2	P35354	PTGS2
1533	Glycyrrhizae radix et rhizoma	C	isorhamnetin	MOL000354	mRNA of Protein-tyrosine phosphatase, non-receptor type 1	P18031	PTPN1
1534	Glycyrrhizae radix et rhizoma	C	isorhamnetin	MOL000354	Estrogen receptor beta	Q92731	ESR2
1535	Glycyrrhizae radix et rhizoma	C	isorhamnetin	MOL000354	Dipeptidyl peptidase IV	P27487	DPP4
1536	Glycyrrhizae radix et rhizoma	C	isorhamnetin	MOL000354	Mitogen-activated protein kinase 14	Q16539	MAPK14
1537	Glycyrrhizae radix et rhizoma	C	isorhamnetin	MOL000354	Glycogen synthase kinase-3 beta	P49841	GSK3B
1538	Glycyrrhizae radix et rhizoma	C	isorhamnetin	MOL000354	Heat shock protein HSP 90	P08238	HSP90AB1
1539	Glycyrrhizae radix et rhizoma	C	isorhamnetin	MOL000354	Cell division protein kinase 2	P24941	CDK2
1540	Glycyrrhizae radix et rhizoma	C	isorhamnetin	MOL000354	Phosphatidylinositol-4,5-bisphosphate 3-kinase catalytic subunit, gamma isoform	P48736	PIK3CG
1541	Glycyrrhizae radix et rhizoma	C	isorhamnetin	MOL000354	mRNA of PKA Catalytic Subunit C-alpha	P17612	PRKACA
1542	Glycyrrhizae radix et rhizoma	C	isorhamnetin	MOL000354	Trypsin-1	P07477	PRSS
1543	Glycyrrhizae radix et rhizoma	C	isorhamnetin	MOL000354	Proto-oncogene serine/threonine-protein kinase Pim-1	P11309	PIM1
1544	Glycyrrhizae radix et rhizoma	C	isorhamnetin	MOL000354	Cyclin-A2	P20248	CCNA2
1545	Glycyrrhizae radix et rhizoma	C	isorhamnetin	MOL000354	Nuclear receptor coactivator 2	Q15596	NCOA2
1546	Glycyrrhizae radix et rhizoma	C	isorhamnetin	MOL000354	Glycogen phosphorylase, muscle form	P11217	PYGM
1547	Glycyrrhizae radix et rhizoma	C	isorhamnetin	MOL000354	Peroxisome proliferator activated receptor delta	Q03181	PPARD
1548	Glycyrrhizae radix et rhizoma	C	isorhamnetin	MOL000354	Serine/threonine-protein kinase Chk1	O14757	CHEK1
1549	Glycyrrhizae radix et rhizoma	C	isorhamnetin	MOL000354	Aldose reductase	P15121	AKR1B1
1550	Glycyrrhizae radix et rhizoma	C	isorhamnetin	MOL000354	Nuclear receptor coactivator 1	Q15788	NCOA1
1551	Glycyrrhizae radix et rhizoma	C	isorhamnetin	MOL000354	Coagulation factor VII	P08709	F7
1552	Glycyrrhizae radix et rhizoma	C	isorhamnetin	MOL000354	Thrombin	P00734	F2
1553	Glycyrrhizae radix et rhizoma	C	isorhamnetin	MOL000354	Nitric-oxide synthase, endothelial	P29474	NOS3
1554	Glycyrrhizae radix et rhizoma	C	isorhamnetin	MOL000354	Acetylcholinesterase	P22303	ACHE
1555	Glycyrrhizae radix et rhizoma	C	isorhamnetin	MOL000354	Gamma-aminobutyric acid receptor subunit alpha-1	P14867	GABRA1
1556	Glycyrrhizae radix et rhizoma	C	isorhamnetin	MOL000354	Amine oxidase [flavin-containing] B	P27338	MAOB
1557	Glycyrrhizae radix et rhizoma	C	isorhamnetin	MOL000354	Glutamate receptor 2	P42262	GRIA2
1558	Glycyrrhizae radix et rhizoma	C	isorhamnetin	MOL000354	Transcription factor p65	Q04206	RELA
1559	Glycyrrhizae radix et rhizoma	C	isorhamnetin	MOL000354	Xanthine dehydrogenase/oxidase	P47989	XDH
1560	Glycyrrhizae radix et rhizoma	C	isorhamnetin	MOL000354	Neutrophil cytosol factor 1	P14598	NCF1
1561	Glycyrrhizae radix et rhizoma	C	isorhamnetin	MOL000354	Oxidized low-density lipoprotein receptor 1	P78380	OLR1
1562	Glycyrrhizae radix et rhizoma	C	kaempferol	MOL000422	Nitric oxide synthase, inducible	P35228	NOS2
1563	Glycyrrhizae radix et rhizoma	C	kaempferol	MOL000422	Prostaglandin G/H synthase 1	P23219	PTGS1
1564	Glycyrrhizae radix et rhizoma	C	kaempferol	MOL000422	Androgen receptor	P10275	AR
1565	Glycyrrhizae radix et rhizoma	C	kaempferol	MOL000422	Peroxisome proliferator activated receptor gamma	P37231	PPARG
1566	Glycyrrhizae radix et rhizoma	C	kaempferol	MOL000422	Prostaglandin G/H synthase 2	P35354	PTGS2
1567	Glycyrrhizae radix et rhizoma	C	kaempferol	MOL000422	Heat shock protein HSP 90	P08238	HSP90AB1
1568	Glycyrrhizae radix et rhizoma	C	kaempferol	MOL000422	Phosphatidylinositol-4,5-bisphosphate 3-kinase catalytic subunit, gamma isoform	P48736	PIK3CG
1569	Glycyrrhizae radix et rhizoma	C	kaempferol	MOL000422	mRNA of PKA Catalytic Subunit C-alpha	P17612	PRKACA
1570	Glycyrrhizae radix et rhizoma	C	kaempferol	MOL000422	Nuclear receptor coactivator 2	Q15596	NCOA2
1571	Glycyrrhizae radix et rhizoma	C	kaempferol	MOL000422	Dipeptidyl peptidase IV	P27487	DPP4
1572	Glycyrrhizae radix et rhizoma	C	kaempferol	MOL000422	Trypsin-1	P07477	PRSS
1573	Glycyrrhizae radix et rhizoma	C	kaempferol	MOL000422	Progesterone receptor	P06401	PGR
1574	Glycyrrhizae radix et rhizoma	C	kaempferol	MOL000422	Thrombin	P00734	F2
1575	Glycyrrhizae radix et rhizoma	C	kaempferol	MOL000422	Muscarinic acetylcholine receptor M1	P11229	CHRM1
1576	Glycyrrhizae radix et rhizoma	C	kaempferol	MOL000422	Nitric-oxide synthase, endothelial	P29474	NOS3
1577	Glycyrrhizae radix et rhizoma	C	kaempferol	MOL000422	Gamma-aminobutyric-acid receptor alpha-2 subunit	P47869	GABRA2
1578	Glycyrrhizae radix et rhizoma	C	kaempferol	MOL000422	Acetylcholinesterase	P22303	ACHE
1579	Glycyrrhizae radix et rhizoma	C	kaempferol	MOL000422	Sodium-dependent noradrenaline transporter	P23975	SLC6A2
1580	Glycyrrhizae radix et rhizoma	C	kaempferol	MOL000422	Muscarinic acetylcholine receptor M2	P08172	CHRM2
1581	Glycyrrhizae radix et rhizoma	C	kaempferol	MOL000422	Alpha-1B adrenergic receptor	P35368	ADRA1B
1582	Glycyrrhizae radix et rhizoma	C	kaempferol	MOL000422	Gamma-aminobutyric acid receptor subunit alpha-1	P14867	GABRA1
1583	Glycyrrhizae radix et rhizoma	C	kaempferol	MOL000422	Coagulation factor VII	P08709	F7
1584	Glycyrrhizae radix et rhizoma	C	kaempferol	MOL000422	Transcription factor p65	Q04206	RELA
1585	Glycyrrhizae radix et rhizoma	C	kaempferol	MOL000422	Inhibitor of nuclear factor kappa-B kinase subunit beta	O14920	IKBKB
1586	Glycyrrhizae radix et rhizoma	C	kaempferol	MOL000422	RAC-alpha serine/threonine-protein kinase	P31749	AKT1
1587	Glycyrrhizae radix et rhizoma	C	kaempferol	MOL000422	Apoptosis regulator Bcl-2	P10415	BCL2
1588	Glycyrrhizae radix et rhizoma	C	kaempferol	MOL000422	Apoptosis regulator BAX	Q07812	BAX
1589	Glycyrrhizae radix et rhizoma	C	kaempferol	MOL000422	Tumor necrosis factor	P01375	TNF
1590	Glycyrrhizae radix et rhizoma	C	kaempferol	MOL000422	Transcription factor AP-1	P05412	JUN
1591	Glycyrrhizae radix et rhizoma	C	kaempferol	MOL000422	Activator of 90 kDa heat shock protein ATPase homolog 1	O95433	AHSA1
1592	Glycyrrhizae radix et rhizoma	C	kaempferol	MOL000422	Caspase-3	P42574	CASP3
1593	Glycyrrhizae radix et rhizoma	C	kaempferol	MOL000422	Mitogen-activated protein kinase 8	P45983	MAPK8
1594	Glycyrrhizae radix et rhizoma	C	kaempferol	MOL000422	Xanthine dehydrogenase/oxidase	P47989	XDH
1595	Glycyrrhizae radix et rhizoma	C	kaempferol	MOL000422	Interstitial collagenase	P03956	MMP1
1596	Glycyrrhizae radix et rhizoma	C	kaempferol	MOL000422	Signal transducer and activator of transcription 1-alpha/beta	P42224	STAT1
1597	Glycyrrhizae radix et rhizoma	C	kaempferol	MOL000422	Cell division control protein 2 homolog	P06493	CDK1
1598	Glycyrrhizae radix et rhizoma	C	kaempferol	MOL000422	Peroxisome proliferator-activated receptor gamma	P37231	PPARG
1599	Glycyrrhizae radix et rhizoma	C	kaempferol	MOL000422	Heme oxygenase 1	P09601	HMOX1
1600	Glycyrrhizae radix et rhizoma	C	kaempferol	MOL000422	Cytochrome P450 3A4	P08684	CYP3A4
1601	Glycyrrhizae radix et rhizoma	C	kaempferol	MOL000422	Cytochrome P450 1A2	P05177	CYP1A2
1602	Glycyrrhizae radix et rhizoma	C	kaempferol	MOL000422	Cytochrome P450 1A1	P04798	CYP1A1
1603	Glycyrrhizae radix et rhizoma	C	kaempferol	MOL000422	Intercellular adhesion molecule 1	P05362	ICAM1
1604	Glycyrrhizae radix et rhizoma	C	kaempferol	MOL000422	E-selectin	P16581	SELE
1605	Glycyrrhizae radix et rhizoma	C	kaempferol	MOL000422	Vascular cell adhesion protein 1	P19320	VCAM1
1606	Glycyrrhizae radix et rhizoma	C	kaempferol	MOL000422	Nuclear receptor subfamily 1 group I member 2	O75469	NR1I2
1607	Glycyrrhizae radix et rhizoma	C	kaempferol	MOL000422	Cytochrome P450 1B1	Q16678	CYP1B1
1608	Glycyrrhizae radix et rhizoma	C	kaempferol	MOL000422	Arachidonate 5-lipoxygenase	P09917	ALOX5
1609	Glycyrrhizae radix et rhizoma	C	kaempferol	MOL000422	Hyaluronan synthase 2	Q92819	HAS2
1610	Glycyrrhizae radix et rhizoma	C	kaempferol	MOL000422	Glutathione S-transferase P	P09211	GSTP1
1611	Glycyrrhizae radix et rhizoma	C	kaempferol	MOL000422	Aryl hydrocarbon receptor	P35869	AHR
1612	Glycyrrhizae radix et rhizoma	C	kaempferol	MOL000422	26S proteasome non-ATPase regulatory subunit 3	O43242	PSMD3
1613	Glycyrrhizae radix et rhizoma	C	kaempferol	MOL000422	Solute carrier family 2, facilitated glucose transporter member 4	P14672	SLC2A4
1614	Glycyrrhizae radix et rhizoma	C	kaempferol	MOL000422	Nuclear receptor subfamily 1 group I member 3	Q14994	NR1I3
1615	Glycyrrhizae radix et rhizoma	C	kaempferol	MOL000422	Insulin receptor	P06213	INSR
1616	Glycyrrhizae radix et rhizoma	C	kaempferol	MOL000422	Type I iodothyronine deiodinase	P49895	DIO1
1617	Glycyrrhizae radix et rhizoma	C	kaempferol	MOL000422	Serine/threonine-protein phosphatase 2B catalytic subunit alpha isoform	Q08209	PPP3CA
1618	Glycyrrhizae radix et rhizoma	C	kaempferol	MOL000422	Glutathione S-transferase Mu 1	P09488	GSTM1
1619	Glycyrrhizae radix et rhizoma	C	kaempferol	MOL000422	Glutathione S-transferase Mu 2	P28161	GSTM2
1620	Glycyrrhizae radix et rhizoma	C	kaempferol	MOL000422	Aldo-keto reductase family 1 member C3	P42330	AKR1C3
1621	Glycyrrhizae radix et rhizoma	C	kaempferol	MOL000422	Antileukoproteinase	P03973	SLPI
1622	Glycyrrhizae radix et rhizoma	C	naringenin	MOL004328	Prostaglandin G/H synthase 1	P23219	PTGS1
1623	Glycyrrhizae radix et rhizoma	C	naringenin	MOL004328	Estrogen receptor	P03372	ESR1
1624	Glycyrrhizae radix et rhizoma	C	naringenin	MOL004328	Prostaglandin G/H synthase 2	P35354	PTGS2
1625	Glycyrrhizae radix et rhizoma	C	naringenin	MOL004328	Heat shock protein HSP 90	P08238	HSP90AB1
1626	Glycyrrhizae radix et rhizoma	C	naringenin	MOL004328	mRNA of PKA Catalytic Subunit C-alpha	P17612	PRKACA
1627	Glycyrrhizae radix et rhizoma	C	naringenin	MOL004328	Phosphatidylinositol-4,5-bisphosphate 3-kinase catalytic subunit, gamma isoform	P48736	PIK3CG
1628	Glycyrrhizae radix et rhizoma	C	naringenin	MOL004328	Transcription factor p65	Q04206	RELA
1629	Glycyrrhizae radix et rhizoma	C	naringenin	MOL004328	RAC-alpha serine/threonine-protein kinase	P31749	AKT1
1630	Glycyrrhizae radix et rhizoma	C	naringenin	MOL004328	Apoptosis regulator Bcl-2	P10415	BCL2
1631	Glycyrrhizae radix et rhizoma	C	naringenin	MOL004328	Mitogen-activated protein kinase 3	P27361	MAPK3
1632	Glycyrrhizae radix et rhizoma	C	naringenin	MOL004328	Mitogen-activated protein kinase 1	P28482	MAPK1
1633	Glycyrrhizae radix et rhizoma	C	naringenin	MOL004328	Caspase-3	P42574	CASP3
1634	Glycyrrhizae radix et rhizoma	C	naringenin	MOL004328	Fatty acid synthase	P49327	FASN
1635	Glycyrrhizae radix et rhizoma	C	naringenin	MOL004328	Low-density lipoprotein receptor	P01130	LDLR
1636	Glycyrrhizae radix et rhizoma	C	naringenin	MOL004328	Bcl2 antagonist of cell death	Q92934	BAD
1637	Glycyrrhizae radix et rhizoma	C	naringenin	MOL004328	Superoxide dismutase [Cu-Zn]	P00441	SOD1
1638	Glycyrrhizae radix et rhizoma	C	naringenin	MOL004328	Catalase	P04040	CAT
1639	Glycyrrhizae radix et rhizoma	C	naringenin	MOL004328	Peroxisome proliferator-activated receptor gamma	P37231	PPARG
1640	Glycyrrhizae radix et rhizoma	C	naringenin	MOL004328	Microsomal triglyceride transfer protein large subunit	P55157	MTTP
1641	Glycyrrhizae radix et rhizoma	C	naringenin	MOL004328	Apolipoprotein B-100	P04114	APOB
1642	Glycyrrhizae radix et rhizoma	C	naringenin	MOL004328	Phospholipase B1, membrane-associated	Q6P1J6	PLB1
1643	Glycyrrhizae radix et rhizoma	C	naringenin	MOL004328	3-hydroxy-3-methylglutaryl-coenzyme A reductase	P04035	HMGCR
1644	Glycyrrhizae radix et rhizoma	C	naringenin	MOL004328	Cytochrome P450 19A1	P11511	CYP19A1
1645	Glycyrrhizae radix et rhizoma	C	naringenin	MOL004328	Glutathione S-transferase P	P09211	GSTP1
1646	Glycyrrhizae radix et rhizoma	C	naringenin	MOL004328	UDP-glucuronosyltransferase 1-1	P22309	UGT1A1
1647	Glycyrrhizae radix et rhizoma	C	naringenin	MOL004328	Peroxisome proliferator-activated receptor alpha	Q07869	PPARA
1648	Glycyrrhizae radix et rhizoma	C	naringenin	MOL004328	Sterol regulatory element-binding protein 1	P36956	SREBF1
1649	Glycyrrhizae radix et rhizoma	C	naringenin	MOL004328	Glutathione reductase, mitochondrial	P00390	GSR
1650	Glycyrrhizae radix et rhizoma	C	naringenin	MOL004328	Multidrug resistance-associated protein 1	P33527	ABCC1
1651	Glycyrrhizae radix et rhizoma	C	naringenin	MOL004328	Adiponectin	Q15848	ADIPOQ
1652	Glycyrrhizae radix et rhizoma	C	naringenin	MOL004328	Sterol O-acyltransferase 2	O75908	SOAT2
1653	Glycyrrhizae radix et rhizoma	C	naringenin	MOL004328	Aldo-keto reductase family 1 member C1	Q04828	AKR1C1
1654	Glycyrrhizae radix et rhizoma	C	naringenin	MOL004328	Aspartate aminotransferase, cytoplasmic	P17174	GOT1
1655	Glycyrrhizae radix et rhizoma	C	naringenin	MOL004328	4-aminobutyrate aminotransferase, mitochondrial	P80404	ABAT
1656	Glycyrrhizae radix et rhizoma	C	naringenin	MOL004328	Liver carboxylesterase 1	P23141	CES1
1657	Glycyrrhizae radix et rhizoma	C	naringenin	MOL004328	Sterol O-acyltransferase 1	P35610	SOAT1
1658	Glycyrrhizae radix et rhizoma	C	quercetin	MOL000098	Prostaglandin G/H synthase 1	P23219	PTGS1
1659	Glycyrrhizae radix et rhizoma	C	quercetin	MOL000098	Androgen receptor	P10275	AR
1660	Glycyrrhizae radix et rhizoma	C	quercetin	MOL000098	Peroxisome proliferator activated receptor gamma	P37231	PPARG
1661	Glycyrrhizae radix et rhizoma	C	quercetin	MOL000098	Prostaglandin G/H synthase 2	P35354	PTGS2
1662	Glycyrrhizae radix et rhizoma	C	quercetin	MOL000098	Heat shock protein HSP 90	P08238	HSP90AB1
1663	Glycyrrhizae radix et rhizoma	C	quercetin	MOL000098	Phosphatidylinositol-4,5-bisphosphate 3-kinase catalytic subunit, gamma isoform	P48736	PIK3CG
1664	Glycyrrhizae radix et rhizoma	C	quercetin	MOL000098	Nuclear receptor coactivator 2	Q15596	NCOA2
1665	Glycyrrhizae radix et rhizoma	C	quercetin	MOL000098	Dipeptidyl peptidase IV	P27487	DPP4
1666	Glycyrrhizae radix et rhizoma	C	quercetin	MOL000098	Aldose reductase	P15121	AKR1B1
1667	Glycyrrhizae radix et rhizoma	C	quercetin	MOL000098	Trypsin-1	P07477	PRSS
1668	Glycyrrhizae radix et rhizoma	C	quercetin	MOL000098	Thrombin	P00734	F2
1669	Glycyrrhizae radix et rhizoma	C	quercetin	MOL000098	Potassium voltage-gated channel subfamily H member 2	Q12809	KCNH2
1670	Glycyrrhizae radix et rhizoma	C	quercetin	MOL000098	Sodium channel protein type 5 subunit alpha	Q14524	SCN5A
1671	Glycyrrhizae radix et rhizoma	C	quercetin	MOL000098	Coagulation factor Xa	P00742	F10
1672	Glycyrrhizae radix et rhizoma	C	quercetin	MOL000098	Beta-2 adrenergic receptor	P07550	ADRB2
1673	Glycyrrhizae radix et rhizoma	C	quercetin	MOL000098	Stromelysin-1	P08254	MMP3
1674	Glycyrrhizae radix et rhizoma	C	quercetin	MOL000098	mRNA of PKA Catalytic Subunit C-alpha	P17612	PRKACA
1675	Glycyrrhizae radix et rhizoma	C	quercetin	MOL000098	Coagulation factor VII	P08709	F7
1676	Glycyrrhizae radix et rhizoma	C	quercetin	MOL000098	Nitric-oxide synthase, endothelial	P29474	NOS3
1677	Glycyrrhizae radix et rhizoma	C	quercetin	MOL000098	Retinoic acid receptor RXR-alpha	P19793	RXRA
1678	Glycyrrhizae radix et rhizoma	C	quercetin	MOL000098	Acetylcholinesterase	P22303	ACHE
1679	Glycyrrhizae radix et rhizoma	C	quercetin	MOL000098	Gamma-aminobutyric acid receptor subunit alpha-1	P14867	GABRA1
1680	Glycyrrhizae radix et rhizoma	C	quercetin	MOL000098	Amine oxidase [flavin-containing] B	P27338	MAOB
1681	Glycyrrhizae radix et rhizoma	C	quercetin	MOL000098	Transcription factor p65	Q04206	RELA
1682	Glycyrrhizae radix et rhizoma	C	quercetin	MOL000098	Epidermal growth factor receptor	P00533	EGFR
1683	Glycyrrhizae radix et rhizoma	C	quercetin	MOL000098	RAC-alpha serine/threonine-protein kinase	P31749	AKT1
1684	Glycyrrhizae radix et rhizoma	C	quercetin	MOL000098	Vascular endothelial growth factor A	P15692	VEGFA
1685	Glycyrrhizae radix et rhizoma	C	quercetin	MOL000098	G1/S-specific cyclin-D1	P24385	CCND1
1686	Glycyrrhizae radix et rhizoma	C	quercetin	MOL000098	Apoptosis regulator Bcl-2	P10415	BCL2
1687	Glycyrrhizae radix et rhizoma	C	quercetin	MOL000098	Bcl-2-like protein 1	Q07817	BCL2L1
1688	Glycyrrhizae radix et rhizoma	C	quercetin	MOL000098	Proto-oncogene c-Fos	P01100	FOS
1689	Glycyrrhizae radix et rhizoma	C	quercetin	MOL000098	Cyclin-dependent kinase inhibitor 1	P38936	CDKN1A
1690	Glycyrrhizae radix et rhizoma	C	quercetin	MOL000098	Eukaryotic translation initiation factor 6	P56537	EIF6
1691	Glycyrrhizae radix et rhizoma	C	quercetin	MOL000098	Apoptosis regulator BAX	Q07812	BAX
1692	Glycyrrhizae radix et rhizoma	C	quercetin	MOL000098	Caspase-9	P55211	CASP9
1693	Glycyrrhizae radix et rhizoma	C	quercetin	MOL000098	Urokinase-type plasminogen activator	P00749	PLAU
1694	Glycyrrhizae radix et rhizoma	C	quercetin	MOL000098	72 kDa type IV collagenase	P08253	MMP2
1695	Glycyrrhizae radix et rhizoma	C	quercetin	MOL000098	Matrix metalloproteinase-9	P14780	MMP9
1696	Glycyrrhizae radix et rhizoma	C	quercetin	MOL000098	Mitogen-activated protein kinase 1	P28482	MAPK1
1697	Glycyrrhizae radix et rhizoma	C	quercetin	MOL000098	Interleukin-10	P22301	IL10
1698	Glycyrrhizae radix et rhizoma	C	quercetin	MOL000098	Pro-epidermal growth factor	P01133	EGF
1699	Glycyrrhizae radix et rhizoma	C	quercetin	MOL000098	Retinoblastoma-associated protein	P06400	RB1
1700	Glycyrrhizae radix et rhizoma	C	quercetin	MOL000098	Tumor necrosis factor	P01375	TNF
1701	Glycyrrhizae radix et rhizoma	C	quercetin	MOL000098	Transcription factor AP-1	P05412	JUN
1702	Glycyrrhizae radix et rhizoma	C	quercetin	MOL000098	Interleukin-6	P05231	IL6
1703	Glycyrrhizae radix et rhizoma	C	quercetin	MOL000098	Activator of 90 kDa heat shock protein ATPase homolog 1	O95433	AHSA1
1704	Glycyrrhizae radix et rhizoma	C	quercetin	MOL000098	Caspase-3	P42574	CASP3
1705	Glycyrrhizae radix et rhizoma	C	quercetin	MOL000098	Cellular tumor antigen p53	P04637	TP53
1706	Glycyrrhizae radix et rhizoma	C	quercetin	MOL000098	ETS domain-containing protein Elk-1	P19419	ELK1
1707	Glycyrrhizae radix et rhizoma	C	quercetin	MOL000098	NF-kappa-B inhibitor alpha	P25963	NFKBIA
1708	Glycyrrhizae radix et rhizoma	C	quercetin	MOL000098	NADPH--cytochrome P450 reductase	P16435	POR
1709	Glycyrrhizae radix et rhizoma	C	quercetin	MOL000098	Ornithine decarboxylase	P11926	ODC1
1710	Glycyrrhizae radix et rhizoma	C	quercetin	MOL000098	Xanthine dehydrogenase/oxidase	P47989	XDH
1711	Glycyrrhizae radix et rhizoma	C	quercetin	MOL000098	Caspase-8	Q14790	CASP8
1712	Glycyrrhizae radix et rhizoma	C	quercetin	MOL000098	DNA topoisomerase 1	P11387	TOP1
1713	Glycyrrhizae radix et rhizoma	C	quercetin	MOL000098	RAF proto-oncogene serine/threonine-protein kinase	P04049	RAF1
1714	Glycyrrhizae radix et rhizoma	C	quercetin	MOL000098	Superoxide dismutase [Cu-Zn]	P00441	SOD1
1715	Glycyrrhizae radix et rhizoma	C	quercetin	MOL000098	Protein kinase C alpha type	P17252	PRKCA
1716	Glycyrrhizae radix et rhizoma	C	quercetin	MOL000098	Interstitial collagenase	P03956	MMP1
1717	Glycyrrhizae radix et rhizoma	C	quercetin	MOL000098	Hypoxia-inducible factor 1-alpha	Q16665	HIF1A
1718	Glycyrrhizae radix et rhizoma	C	quercetin	MOL000098	Signal transducer and activator of transcription 1-alpha/beta	P42224	STAT1
1719	Glycyrrhizae radix et rhizoma	C	quercetin	MOL000098	Protein CBFA2T1	Q06455	RUNX1T1
1720	Glycyrrhizae radix et rhizoma	C	quercetin	MOL000098	Cell division control protein 2 homolog	P06493	CDK1
1721	Glycyrrhizae radix et rhizoma	C	quercetin	MOL000098	78 kDa glucose-regulated protein	P11021	HSPA5
1722	Glycyrrhizae radix et rhizoma	C	quercetin	MOL000098	Receptor tyrosine-protein kinase erbB-2	P04626	ERBB2
1723	Glycyrrhizae radix et rhizoma	C	quercetin	MOL000098	Peroxisome proliferator-activated receptor gamma	P37231	PPARG
1724	Glycyrrhizae radix et rhizoma	C	quercetin	MOL000098	Acetyl-CoA carboxylase 1	Q13085	ACACA
1725	Glycyrrhizae radix et rhizoma	C	quercetin	MOL000098	Heme oxygenase 1	P09601	HMOX1
1726	Glycyrrhizae radix et rhizoma	C	quercetin	MOL000098	Cytochrome P450 3A4	P08684	CYP3A4
1727	Glycyrrhizae radix et rhizoma	C	quercetin	MOL000098	Cytochrome P450 1A2	P05177	CYP1A2
1728	Glycyrrhizae radix et rhizoma	C	quercetin	MOL000098	Caveolin-1	Q03135	CAV1
1729	Glycyrrhizae radix et rhizoma	C	quercetin	MOL000098	Myc proto-oncogene protein	P01106	MYC
1730	Glycyrrhizae radix et rhizoma	C	quercetin	MOL000098	Tissue factor	P13726	F3
1731	Glycyrrhizae radix et rhizoma	C	quercetin	MOL000098	Gap junction alpha-1 protein	P17302	GJA1
1732	Glycyrrhizae radix et rhizoma	C	quercetin	MOL000098	Cytochrome P450 1A1	P04798	CYP1A1
1733	Glycyrrhizae radix et rhizoma	C	quercetin	MOL000098	Intercellular adhesion molecule 1	P05362	ICAM1
1734	Glycyrrhizae radix et rhizoma	C	quercetin	MOL000098	Interleukin-1 beta	P01584	IL1B
1735	Glycyrrhizae radix et rhizoma	C	quercetin	MOL000098	C-C motif chemokine 2	P13500	CCL2
1736	Glycyrrhizae radix et rhizoma	C	quercetin	MOL000098	E-selectin	P16581	SELE
1737	Glycyrrhizae radix et rhizoma	C	quercetin	MOL000098	Vascular cell adhesion protein 1	P19320	VCAM1
1738	Glycyrrhizae radix et rhizoma	C	quercetin	MOL000098	Prostaglandin E2 receptor EP3 subtype	P43115	PTGER3
1739	Glycyrrhizae radix et rhizoma	C	quercetin	MOL000098	Interleukin-8	P10145	CXCL8
1740	Glycyrrhizae radix et rhizoma	C	quercetin	MOL000098	Protein kinase C beta type	P05771	PRKCB
1741	Glycyrrhizae radix et rhizoma	C	quercetin	MOL000098	Baculoviral IAP repeat-containing protein 5	O15392	BIRC5
1742	Glycyrrhizae radix et rhizoma	C	quercetin	MOL000098	Dual oxidase 2	Q9NRD8	DUOX2
1743	Glycyrrhizae radix et rhizoma	C	quercetin	MOL000098	Nitric oxide synthase, endothelial	P29474	NOS3
1744	Glycyrrhizae radix et rhizoma	C	quercetin	MOL000098	Heat shock protein beta-1	P04792	HSPB1
1745	Glycyrrhizae radix et rhizoma	C	quercetin	MOL000098	Transforming growth factor beta-1	P01137	TGFB1
1746	Glycyrrhizae radix et rhizoma	C	quercetin	MOL000098	Estrogen sulfotransferase	P49888	SULT1E1
1747	Glycyrrhizae radix et rhizoma	C	quercetin	MOL000098	Maltase-glucoamylase, intestinal	O43451	MGAM
1748	Glycyrrhizae radix et rhizoma	C	quercetin	MOL000098	Interleukin-2	P60568	IL2
1749	Glycyrrhizae radix et rhizoma	C	quercetin	MOL000098	Nuclear receptor subfamily 1 group I member 2	O75469	NR1I2
1750	Glycyrrhizae radix et rhizoma	C	quercetin	MOL000098	Cytochrome P450 1B1	Q16678	CYP1B1
1751	Glycyrrhizae radix et rhizoma	C	quercetin	MOL000098	G2/mitotic-specific cyclin-B1	P14635	CCNB1
1752	Glycyrrhizae radix et rhizoma	C	quercetin	MOL000098	Tissue-type plasminogen activator	P00750	PLAT
1753	Glycyrrhizae radix et rhizoma	C	quercetin	MOL000098	Thrombomodulin	P07204	THBD
1754	Glycyrrhizae radix et rhizoma	C	quercetin	MOL000098	Plasminogen activator inhibitor 1	P05121	SERPINE1
1755	Glycyrrhizae radix et rhizoma	C	quercetin	MOL000098	Collagen alpha-1(I) chain	P02452	COL1A1
1756	Glycyrrhizae radix et rhizoma	C	quercetin	MOL000098	Interferon gamma	P01579	IFNG
1757	Glycyrrhizae radix et rhizoma	C	quercetin	MOL000098	Arachidonate 5-lipoxygenase	P09917	ALOX5
1758	Glycyrrhizae radix et rhizoma	C	quercetin	MOL000098	Phosphatidylinositol-3,4,5-trisphosphate 3-phosphatase and dual-specificity protein phosphatase PTEN	P60484	PTEN
1759	Glycyrrhizae radix et rhizoma	C	quercetin	MOL000098	Interleukin-1 alpha	P01583	IL1A
1760	Glycyrrhizae radix et rhizoma	C	quercetin	MOL000098	Myeloperoxidase	P05164	MPO
1761	Glycyrrhizae radix et rhizoma	C	quercetin	MOL000098	DNA topoisomerase 2-alpha	P11388	TOP2A
1762	Glycyrrhizae radix et rhizoma	C	quercetin	MOL000098	Neutrophil cytosol factor 1	P14598	NCF1
1763	Glycyrrhizae radix et rhizoma	C	quercetin	MOL000098	ATP-binding cassette sub-family G member 2	Q9UNQ0	ABCG2
1764	Glycyrrhizae radix et rhizoma	C	quercetin	MOL000098	Hyaluronan synthase 2	Q92819	HAS2
1765	Glycyrrhizae radix et rhizoma	C	quercetin	MOL000098	Glutathione S-transferase P	P09211	GSTP1
1766	Glycyrrhizae radix et rhizoma	C	quercetin	MOL000098	Nuclear factor erythroid 2-related factor 2	Q16236	NFE2L2
1767	Glycyrrhizae radix et rhizoma	C	quercetin	MOL000098	NAD(P)H dehydrogenase [quinone] 1	P15559	NQO1
1768	Glycyrrhizae radix et rhizoma	C	quercetin	MOL000098	Poly [ADP-ribose] polymerase 1	P09874	PARP1
1769	Glycyrrhizae radix et rhizoma	C	quercetin	MOL000098	Aryl hydrocarbon receptor	P35869	AHR
1770	Glycyrrhizae radix et rhizoma	C	quercetin	MOL000098	26S proteasome non-ATPase regulatory subunit 3	O43242	PSMD3
1771	Glycyrrhizae radix et rhizoma	C	quercetin	MOL000098	Solute carrier family 2, facilitated glucose transporter member 4	P14672	SLC2A4
1772	Glycyrrhizae radix et rhizoma	C	quercetin	MOL000098	Collagen alpha-1(III) chain	P02461	COL3A1
1773	Glycyrrhizae radix et rhizoma	C	quercetin	MOL000098	C-X-C motif chemokine 11	O14625	CXCL11
1774	Glycyrrhizae radix et rhizoma	C	quercetin	MOL000098	C-X-C motif chemokine 2	P19875	CXCL2
1775	Glycyrrhizae radix et rhizoma	C	quercetin	MOL000098	DDB1- and CUL4-associated factor 5	Q96JK2	DCAF5
1776	Glycyrrhizae radix et rhizoma	C	quercetin	MOL000098	Nuclear receptor subfamily 1 group I member 3	Q14994	NR1I3
1777	Glycyrrhizae radix et rhizoma	C	quercetin	MOL000098	Serine/threonine-protein kinase Chk2	O96017	CHEK2
1778	Glycyrrhizae radix et rhizoma	C	quercetin	MOL000098	Insulin receptor	P06213	INSR
1779	Glycyrrhizae radix et rhizoma	C	quercetin	MOL000098	Claudin-4	O14493	CLDN4
1780	Glycyrrhizae radix et rhizoma	C	quercetin	MOL000098	Peroxisome proliferator-activated receptor alpha	Q07869	PPARA
1781	Glycyrrhizae radix et rhizoma	C	quercetin	MOL000098	Peroxisome proliferator-activated receptor delta	Q03181	PPARD
1782	Glycyrrhizae radix et rhizoma	C	quercetin	MOL000098	Heat shock factor protein 1	Q00613	HSF1
1783	Glycyrrhizae radix et rhizoma	C	quercetin	MOL000098	C-reactive protein	P02741	CRP
1784	Glycyrrhizae radix et rhizoma	C	quercetin	MOL000098	C-X-C motif chemokine 10	P02778	CXCL10
1785	Glycyrrhizae radix et rhizoma	C	quercetin	MOL000098	Inhibitor of nuclear factor kappa-B kinase subunit alpha	O15111	CHUK
1786	Glycyrrhizae radix et rhizoma	C	quercetin	MOL000098	Osteopontin	P10451	SPP1
1787	Glycyrrhizae radix et rhizoma	C	quercetin	MOL000098	Runt-related transcription factor 2	Q08775	Runx2
1788	Glycyrrhizae radix et rhizoma	C	quercetin	MOL000098	Ras association domain-containing protein 1	Q9NS23	RASSF1
1789	Glycyrrhizae radix et rhizoma	C	quercetin	MOL000098	Transcription factor E2F1	Q01094	E2F1
1790	Glycyrrhizae radix et rhizoma	C	quercetin	MOL000098	Transcription factor E2F2	Q14209	E2F2
1791	Glycyrrhizae radix et rhizoma	C	quercetin	MOL000098	Prostatic acid phosphatase	P15309	ACPP
1792	Glycyrrhizae radix et rhizoma	C	quercetin	MOL000098	Cathepsin D	P07339	CTSD
1793	Glycyrrhizae radix et rhizoma	C	quercetin	MOL000098	Insulin-like growth factor-binding protein 3	P17936	IGFBP3
1794	Glycyrrhizae radix et rhizoma	C	quercetin	MOL000098	Insulin-like growth factor II	P01344	IGF2
1795	Glycyrrhizae radix et rhizoma	C	quercetin	MOL000098	CD40 ligand	P29965	CD40LG
1796	Glycyrrhizae radix et rhizoma	C	quercetin	MOL000098	Interferon regulatory factor 1	P10914	IRF1
1797	Glycyrrhizae radix et rhizoma	C	quercetin	MOL000098	Receptor tyrosine-protein kinase erbB-3	P21860	ERBB3
1798	Glycyrrhizae radix et rhizoma	C	quercetin	MOL000098	Serum paraoxonase/arylesterase 1	P27169	PON1
1799	Glycyrrhizae radix et rhizoma	C	quercetin	MOL000098	Type I iodothyronine deiodinase	P49895	DIO1
1800	Glycyrrhizae radix et rhizoma	C	quercetin	MOL000098	Procollagen C-endopeptidase enhancer 1	Q15113	PCOLCE
1801	Glycyrrhizae radix et rhizoma	C	quercetin	MOL000098	Puromycin-sensitive aminopeptidase	P55786	NPEPPS
1802	Glycyrrhizae radix et rhizoma	C	quercetin	MOL000098	Hexokinase-2	P52789	HK2
1803	Glycyrrhizae radix et rhizoma	C	quercetin	MOL000098	Homeobox protein Nkx-3.1	Q99801	NKX3-1
1804	Glycyrrhizae radix et rhizoma	C	quercetin	MOL000098	Ras GTPase-activating protein 1	P20936	RASA1
1805	Glycyrrhizae radix et rhizoma	C	quercetin	MOL000098	Glutathione S-transferase Mu 1	P09488	GSTM1
1806	Glycyrrhizae radix et rhizoma	C	quercetin	MOL000098	Glutathione S-transferase Mu 2	P28161	GSTM2
1807	Platycarya Strobilacea Sieb.et Zucc	D	Gallic acid	MOL000513	Prostaglandin G/H synthase 1	P23219	PTGS1
1808	Platycarya Strobilacea Sieb.et Zucc	D	Gallic acid	MOL000513	Prostaglandin G/H synthase 2	P35354	PTGS2
1809	Platycarya Strobilacea Sieb.et Zucc	D	Gallic acid	MOL000513	Amine oxidase [flavin-containing] B	P27338	MAOB
1810	Platycarya Strobilacea Sieb.et Zucc	D	Gallic acid	MOL000513	Progesterone receptor	P06401	PGR
1811	Platycarya Strobilacea Sieb.et Zucc	D	Gallic acid	MOL000513	mRNA of Protein-tyrosine phosphatase, non-receptor type 1	P18031	PTPN1
1812	Platycarya Strobilacea Sieb.et Zucc	D	Gallic acid	MOL000513	Heat shock protein HSP 90	P08238	HSP90AB1
1813	Platycarya Strobilacea Sieb.et Zucc	D	Gallic acid	MOL000513	Phosphatidylinositol-4,5-bisphosphate 3-kinase catalytic subunit, gamma isoform	P48736	PIK3CG
1814	Platycarya Strobilacea Sieb.et Zucc	D	Gallic acid	MOL000513	Caspase-9	P55211	CASP9
1815	Platycarya Strobilacea Sieb.et Zucc	D	Gallic acid	MOL000513	Caspase-3	P42574	CASP3
1816	Platycarya Strobilacea Sieb.et Zucc	D	Gallic acid	MOL000513	Cellular tumor antigen p53	P04637	TP53
1817	Platycarya Strobilacea Sieb.et Zucc	D	Gallic acid	MOL000513	Fatty acid synthase	P49327	FASN
1818	Platycarya Strobilacea Sieb.et Zucc	D	Gallic acid	MOL000513	Tumor necrosis factor ligand superfamily member 6	P48023	FASLG
1819	Platycarya Strobilacea Sieb.et Zucc	D	Gallic acid	MOL000513	Microsomal glutathione S-transferase 1	P10620	MGST1
1820	Platycarya Strobilacea Sieb.et Zucc	D	Gallic acid	MOL000513	Cytochrome P450 3A43	Q9HB55	CYP3A43
1821	Platycarya Strobilacea Sieb.et Zucc	D	Ellagic acid	MOL001002	Cell division protein kinase 2	P06493	CDKN1
1822	Platycarya Strobilacea Sieb.et Zucc	D	Ellagic acid	MOL001002	Estrogen receptor	P03372	ESR1
1823	Platycarya Strobilacea Sieb.et Zucc	D	Ellagic acid	MOL001002	Androgen receptor	P10275	AR
1824	Platycarya Strobilacea Sieb.et Zucc	D	Ellagic acid	MOL001002	Progesterone receptor	P06401	PGR
1825	Platycarya Strobilacea Sieb.et Zucc	D	Ellagic acid	MOL001002	Transcription factor p65	Q04206	RELA
1826	Platycarya Strobilacea Sieb.et Zucc	D	Ellagic acid	MOL001002	Heat shock protein HSP 90	P08238	HSP90AB1
1827	Platycarya Strobilacea Sieb.et Zucc	D	Ellagic acid	MOL001002	Vascular endothelial growth factor A	P15692	VEGFA
1828	Platycarya Strobilacea Sieb.et Zucc	D	Ellagic acid	MOL001002	Cyclin-dependent kinase inhibitor 1	P38936	CDKN1A
1829	Platycarya Strobilacea Sieb.et Zucc	D	Ellagic acid	MOL001002	72 kDa type IV collagenase	P08253	MMP2
1830	Platycarya Strobilacea Sieb.et Zucc	D	Ellagic acid	MOL001002	Matrix metalloproteinase-9	P14780	MMP9
1831	Platycarya Strobilacea Sieb.et Zucc	D	Ellagic acid	MOL001002	NF-kappa-B inhibitor alpha	P25963	NFKBIA
1832	Platycarya Strobilacea Sieb.et Zucc	D	Ellagic acid	MOL001002	Interleukin-8	P10145	CXCL8
1833	Platycarya Strobilacea Sieb.et Zucc	D	Ellagic acid	MOL001002	Protein kinase C beta type	Q05655	PRKCD
1834	Platycarya Strobilacea Sieb.et Zucc	D	Ellagic acid	MOL001002	Glutathione S-transferase P	P09211	GSTP1
1835	Platycarya Strobilacea Sieb.et Zucc	D	Ellagic acid	MOL001002	Insulin-like growth factor II	P01344	IGF2
1836	Platycarya Strobilacea Sieb.et Zucc	D	Ellagic acid	MOL001002	Glutathione S-transferase Mu 1	P09488	GSTM1
1837	Platycarya Strobilacea Sieb.et Zucc	D	Ellagic acid	MOL001002	Glutathione S-transferase Mu 2	P28161	GSTM2
1838	Platycarya Strobilacea Sieb.et Zucc	D	Ellagic acid	MOL001002	Glutathione S-transferase A1	P08263	GSTA1
1839	Platycarya Strobilacea Sieb.et Zucc	D	Ellagic acid	MOL001002	Glutathione S-transferase A2	P09210	GSTA2
1840	Platycarya Strobilacea Sieb.et Zucc	D	Caffeic acid	MOL000414	Prostaglandin G/H synthase 1	P23219	PTGS1
1841	Platycarya Strobilacea Sieb.et Zucc	D	Caffeic acid	MOL000414	Beta-1 adrenergic receptor	P08588	ADRB1
1842	Platycarya Strobilacea Sieb.et Zucc	D	Caffeic acid	MOL000414	Prostaglandin G/H synthase 2	P35354	PTGS2
1843	Platycarya Strobilacea Sieb.et Zucc	D	Caffeic acid	MOL000414	Alpha-2A adrenergic receptor	P08913	ADRA2A
1844	Platycarya Strobilacea Sieb.et Zucc	D	Caffeic acid	MOL000414	Alpha-2C adrenergic receptor	P18825	ADRA2C
1845	Platycarya Strobilacea Sieb.et Zucc	D	Caffeic acid	MOL000414	Beta-2 adrenergic receptor	P07550	ADRB2
1846	Platycarya Strobilacea Sieb.et Zucc	D	Caffeic acid	MOL000414	Amine oxidase [flavin-containing] B	P27338	MAOB
1847	Platycarya Strobilacea Sieb.et Zucc	D	Caffeic acid	MOL000414	Amine oxidase [flavin-containing] A	P21397	MAOA
1848	Platycarya Strobilacea Sieb.et Zucc	D	Caffeic acid	MOL000414	Chymotrypsinogen B	P17538	CTRB1
1849	Platycarya Strobilacea Sieb.et Zucc	D	ursolicacid	MOL000511	Urokinase-type plasminogen activator	P00749	PLAU
1850	Platycarya Strobilacea Sieb.et Zucc	D	ursolicacid	MOL000511	Cathepsin B	P07858	CTSB
1851	Platycarya Strobilacea Sieb.et Zucc	D	ursolicacid	MOL000511	Transcription factor p65	Q04206	ELA
1852	Platycarya Strobilacea Sieb.et Zucc	D	ursolicacid	MOL000511	Signal transducer and activator of transcription 3	P40763	STAT3
1853	Platycarya Strobilacea Sieb.et Zucc	D	ursolicacid	MOL000511	Vascular endothelial growth factor A	P15692	VEGFA
1854	Platycarya Strobilacea Sieb.et Zucc	D	ursolicacid	MOL000511	G1/S-specific cyclin-D1	P24385	CCND1
1855	Platycarya Strobilacea Sieb.et Zucc	D	ursolicacid	MOL000511	Apoptosis regulator Bcl-2	P10415	BCL2
1856	Platycarya Strobilacea Sieb.et Zucc	D	ursolicacid	MOL000511	Bcl-2-like protein 1	Q07817	BCL2L1
1857	Platycarya Strobilacea Sieb.et Zucc	D	ursolicacid	MOL000511	Proto-oncogene c-Fos	P01100	FOS
1858	Platycarya Strobilacea Sieb.et Zucc	D	ursolicacid	MOL000511	Cyclin-dependent kinase inhibitor 1	P38936	CDKN1A
1859	Platycarya Strobilacea Sieb.et Zucc	D	ursolicacid	MOL000511	Apoptosis regulator BAX	Q07812	BAX
1860	Platycarya Strobilacea Sieb.et Zucc	D	ursolicacid	MOL000511	Caspase-9	P55211	CASP9
1861	Platycarya Strobilacea Sieb.et Zucc	D	ursolicacid	MOL000511	Cell division protein kinase 4	P11802	CDK4
1862	Platycarya Strobilacea Sieb.et Zucc	D	ursolicacid	MOL000511	Tumor necrosis factor	P01375	TNF
1863	Platycarya Strobilacea Sieb.et Zucc	D	ursolicacid	MOL000511	Transcription factor AP-1	P05412	JUN
1864	Platycarya Strobilacea Sieb.et Zucc	D	ursolicacid	MOL000511	Interleukin-6	P05231	IL6
1865	Platycarya Strobilacea Sieb.et Zucc	D	ursolicacid	MOL000511	Cell division protein kinase 6	Q00534	CDKN6
1866	Platycarya Strobilacea Sieb.et Zucc	D	ursolicacid	MOL000511	Caspase-3	P42574	CASP3
1867	Platycarya Strobilacea Sieb.et Zucc	D	ursolicacid	MOL000511	Cellular tumor antigen p53	P04637	TP53
1868	Platycarya Strobilacea Sieb.et Zucc	D	ursolicacid	MOL000511	Mitogen-activated protein kinase 8	P45983	MAPK8
1869	Platycarya Strobilacea Sieb.et Zucc	D	ursolicacid	MOL000511	Prostaglandin G/H synthase 2	P35354	PTGS2
1870	Platycarya Strobilacea Sieb.et Zucc	D	ursolicacid	MOL000511	NF-kappa-B inhibitor alpha	P25963	NFKBIA
1871	Platycarya Strobilacea Sieb.et Zucc	D	ursolicacid	MOL000511	Caspase-8	Q14790	CASP8
1872	Platycarya Strobilacea Sieb.et Zucc	D	ursolicacid	MOL000511	Fatty acid synthase	P49327	FASN
1873	Platycarya Strobilacea Sieb.et Zucc	D	ursolicacid	MOL000511	Interstitial collagenase	P03956	MMP1
1874	Platycarya Strobilacea Sieb.et Zucc	D	ursolicacid	MOL000511	Stromelysin-1	P08254	MMP3
1875	Platycarya Strobilacea Sieb.et Zucc	D	ursolicacid	MOL000511	Heparin-binding growth factor 2	P09038	FGF2
1876	Platycarya Strobilacea Sieb.et Zucc	D	ursolicacid	MOL000511	Stromelysin-2	P09238	MMP10
1877	Platycarya Strobilacea Sieb.et Zucc	D	ursolicacid	MOL000511	Intercellular adhesion molecule 1	P05362	ICAM1
1878	Platycarya Strobilacea Sieb.et Zucc	D	ursolicacid	MOL000511	Interleukin-1 beta	P01584	IL1B
1879	Platycarya Strobilacea Sieb.et Zucc	D	ursolicacid	MOL000511	Cyclic AMP-responsive element-binding protein 1	P16220	CREB1
1880	Platycarya Strobilacea Sieb.et Zucc	D	ursolicacid	MOL000511	E-selectin	P16581	SELE
1881	Platycarya Strobilacea Sieb.et Zucc	D	ursolicacid	MOL000511	Prostaglandin E2 receptor EP3 subtype	P43115	PTGER3
1882	Platycarya Strobilacea Sieb.et Zucc	D	ursolicacid	MOL000511	Prostaglandin G/H synthase 1	P23219	PTGS1
1883	Platycarya Strobilacea Sieb.et Zucc	D	ursolicacid	MOL000511	Induced myeloid leukemia cell differentiation protein Mcl-1	Q07820	MCL1
1884	Platycarya Strobilacea Sieb.et Zucc	D	ursolicacid	MOL000511	Protein kinase C gamma type	P05129	PRKCG
1885	Platycarya Strobilacea Sieb.et Zucc	D	ursolicacid	MOL000511	Cyclic AMP-dependent transcription factor ATF-2	P15336	ATF2
1886	Platycarya Strobilacea Sieb.et Zucc	D	ursolicacid	MOL000511	Granulocyte-macrophage colony-stimulating factor	P04141	CSF2
1887	Platycarya Strobilacea Sieb.et Zucc	D	ursolicacid	MOL000511	Platelet endothelial cell adhesion molecule	P16284	PECAM1
1888	Platycarya Strobilacea Sieb.et Zucc	D	ursolicacid	MOL000511	C-Jun-amino-terminal kinase-interacting protein 2	Q13387	MAPK8IP2
1889	Platycarya Strobilacea Sieb.et Zucc	D	ursolicacid	MOL000511	Baculoviral IAP repeat-containing protein 5	O15392	BIRC5
1890	Platycarya Strobilacea Sieb.et Zucc	D	ursolicacid	MOL000511	Tyrosine-protein phosphatase non-receptor type 6	P29350	PTPN6
1891	Platycarya Strobilacea Sieb.et Zucc	D	ursolicacid	MOL000511	Neuromodulin	P17677	GAP43
1892	Platycarya Strobilacea Sieb.et Zucc	D	ursolicacid	MOL000511	Dual oxidase 2	Q9NRD8	DUOX2
1893	Platycarya Strobilacea Sieb.et Zucc	D	ursolicacid	MOL000511	Nitric oxide synthase, endothelial	P29474	NOS3
1894	Platycarya Strobilacea Sieb.et Zucc	D	ursolicacid	MOL000511	Tyrosine-protein phosphatase non-receptor type 1	P18031	PTPN1
1895	Platycarya Strobilacea Sieb.et Zucc	D	ursolicacid	MOL000511	Phosphatidylinositol-3,4,5-trisphosphate 5-phosphatase 2	O15357	INPPL1SHIP2
1896	Platycarya Strobilacea Sieb.et Zucc	D	ursolicacid	MOL000511	Lipopolysaccharide-induced tumor necrosis factor-alpha factor	Q99732	LITAFPIG7
1897	Platycarya Strobilacea Sieb.et Zucc	D	ursolicacid	MOL000511	G1/S-specific cyclin-D2	P30279	CCND2
1898	Platycarya Strobilacea Sieb.et Zucc	D	ursolicacid	MOL000511	Tumor necrosis factor ligand superfamily member 6	P48023	FASLG
1899	Platycarya Strobilacea Sieb.et Zucc	D	ursolicacid	MOL000511	Caspase-1	P29466	CASP1
1900	Platycarya Strobilacea Sieb.et Zucc	D	ursolicacid	MOL000511	Ectonucleotide pyrophosphatase/phosphodiesterase family member 7	Q6UWV6	ENPP7
1901	Platycarya Strobilacea Sieb.et Zucc	D	quercetin	MOL000098	Prostaglandin G/H synthase 1	P23219	PTGS1
1902	Platycarya Strobilacea Sieb.et Zucc	D	quercetin	MOL000098	Androgen receptor	P10275	AR
1903	Platycarya Strobilacea Sieb.et Zucc	D	quercetin	MOL000098	Peroxisome proliferator activated receptor gamma	P37231	PPARG
1904	Platycarya Strobilacea Sieb.et Zucc	D	quercetin	MOL000098	Prostaglandin G/H synthase 2	P35354	PTGS2
1905	Platycarya Strobilacea Sieb.et Zucc	D	quercetin	MOL000098	Heat shock protein HSP 90	P08238	HSP90B
1906	Platycarya Strobilacea Sieb.et Zucc	D	quercetin	MOL000098	Phosphatidylinositol-4,5-bisphosphate 3-kinase catalytic subunit, gamma isoform	P48736	PIK3CG
1907	Platycarya Strobilacea Sieb.et Zucc	D	quercetin	MOL000098	Nuclear receptor coactivator 2	Q15596	NCOA2
1908	Platycarya Strobilacea Sieb.et Zucc	D	quercetin	MOL000098	Dipeptidyl peptidase IV	P27487	DPP4
1909	Platycarya Strobilacea Sieb.et Zucc	D	quercetin	MOL000098	Aldose reductase	P15121	AKR1B1
1910	Platycarya Strobilacea Sieb.et Zucc	D	quercetin	MOL000098	Trypsin-1	P07477	PRSS1
1911	Platycarya Strobilacea Sieb.et Zucc	D	quercetin	MOL000098	DNA topoisomerase II	Q92547	TOPBP1
1912	Platycarya Strobilacea Sieb.et Zucc	D	quercetin	MOL000098	Thrombin	P00734	F2
1913	Platycarya Strobilacea Sieb.et Zucc	D	quercetin	MOL000098	Potassium voltage-gated channel subfamily H member 2	Q12809	KCNH2
1914	Platycarya Strobilacea Sieb.et Zucc	D	quercetin	MOL000098	Sodium channel protein type 5 subunit alpha	Q14524	SCN5A
1915	Platycarya Strobilacea Sieb.et Zucc	D	quercetin	MOL000098	Coagulation factor Xa	P00742	F10
1916	Platycarya Strobilacea Sieb.et Zucc	D	quercetin	MOL000098	Beta-2 adrenergic receptor	P07550	ADRB2
1917	Platycarya Strobilacea Sieb.et Zucc	D	quercetin	MOL000098	Stromelysin-1	P08254	MMP3
1918	Platycarya Strobilacea Sieb.et Zucc	D	quercetin	MOL000098	mRNA of PKA Catalytic Subunit C-alpha	P17612	RKACA
1919	Platycarya Strobilacea Sieb.et Zucc	D	quercetin	MOL000098	Coagulation factor VII	P08709	F7
1920	Platycarya Strobilacea Sieb.et Zucc	D	quercetin	MOL000098	Nitric-oxide synthase, endothelial	P29474	NOS3
1921	Platycarya Strobilacea Sieb.et Zucc	D	quercetin	MOL000098	Retinoic acid receptor RXR-alpha	P19793	RXRA
1922	Platycarya Strobilacea Sieb.et Zucc	D	quercetin	MOL000098	Acetylcholinesterase	P22303	ACHE
1923	Platycarya Strobilacea Sieb.et Zucc	D	quercetin	MOL000098	Gamma-aminobutyric acid receptor subunit alpha-1	P14867	GABRA1
1924	Platycarya Strobilacea Sieb.et Zucc	D	quercetin	MOL000098	Amine oxidase [flavin-containing] B	P27338	MAOB
1925	Platycarya Strobilacea Sieb.et Zucc	D	quercetin	MOL000098	Transcription factor p65	Q04206	RELA
1926	Platycarya Strobilacea Sieb.et Zucc	D	quercetin	MOL000098	Epidermal growth factor receptor	P00533	EGFR
1927	Platycarya Strobilacea Sieb.et Zucc	D	quercetin	MOL000098	RAC-alpha serine/threonine-protein kinase	P31749	AKT1
1928	Platycarya Strobilacea Sieb.et Zucc	D	quercetin	MOL000098	Vascular endothelial growth factor A	P15692	VEGFA
1929	Platycarya Strobilacea Sieb.et Zucc	D	quercetin	MOL000098	G1/S-specific cyclin-D1	P24385	CCND1
1930	Platycarya Strobilacea Sieb.et Zucc	D	quercetin	MOL000098	Apoptosis regulator Bcl-2	P10415	BCL2
1931	Platycarya Strobilacea Sieb.et Zucc	D	quercetin	MOL000098	Bcl-2-like protein 1	Q07817	BCL2L1
1932	Platycarya Strobilacea Sieb.et Zucc	D	quercetin	MOL000098	Proto-oncogene c-Fos	P01100	FOS
1933	Platycarya Strobilacea Sieb.et Zucc	D	quercetin	MOL000098	Cyclin-dependent kinase inhibitor 1	P38936	CDKN1A
1934	Platycarya Strobilacea Sieb.et Zucc	D	quercetin	MOL000098	Eukaryotic translation initiation factor 6	P56537	EIF6
1935	Platycarya Strobilacea Sieb.et Zucc	D	quercetin	MOL000098	Apoptosis regulator BAX	Q07812	BAX
1936	Platycarya Strobilacea Sieb.et Zucc	D	quercetin	MOL000098	Caspase-9	P55211	CASP9
1937	Platycarya Strobilacea Sieb.et Zucc	D	quercetin	MOL000098	Urokinase-type plasminogen activator	P00749	PLAU
1938	Platycarya Strobilacea Sieb.et Zucc	D	quercetin	MOL000098	72 kDa type IV collagenase	P08253	MMP2
1939	Platycarya Strobilacea Sieb.et Zucc	D	quercetin	MOL000098	Matrix metalloproteinase-9	P14780	MMP9
1940	Platycarya Strobilacea Sieb.et Zucc	D	quercetin	MOL000098	Mitogen-activated protein kinase 1	P28482	MAPK1
1941	Platycarya Strobilacea Sieb.et Zucc	D	quercetin	MOL000098	Interleukin-10	P22301	IL10
1942	Platycarya Strobilacea Sieb.et Zucc	D	quercetin	MOL000098	Pro-epidermal growth factor	P01133	EGF
1943	Platycarya Strobilacea Sieb.et Zucc	D	quercetin	MOL000098	Retinoblastoma-associated protein	P06400	RB1
1944	Platycarya Strobilacea Sieb.et Zucc	D	quercetin	MOL000098	Tumor necrosis factor	P01375	TNF
1945	Platycarya Strobilacea Sieb.et Zucc	D	quercetin	MOL000098	Transcription factor AP-1	P05412	JUN
1946	Platycarya Strobilacea Sieb.et Zucc	D	quercetin	MOL000098	Interleukin-6	P05231	IL6
1947	Platycarya Strobilacea Sieb.et Zucc	D	quercetin	MOL000098	Activator of 90 kDa heat shock protein ATPase homolog 1	O95433	AHSA1
1948	Platycarya Strobilacea Sieb.et Zucc	D	quercetin	MOL000098	Caspase-3	P42574	CASP3
1949	Platycarya Strobilacea Sieb.et Zucc	D	quercetin	MOL000098	Cellular tumor antigen p53	P04637	TP53
1950	Platycarya Strobilacea Sieb.et Zucc	D	quercetin	MOL000098	ETS domain-containing protein Elk-1	P19419	ELK1
1951	Platycarya Strobilacea Sieb.et Zucc	D	quercetin	MOL000098	NF-kappa-B inhibitor alpha	P25963	NFKBIA
1952	Platycarya Strobilacea Sieb.et Zucc	D	quercetin	MOL000098	NADPH--cytochrome P450 reductase	P16435	POR
1953	Platycarya Strobilacea Sieb.et Zucc	D	quercetin	MOL000098	Ornithine decarboxylase	P11926	ODC1
1954	Platycarya Strobilacea Sieb.et Zucc	D	quercetin	MOL000098	Xanthine dehydrogenase/oxidase	P47989	XDH
1955	Platycarya Strobilacea Sieb.et Zucc	D	quercetin	MOL000098	Caspase-8	Q14790	CASP8
1956	Platycarya Strobilacea Sieb.et Zucc	D	quercetin	MOL000098	DNA topoisomerase 1	P11387	OP1
1957	Platycarya Strobilacea Sieb.et Zucc	D	quercetin	MOL000098	RAF proto-oncogene serine/threonine-protein kinase	P04049	RAF1
1958	Platycarya Strobilacea Sieb.et Zucc	D	quercetin	MOL000098	Superoxide dismutase [Cu-Zn]	P00441	SOD1
1959	Platycarya Strobilacea Sieb.et Zucc	D	quercetin	MOL000098	Protein kinase C alpha type	P17252	PRKCA
1960	Platycarya Strobilacea Sieb.et Zucc	D	quercetin	MOL000098	Interstitial collagenase	P03956	MMP1
1961	Platycarya Strobilacea Sieb.et Zucc	D	quercetin	MOL000098	Hypoxia-inducible factor 1-alpha	Q16665	HIF1A
1962	Platycarya Strobilacea Sieb.et Zucc	D	quercetin	MOL000098	Signal transducer and activator of transcription 1-alpha/beta	P42224	STAT1
1963	Platycarya Strobilacea Sieb.et Zucc	D	quercetin	MOL000098	Protein CBFA2T1	Q06455	RUNX1T1
1964	Platycarya Strobilacea Sieb.et Zucc	D	quercetin	MOL000098	Cell division control protein 2 homolog	P06493	CDK1
1965	Platycarya Strobilacea Sieb.et Zucc	D	quercetin	MOL000098	78 kDa glucose-regulated protein	P11021	HSPA5
1966	Platycarya Strobilacea Sieb.et Zucc	D	quercetin	MOL000098	Receptor tyrosine-protein kinase erbB-2	P04626	ERBB2
1967	Platycarya Strobilacea Sieb.et Zucc	D	quercetin	MOL000098	Peroxisome proliferator-activated receptor gamma	P37231	PPARG
1968	Platycarya Strobilacea Sieb.et Zucc	D	quercetin	MOL000098	Acetyl-CoA carboxylase 1	Q13085	ACACA
1969	Platycarya Strobilacea Sieb.et Zucc	D	quercetin	MOL000098	Heme oxygenase 1	P09601	HMOX1
1970	Platycarya Strobilacea Sieb.et Zucc	D	quercetin	MOL000098	Cytochrome P450 3A4	P08684	CYP3A4
1971	Platycarya Strobilacea Sieb.et Zucc	D	quercetin	MOL000098	Cytochrome P450 1A2	P05177	CYP1A2
1972	Platycarya Strobilacea Sieb.et Zucc	D	quercetin	MOL000098	Caveolin-1	Q03135	CAV1
1973	Platycarya Strobilacea Sieb.et Zucc	D	quercetin	MOL000098	Myc proto-oncogene protein	P01106	MYC
1974	Platycarya Strobilacea Sieb.et Zucc	D	quercetin	MOL000098	Tissue factor	P13726	F3
1975	Platycarya Strobilacea Sieb.et Zucc	D	quercetin	MOL000098	Gap junction alpha-1 protein	P17302	GJA1
1976	Platycarya Strobilacea Sieb.et Zucc	D	quercetin	MOL000098	Cytochrome P450 1A1	P04798	CYP1A1
1977	Platycarya Strobilacea Sieb.et Zucc	D	quercetin	MOL000098	Intercellular adhesion molecule 1	P05362	ICAM1
1978	Platycarya Strobilacea Sieb.et Zucc	D	quercetin	MOL000098	Interleukin-1 beta	P01584	IL1B
1979	Platycarya Strobilacea Sieb.et Zucc	D	quercetin	MOL000098	C-C motif chemokine 2	P13500	CCL2
1980	Platycarya Strobilacea Sieb.et Zucc	D	quercetin	MOL000098	E-selectin	P16581	SELE
1981	Platycarya Strobilacea Sieb.et Zucc	D	quercetin	MOL000098	Vascular cell adhesion protein 1	P19320	VCAM1
1982	Platycarya Strobilacea Sieb.et Zucc	D	quercetin	MOL000098	Prostaglandin E2 receptor EP3 subtype	P43115	PTGER3
1983	Platycarya Strobilacea Sieb.et Zucc	D	quercetin	MOL000098	Interleukin-8	P10145	CXCL8
1984	Platycarya Strobilacea Sieb.et Zucc	D	quercetin	MOL000098	Protein kinase C beta type	Q05655	PRKCD
1985	Platycarya Strobilacea Sieb.et Zucc	D	quercetin	MOL000098	Baculoviral IAP repeat-containing protein 5	O15392	BIRC5
1986	Platycarya Strobilacea Sieb.et Zucc	D	quercetin	MOL000098	Dual oxidase 2	Q9NRD8	DUOX2
1987	Platycarya Strobilacea Sieb.et Zucc	D	quercetin	MOL000098	Nitric oxide synthase, endothelial	P29474	NOS3
1988	Platycarya Strobilacea Sieb.et Zucc	D	quercetin	MOL000098	Heat shock protein beta-1	P04792	HSPB1
1989	Platycarya Strobilacea Sieb.et Zucc	D	quercetin	MOL000098	Transforming growth factor beta-1	P01137	TGFB1
1990	Platycarya Strobilacea Sieb.et Zucc	D	quercetin	MOL000098	Estrogen sulfotransferase	P49888	SULT1E1
1991	Platycarya Strobilacea Sieb.et Zucc	D	quercetin	MOL000098	Maltase-glucoamylase, intestinal	O43451	MGAM
1992	Platycarya Strobilacea Sieb.et Zucc	D	quercetin	MOL000098	Interleukin-2	P60568	IL2
1993	Platycarya Strobilacea Sieb.et Zucc	D	quercetin	MOL000098	Nuclear receptor subfamily 1 group I member 2	O75469	NR1I2
1994	Platycarya Strobilacea Sieb.et Zucc	D	quercetin	MOL000098	Cytochrome P450 1B1	Q16678	CYP1B1
1995	Platycarya Strobilacea Sieb.et Zucc	D	quercetin	MOL000098	G2/mitotic-specific cyclin-B1	P14635	CCNB1
1996	Platycarya Strobilacea Sieb.et Zucc	D	quercetin	MOL000098	Tissue-type plasminogen activator	P00750	PLAT
1997	Platycarya Strobilacea Sieb.et Zucc	D	quercetin	MOL000098	Thrombomodulin	P07204	THBD
1998	Platycarya Strobilacea Sieb.et Zucc	D	quercetin	MOL000098	Plasminogen activator inhibitor 1	P05121	SERPINE1
1999	Platycarya Strobilacea Sieb.et Zucc	D	quercetin	MOL000098	Collagen alpha-1(I) chain	P02452	COL1A1
[truncated: 1,531 more rows]
